# Supplementary material for: Genetic adaptations of the plateau zokor in high-elevation burrows
Source: Sci Rep. 2015 Nov 25;5:17262. doi: 10.1038/srep17262 (PMC4658562; doi:10.1038/srep17262)
Supplement: Supplementary Dataset 1 [file srep17262-s1.xls]

## Sheet: Sheet1
Supplementary Dataset 1.The summary of annotated genes in zokor
Gene Symbol	NCBI Gene ID
ACO1	48
AGTR1	185
ALDOC	230
ALOX5	240
BIN1	274
ANGPT1	284
ANK2	287
ANK3	288
SLC25A5	292
AOAH	313
AQP3	360
ART4	420
ATP1A2	477
ATP2B2	491
ATP5F1	515
BAI3	577
BBS4	585
BCL2L2	599
BNIP2	663
DST	667
BTG1	694
BTK	695
CACNA1A	773
CACNA1F	778
CACNB2	783
CACNB3	784
CACNB4	785
CAD	790
CALM2	805
CAMK4	814
CAMK2A	815
CAMK2D	817
CAMK2G	818
RUNX1T1	862
CD33	945
CD74	972
LRBA	987
CDC25A	993
CDH5	1003
CENPE	1062
CHD2	1106
CHD3	1107
FOXN3	1112
CHUK	1147
CLK1	1195
CLK3	1198
CLTC	1213
COL8A2	1296
MAP3K8	1326
COX11	1353
CREB1	1385
ATF2	1386
CRIP1	1396
CRYAB	1410
CSF1	1435
CSF2RA	1438
CTNNB1	1499
CYB5A	1528
CYP4B1	1580
DAB1	1600
DAPK1	1612
DBP	1628
DCC	1630
DDB2	1643
TIMM8A	1678
DHFR	1719
DIO2	1734
DLG1	1739
DLG4	1742
DMBT1	1755
DMD	1756
DMWD	1762
DPYSL3	1809
DRD2	1813
TSC22D3	1831
DSP	1832
DTNB	1838
TOR1A	1861
PHC1	1911
PHC2	1912
EFNB3	1949
EGR3	1960
EIF4A2	1974
EIF4B	1975
ELAVL2	1993
ELAVL1	1994
ELAVL3	1995
EML1	2009
MARK2	2011
EPB41	2035
EPHA7	2045
ERG	2078
ESRRG	2104
MECOM	2122
EXTL1	2134
EZH1	2145
FES	2242
FGF12	2257
FGFR1	2260
FGL1	2267
FLNA	2316
FOSB	2354
MTOR	2475
NR5A2	2494
GABPB1	2553
GABRG2	2566
GANC	2595
GBX2	2637
GFRA2	2675
GNAS	2778
GPM6A	2823
GRIA2	2891
GRIA3	2892
GUK1	2987
HAS1	3036
ZBTB48	3104
HLA-DRA	3122
HLF	3131
NR4A1	3164
HNRNPL	3191
HOXA5	3202
HSD17B1	3292
HSPA4	3308
HSPA5	3309
HSPA6	3310
TNC	3371
IGF1	3479
ITGA7	3679
ITGB2	3689
IVD	3712
JAK3	3718
JARID2	3720
JUP	3728
KCNC2	3747
KCNC3	3748
KIF5A	3798
TNPO1	3842
IPO5	3843
LIMK2	3985
LIPA	3988
LMNA	4000
LMO1	4004
LMO7	4008
LSAMP	4045
LTBP1	4052
BCAM	4059
LYL1	4066
CAPRIN1	4076
SMAD3	4088
MAP4	4134
MAPT	4137
MAX	4149
MAZ	4150
MBNL1	4154
MCM4	4173
MCM6	4175
MEF2C	4208
MEF2D	4209
MEIS2	4212
MLH1	4292
MPV17	4358
MSH5	4439
GADD45B	4616
MYH9	4627
MYO7A	4647
MYO9B	4650
MYO10	4651
NCAM1	4684
NEDD4	4734
NEO1	4756
NFATC4	4776
NFIX	4784
NFRKB	4798
NFYB	4801
NHP2L1	4809
CNOT3	4849
CNOT4	4850
NOVA1	4857
NR4A2	4929
OAZ2	4947
OCRL	4952
ODF2	4957
OPA1	4976
ORC2	4999
PBX3	5090
PCBP1	5093
PCBP2	5094
CDK16	5127
PDE1A	5136
PDGFRB	5159
PEX6	5190
PHYH	5264
PKLR	5313
PLCG1	5335
PLD1	5337
PLIN1	5346
PPM1B	5495
PPP2R4	5524
PPP2R5A	5525
PPP2R5C	5527
PRKAA2	5563
PRKDC	5591
MAPK8	5599
MAPK9	5601
PRPSAP2	5636
MASP1	5648
PSAP	5660
PSEN2	5664
PSME2	5721
PTMS	5763
PTPRG	5793
PTPRH	5794
PTPRK	5796
PTPRR	5801
PTPRS	5802
PTPRZ1	5803
PXMP2	5827
RAB2A	5862
RGL2	5863
RAB3IL1	5866
RAC1	5879
RAD23A	5886
RAD51B	5890
RASA2	5922
RBBP7	5931
RBM4	5936
RFX3	5991
RORC	6097
RP1	6101
RPE65	6121
RPL5	6125
RPL18A	6142
RPL21	6144
RPS10	6204
RTKN	6242
CLIP1	6249
RXRB	6257
RYR1	6261
VPS52	6293
SALL2	6297
SAT1	6303
SATB1	6304
SBF1	6305
ATXN1	6310
ATXN2	6311
ATXN7	6314
SCD	6319
SCN2A	6326
SRSF1	6426
SRSF5	6430
SRSF6	6431
TRA2B	6434
SLC6A4	6532
SLC8A3	6547
SLC16A2	6567
SLC34A1	6569
SLN	6588
SMARCB1	6598
SMARCC2	6601
SMARCD3	6604
SIGLEC1	6614
SNRNP70	6625
SNRPG	6637
SNTB1	6641
SON	6651
SOS1	6654
SOX5	6660
SP4	6671
SPTBN1	6711
SRP72	6731
SRPK2	6733
SSFA2	6744
CDKL5	6792
STXBP2	6813
SULT1A1	6817
MED22	6837
VAMP2	6844
SYN2	6854
TACC1	6867
TAZ	6901
TEK	7010
TEP1	7011
TERF2	7014
TGFA	7039
THBS1	7057
THRA	7067
TIA1	7072
TIAM1	7074
TLE1	7088
TLE3	7090
TLE4	7091
TSPAN6	7105
TNXB	7148
TP53BP1	7158
TPM1	7168
TRIO	7204
UBE2D3	7323
KDM6A	7403
UTY	7404
VCAM1	7412
VRK2	7444
CLIP2	7461
WNT10B	7480
WT1	7490
YY1	7528
YWHAE	7531
YWHAZ	7534
ZBTB14	7541
ZNF182	7569
ZNF124	7678
ZNF141	7700
ZNF142	7701
ZBTB17	7709
ZNF174	7727
ZNF185	7739
ZFAND5	7763
PAX8	7849
CXCR4	7852
SLMAP	7871
ABHD16A	7920
ST7	7982
FXR1	8087
CDK2AP1	8099
DPF1	8193
MKKS	8195
USP9X	8239
KDM5D	8284
TRRAP	8295
PICALM	8301
SORBS2	8470
OGT	8473
COPS3	8533
BCAS1	8537
PRPF18	8559
MADD	8567
STK16	8576
CADPS	8618
SRSF9	8683
B3GALNT1	8706
B3GALT1	8708
MBTPS1	8720
CTNNAL1	8727
ADAM23	8745
RAB11A	8766
MTMR1	8776
MPDZ	8777
SUCLA2	8803
CDKL1	8814
CPNE1	8904
AP1S2	8905
MBD4	8930
WASF1	8936
MPZL1	9019
PSTPIP1	9051
PAPSS1	9061
PIAS2	9063
ATP6V0D1	9114
CCNE2	9134
ARHGEF1	9138
TMSB10	9168
RASSF9	9182
ZMYM3	9203
LRRFIP1	9208
LRRFIP2	9209
MAGI1	9223
DLGAP1	9229
RPS6KA5	9252
SRSF11	9295
HMGN3	9324
EFTUD2	9343
TAOK2	9344
SLC9A3R1	9368
NRXN3	9369
NRXN1	9378
OTOF	9381
GRAP2	9402
CHST2	9435
MED23	9439
QKI	9444
ARHGEF6	9459
AKAP7	9465
EIF4E2	9470
AKAP6	9472
MPDU1	9526
EI24	9538
GTPBP1	9567
CLOCK	9575
SOX13	9580
WTAP	9589
RNF14	9604
NCOR1	9611
MICAL2	9645
RALGPS1	9649
PLCH2	9651
HS2ST1	9653
SOCS5	9655
PDE4DIP	9659
KIAA0430	9665
IPO13	9670
SLC25A44	9673
DEPDC5	9681
LRRC14	9684
VGLL4	9686
BZW1	9689
KIAA0391	9692
RAPGEF2	9693
TRAM2	9697
ULK2	9706
DOCK4	9732
HDAC9	9734
USP34	9736
CCP110	9738
PHACTR2	9749
FRMPD4	9758
TOX	9760
ZFYVE16	9765
RASSF2	9770
TBC1D5	9779
RIMS3	9783
SNX17	9784
DHX38	9785
MTSS1	9788
EFCAB14	9813
JAKMIP2	9832
ZEB2	9839
C2CD5	9847
RUSC2	9853
CEP350	9857
MAGI2	9863
SMG7	9887
UBAP2L	9898
SV2A	9900
RABGAP1L	9910
TMCC2	9911
FAM20B	9917
PAN2	9924
ZBTB5	9925
JOSD1	9929
KIAA0020	9933
ARHGAP25	9938
RBM8A	9939
SLC23A1	9963
NR1I3	9970
DMTF1	9988
PPP4R1	9989
ABI1	10006
TANK	10010
HCN4	10021
PARP2	10038
SH2D3A	10045
UBA2	10054
ABCC5	10057
HUWE1	10075
ATP9A	10079
ACTR2	10097
ABI2	10152
SLC25A13	10165
PRMT3	10196
DDX39A	10212
CTDSPL	10217
RASGRP2	10235
HNRNPR	10236
GPHN	10243
STAM2	10254
UBE4B	10277
SPEG	10290
ABCA9	10350
GNB2L1	10399
ST3GAL6	10402
RBM14	10432
MCRS1	10445
MAD2L2	10459
CLEC10A	10462
LRRC41	10489
UNC13B	10497
SEMA4B	10509
DDX17	10521
NEBL	10529
SSSCA1	10534
ARPC1A	10552
CCT4	10575
TACC2	10579
SORBS1	10580
SH2B2	10603
PDLIM5	10611
TRIM3	10612
KIF1C	10749
KDM5B	10765
SRSF10	10772
NCKAP1	10787
CPLX2	10814
NEU3	10825
SRCAP	10847
PPP1R13L	10848
WDR3	10885
RUNDC3A	10900
BRD8	10902
MTMR11	10903
TXNL4A	10907
PAPOLA	10914
MORF4L1	10933
RBPMS	11030
HSF2BP	11077
ADAMTS8	11095
PRDM5	11107
CIT	11113
PTPRT	11122
C14orf1	11161
BAZ1A	11177
POLI	11201
SNF8	11267
KLHL2	11275
Aanat	11298
Aatk	11302
Abca4	11304
MGAT4A	11320
Abl2	11352
Acadm	11364
Asic2	11418
Chrnb1	11443
Chrnd	11447
Actc1	11464
Adam12	11489
Adh1	11522
Adra1a	11549
Acan	11595
Ager	11596
Agrp	11604
Agtrap	11610
Nr0b1	11614
Aire	11634
Akap1	11640
Akap2	11641
Aldh1a1	11668
Aldoa	11674
Alox12	11684
Alox15	11687
Ampd3	11717
Ank1	11733
Anxa7	11750
Aoc3	11754
Aox1	11761
Ap1g1	11765
Ap2a2	11772
Ap3s2	11778
Apaf1	11783
Apbb1	11785
Apbb2	11787
Atg5	11793
Nr2f2	11819
Aqp1	11826
Arhgap5	11855
Arnt2	11864
Arsb	11881
Arsa	11883
Astn1	11899
Zfhx3	11906
Atf4	11911
Atox1	11927
Atp2a1	11937
Atp5g1	11951
Atp6v1b2	11966
Atp6v0e	11974
Atp10a	11982
Slc7a1	11987
Pcdh15	11994
Axin2	12006
Bak1	12018
Bckdhb	12040
Bcl2l1	12048
Bcl2l10	12049
Opn1sw	12057
Bik	12124
Blm	12144
Bmp8a	12163
Chic1	12212
Bsg	12215
Btc	12223
Btg2	12227
Btrc	12234
Bub1b	12236
C1qbp	12261
Ciita	12265
Cacna1g	12291
Cacna2d1	12293
Cacnb1	12295
Cacng2	12300
Calca	12310
Calr	12317
Cap1	12331
Capn6	12338
Capzb	12345
Cask	12361
Casp4	12363
Ctnnd1	12388
Cbfa2t2	12396
Cbfa2t3	12398
Cbfb	12400
Cbr2	12409
Cck	12424
Ccna1	12427
Ccne1	12447
Ccrn4l	12457
Cct7	12468
Cd34	12490
Entpd6	12497
Cd48	12506
Cd5	12507
Cd63	12512
Cd72	12517
Cd86	12524
Cdk11b	12537
Cdc7	12545
Cdh15	12555
Cdh16	12556
Cdk5	12568
Cdkn1b	12576
Cdr2	12585
Ift81	12589
Cebpa	12606
Cebpz	12607
Celsr1	12614
Cfl2	12632
Ch25h	12642
Chat	12647
Chga	12652
Chka	12660
Cidea	12683
Ckb	12709
Ckmt1	12716
Clcn1	12723
Clcn2	12724
Clgn	12745
Clk2	12748
Cln3	12752
Clta	12757
Clu	12759
Ccr1	12768
Ccr2	12772
Ccr5	12774
Cnbp	12785
Cnih2	12794
Cnr2	12802
Cobl	12808
Col11a1	12814
Col13a1	12817
Col14a1	12818
Col15a1	12819
Col17a1	12821
Col4a1	12826
Col4a2	12827
Col4a4	12829
Col4a5	12830
Col6a3	12835
Col7a1	12836
Cox5b	12859
Cox6a2	12862
Cpa3	12873
Cpe	12876
Cpt1a	12894
Cpt1b	12895
Cpt2	12896
Crhbp	12919
Pcdha4	12936
Pcdha6	12937
Pcdha7	12939
Csk	12988
Csnk2a2	13000
Ctbp2	13017
Ctsd	13033
Cux1	13047
Cyba	13057
Cyp26a1	13082
Cyp2j6	13110
Cyp3a11	13112
Cyp4a14	13119
Cyp7b1	13123
Slc6a3	13162
Dbi	13167
Dbnl	13169
Ddc	13195
Asap1	13196
Ddost	13200
Ddx5	13207
Degs1	13244
Slc29a2	13340
Dffa	13347
Dhcr7	13360
Diap1	13367
Dffb	13368
Dll3	13389
Dlx6	13396
Dnah11	13411
Dync1h1	13424
Dnm1	13429
Dpep1	13479
Dpp6	13483
Drd5	13492
Drg1	13494
Dsc2	13506
Dsc3	13507
Dscam	13508
Dsg2	13511
Dsg3	13512
Dtna	13527
Dyrk1a	13548
E2f3	13557
Mapre1	13589
Ebf1	13591
S1pr3	13610
Eed	13626
Eef2k	13631
Efna5	13640
Egfr	13649
Rhbdf1	13650
Egr2	13654
Ehf	13661
Elk4	13714
Emr1	13733
Emx2	13797
Eno1	13806
Eno2	13807
Epb4.1l1	13821
Epb4.1l3	13823
Epha5	13839
Epha8	13842
Ephb2	13844
Ephb3	13845
Ephb6	13848
Ephx1	13849
Epn2	13855
Epx	13861
Nr2f1	13865
Esd	13885
Gnb1l	13972
Smarcad1	13990
Etv2	14008
Mpzl2	14012
Bcl11a	14025
Evpl	14027
Ext1	14042
Ezh2	14056
F8	14069
F9	14071
Fabp1	14080
Ptk2	14083
Fbln2	14115
Ms4a2	14126
Fcna	14133
Fert2	14158
Fga	14161
Fgd1	14163
Fgf13	14168
Fgf9	14180
Fgfr2	14183
Fgfr4	14186
Ppm1g	14208
Flot2	14252
Fmn1	14260
Fmod	14264
Folr1	14275
Fosl1	14283
Frk	14302
Fst	14313
Fv4	14352
Dtx1	14357
Fzd3	14365
Fzd7	14369
Fzd8	14370
Ganab	14376
G6pc	14377
Gabra4	14397
Gabrb2	14401
Slc6a12	14411
Galt	14430
Gap43	14432
Gas7	14457
Gata5	14464
Gc	14473
Mtpn	14489
Kat2a	14534
Gdi1	14567
Gdi2	14569
Gem	14579
Gfpt1	14583
B4galt1	14595
Gpr83	14608
Gjb2	14619
Glrp1	14659
Gls	14660
Glud1	14661
Slc6a9	14664
Gna11	14672
Gna12	14673
Gnal	14680
Gnaq	14682
Gnb1	14688
Gnb5	14697
Gng10	14700
Lrp2	14725
Pdpn	14726
Gp5	14729
Gpc1	14733
Gpc4	14735
Gpr3	14748
Gpm6b	14758
Gpr27	14761
Gpr44	14764
Gsr	14782
Rhpn1	14787
Spsb2	14794
Gria1	14799
Gria4	14802
Nr3c1	14815
Gsg1	14840
Gspt1	14852
Gstt2	14872
Gtf2i	14886
Gys1	14936
H13	14950
H1f0	14958
H2-DMa	14998
H2-Oa	15001
H2-Ob	15002
Mr1	15064
Hap1	15114
Hcn2	15166
Hcn3	15168
Hdac5	15184
Htt	15194
Heph	15203
Hexb	15212
Hfe	15216
Hic1	15248
Hint1	15254
Hipk1	15257
Hk2	15277
Hmgb1	15289
Hmox1	15368
Hoxa7	15404
Hoxb5	15413
Hoxc9	15427
Hoxd1	15429
Lipc	15450
Eif2ak1	15467
Prmt1	15469
Hrsp12	15473
Hs3st3a1	15478
Hspa1l	15482
Hsd11b1	15483
Hspb1	15507
Hspd1	15510
Ndst1	15531
Trmt2a	15547
Htr1d	15552
Htr3a	15561
Htr6	15565
Elavl4	15572
Icam1	15894
Icam2	15896
Idua	15932
Ier5	15939
Irgm1	15944
Ifnar2	15976
Igf1r	16001
Igf2r	16004
Igfals	16005
Igfbp5	16011
Il18bp	16068
Il11ra1	16157
Il12rb1	16161
Il15ra	16169
Il16	16170
Il17ra	16172
Il1rap	16180
Il1rn	16181
Il6ra	16194
Ilf3	16201
Inhbb	16324
Inpp1	16329
Inpp5d	16331
Irf9	16391
Itga2b	16399
Itga4	16401
Itga5	16402
Itga6	16403
Itgax	16411
Itgb2l	16415
Itgb6	16420
Itgb7	16421
Stt3a	16430
Itpa	16434
Itpr3	16440
Jag2	16450
Kcnd2	16508
Kcnh2	16511
Kcnj4	16520
Kcnk4	16528
Kcnk7	16530
Kcnma1	16531
Kcnn4	16534
Kcnq1	16535
Kera	16545
Kif11	16551
Kif1a	16560
Kif1b	16561
Kif3c	16570
Kif7	16576
Kl	16591
Klc1	16593
Klf9	16601
Klrc1	16641
Kpna3	16648
Kpna4	16649
Sspn	16651
Hivep3	16656
Krt15	16665
Ky	16716
L1Md-Tf23	16733
L1Md-Tf29	16735
Lad1	16763
Lama2	16773
Lama4	16775
Lama5	16776
Lamb1	16777
Lamb3	16780
Ldb2	16826
Ldlr	16835
Lepr	16847
Lgals3	16854
Lgals4	16855
Lgals7	16858
Lhx1	16869
Lhx3	16871
Lig1	16881
Limk1	16885
Lmnb1	16906
Lnx1	16924
Lrp1	16971
Lrp8	16975
Lrrn2	16980
Ltb	16994
Ltf	17002
Ltk	17005
Blnk	17060
Ly6f	17071
Epcam	17075
Ly75	17076
Il1rl1	17082
Madcam1	17123
Mafg	17134
Mak	17152
Man2a1	17158
Man2b1	17159
Nprl3	17168
Mark3	17169
Mas1	17171
Matk	17179
Mcf2l	17207
Mcpt4	17227
Mef2a	17258
Mef2b	17259
Meis1	17268
Mela	17276
Kitl	17311
Mgmt	17314
Mknk1	17346
Mknk2	17347
Mllt4	17356
Trpm1	17364
Mmp16	17389
Mmp24	17391
Mmp3	17392
Mmp7	17393
Mnat1	17420
Foxk1	17425
Mog	17441
Mre11a	17535
Meis3	17537
Msh3	17686
Msx1	17701
Polr2k	17749
Map1b	17755
Map6	17760
Map7	17761
Mthfr	17769
Mast2	17776
Muc1	17829
Mx2	17858
Mybl1	17864
Mybpc3	17868
Myc	17869
Myh3	17883
Myh4	17884
Myl2	17906
Myo15	17910
Myt1	17932
Myt1l	17933
Napb	17957
Nat2	17961
Ncf1	17969
Ndn	17984
Ndrg1	17988
Ndufs4	17993
Neb	17996
Nedd9	18003
Nfatc1	18018
Nfatc2	18019
Nfatc2ip	18020
Nfe2	18022
Nfe2l1	18023
Nfia	18027
Nfib	18028
Nfkb1	18033
Nfkb2	18034
Nfkbib	18036
Nefl	18039
Nefm	18040
Nfya	18044
Nid2	18074
Ninj1	18081
Nmbr	18101
Mycn	18109
Nnat	18111
Nr4a3	18124
Notch3	18131
Notch4	18132
Npy2r	18167
Slc11a1	18173
Slc11a2	18174
Ntan1	18203
Ntrk3	18213
Numb	18222
Nxph1	18231
Oaz1	18245
Oprl1	18389
Slc25a15	18408
Hspa4l	18415
Cldn11	18417
Oca2	18431
P2rx1	18436
P4ha1	18451
P4hb	18453
Pafah1b1	18472
Palm	18483
Cntn3	18488
Pappa	18491
Kat2b	18519
Pcdh10	18526
Pck1	18534
Pcm1	18536
Pcnt	18541
Pcsk2	18549
Furin	18550
Pcsk4	18551
Pcsk6	18553
Pdcd2	18567
Pdcd4	18569
Pde1b	18574
Pde3b	18576
Pde4b	18578
Pde8a	18584
Pde6b	18587
Padi1	18599
Padi4	18602
Etv4	18612
Pecam1	18613
Pex11b	18632
Pex7	18634
Cfp	18636
Pfkfb1	18639
Pfn2	18645
Phf2	18676
Phtf1	18685
Pik3r2	18709
Pip5k1c	18717
Prkca	18750
Pkdrej	18766
Pla2g2c	18781
Pla2g2d	18782
Plaa	18786
Plaur	18793
Plec	18810
Plg	18815
Plxna2	18845
Pmp22	18858
Prrx1	18933
2015-09-05	18951
Pold1	18971
Polg	18975
Cnot7	18983
Pou3f2	18992
Ppara	19013
Med1	19014
Ppargc1a	19017
Inpp5k	19062
Prep	19072
Prkar2b	19088
Mapk11	19094
Prlr	19116
Prom1	19126
Pros1	19128
Prph	19132
Prph2	19133
Prpf4b	19134
Lgmn	19141
Klk6	19144
Cyth3	19159
Psma3	19167
Psmc2	19181
Psmc3	19182
Pter	19212
Ptgds	19215
Ptgfrn	19221
Ptgir	19222
Ptgis	19223
Pthlh	19227
Ptpn14	19250
Ptpn5	19259
Ptprd	19266
Ptpre	19267
Ptx3	19288
Abcd3	19299
Abcd4	19300
Qk	19317
Rab1	19324
Rab23	19335
Rab4a	19341
Rab5c	19345
Dennd5a	19347
Kif20a	19348
Rad9a	19367
Rab34	19376
Rai1	19377
Raly	19383
Rbbp4	19646
Rbbp6	19647
Robo3	19649
Rbm6	19654
Pitpnm2	19679
Rdx	19684
Reg1	19692
Ret	19713
Rfc2	19718
Rfx1	19724
Rfxank	19727
Rheb	19744
Rhd	19746
Rnf4	19822
Robo1	19876
Mst1r	19882
Ros1	19886
Rps17	20068
Trim30a	20128
Rrm1	20133
Rsu1	20163
Rtn2	20167
Rxra	20181
S100b	20203
Saa4	20211
Acsm3	20216
Sar1a	20224
Nkx1-2	20231
Stmn2	20257
Scin	20259
Scn5a	20271
Scnn1g	20278
Zc3h7b	20286
Ccl6	20305
Cxcl12	20315
Sdf2	20316
Exoc4	20336
Sele	20339
Selplg	20345
Sema3c	20348
Sema3f	20350
Sema4f	20355
Sema6a	20358
Sema7a	20361
2015-09-08	20362
Sez6	20370
Sh3bp1	20401
Shc1	20416
Shc3	20418
Shox2	20429
St3gal2	20444
Sipa1	20469
Slc12a2	20496
Slc12a3	20497
Slc17a1	20504
Slc22a1	20517
Slc3a1	20532
Slc4a1ap	20534
Slc4a3	20536
Slc5a1	20537
Slit2	20563
Smarca4	20586
Ncor2	20602
Sumo3	20610
Sncg	20618
Snap23	20619
Snrpe	20643
Snta1	20648
Sos2	20663
Sox7	20680
Sox9	20682
Sall3	20689
Serpinb6a	20719
Spin1	20729
Spint1	20732
Sptb	20741
Spock1	20745
Spop	20747
Sprr3	20766
Sephs2	20768
Trim21	20821
Stam	20844
Stk10	20868
Slk	20874
Sult1c1	20888
Stx3	20908
Stxbp1	20910
Abcc8	20927
Surf4	20932
Suv39h1	20937
Swap70	20947
Sdc3	20970
Syngr1	20972
Syt4	20983
Cntn2	21367
Tbl1x	21372
Tbp	21374
Tbrg1	21376
Tbx15	21384
Tcf20	21411
Tcf7	21414
Tcf7l1	21415
Tfeb	21425
Tcof1	21453
Tead2	21677
Adad1	21744
Tex2	21763
Tex261	21766
Tff2	21785
Tgfb1i1	21804
Tgfbr2	21813
Tg	21819
Thpo	21832
Thrb	21834
Atp6v0a2	21871
Tll1	21892
Tln1	21894
Tnnc1	21924
Tnnc2	21925
Tnfaip3	21929
Tnfrsf8	21941
Tnfsf9	21950
Tnnt3	21957
Tom1	21968
Top3b	21976
Ppp1r13b	21981
Tpbg	21983
Tpm2	22004
Tpo	22018
Tpp2	22019
Tnfsf10	22035
Plscr1	22038
Trf	22041
Trpc1	22063
Trpc4	22066
Tsc2	22084
Tsks	22116
Ttn	22138
Tubb5	22154
Cmpk2	22169
Zrsr2	22184
U2af2	22185
Uba1	22201
Ube2g2	22213
Ucp2	22228
Slc35a2	22232
Ugdh	22235
Ulk1	22241
Umod	22242
Unc5c	22253
Nr1h3	22259
Upk3a	22270
Ush2a	22283
Vamp8	22320
Vav1	22324
Vcl	22330
Vil1	22349
Vipr1	22354
Vldlr	22359
Nrsn1	22360
Vrk1	22367
Trpv2	22368
Wars	22375
Wbp2	22378
Wiz	22404
Wnt9b	22412
Wnt5a	22418
Wrn	22427
Xbp1	22433
Slc6a20b	22599
Siae	22619
Ywhah	22629
Ywhaq	22630
Zan	22635
Zfp1	22640
Zfp11	22648
Zfp13	22654
Sf1	22668
Rnf112	22671
Zfp207	22680
Zfp259	22687
Zfp26	22688
Zscan2	22691
Zfp37	22696
Zscan21	22697
Zfp51	22709
Zfp85	22746
Zfp90	22751
Zfp94	22756
Zfpm1	22761
Zhx1	22770
Zyx	22793
RRAS2	22800
ZNF652	22834
AAK1	22848
CPEB3	22849
NTNG1	22854
R3HDM2	22864
SEC31A	22872
PLEKHA6	22874
INPP5F	22876
MON1B	22879
ABLIM3	22885
UBOX5	22888
KIAA0907	22889
RUFY3	22902
BTBD3	22903
TRAK1	22906
DHX30	22907
SACM1L	22908
P2RX2	22953
PCNX	22990
LIMCH1	22998
RIMS1	22999
MAPKBP1	23005
KLHDC10	23008
SPEN	23013
UNC13A	23025
PHLPP2	23035
TNIK	23043
FNBP1	23048
UHRF1BP1L	23074
AVL9	23080
ERC1	23085
EXPH5	23086
IQSEC2	23096
ZBTB43	23099
SPG20	23111
TNRC6B	23112
CLASP2	23122
PHF8	23133
EPB41L3	23136
2015-09-06	23157
TBC1D9	23158
GPD1L	23171
METAP1	23173
RGL1	23179
CYFIP1	23191
FAF2	23197
GSE1	23199
ATP11B	23200
FAM168A	23201
PRRC2C	23215
ARHGEF9	23229
SIK2	23235
CAMTA1	23261
PPIP5K2	23262
EXOC7	23265
LPHN2	23266
FBXW11	23291
KIAA0930	23313
SATB2	23314
DNAJC13	23317
RPGRIP1L	23322
CLASP1	23332
DPY19L1	23333
JADE2	23338
VPS39	23339
DNAJC16	23341
SYNE1	23345
DOCK9	23348
U2SURP	23350
KIAA0895	23366
LARP1	23367
ARHGEF18	23370
SRGAP2	23380
SMG5	23381
MAU2	23383
SIK3	23387
KCNH3	23416
GRIP1	23426
SLC7A8	23428
RYBP	23429
SLC44A1	23446
SF3B3	23450
SEC11A	23478
MACF1	23499
SKIV2L2	23517
SRRM2	23524
ACOT9	23597
BACE1	23621
SSBP3	23648
GABARAPL1	23710
PITPNB	23760
MTCH1	23787
Coro1b	23789
Dido1	23856
Dlg2	23859
Dand5	23863
G3bp2	23881
Gdf15	23886
Gpc6	23888
Gpr34	23890
Gtf2h2	23894
Insrr	23920
Aadat	23923
Mid2	23947
Dnajb6	23950
Nek4	23955
Pacsin2	23970
Rnasel	24014
2015-09-03	24050
Sgcg	24053
Sh3yl1	24057
Slco2a1	24059
Gm16515	24083
Tll2	24087
Rbck1	24105
Xrn2	24128
Ldb3	24131
EML2	24139
Acaa1a	24157
Acr	24163
Aldob	24190
Apeh	24206
Ar	24208
Atp1b2	24214
Atp7b	24218
C3	24232
Cacna1c	24239
Camk2b	24245
Crygd	24278
Ace	24310
Epor	24336
Grin2a	24409
Grin2c	24411
Grm1	24414
Grm6	24419
Gsta1	24421
Hagh	24439
Hrh1	24448
Hoxb8	24457
Hoxc4	24459
Itgb1	24511
Mbp	24547
Muc2	24572
Myl3	24585
Pah	24616
Pgk1	24644
Pkd1	24650
Pla2g4a	24653
Ppp1cc	24669
Ptpn1	24697
Pygm	24701
Rho	24717
Scg2	24765
Scnn1b	24767
Shbg	24775
Slc10a1	24777
Slc9a4	24785
Eef1a2	24799
Tcrb	24820
Tf	24825
Thy1	24832
Tnp2	24840
Vhl	24874
Bax	24887
Cckar	24889
Esr1	24890
Abcb4	24891
Pdlim4	24915
Gabra3	24947
Acat1	25014
Ampd1	25028
Calcrl	25029
Plcb4	25031
Slc12a1	25065
Cyp2e1	25086
Chrna3	25101
Chrna5	25102
Chrnb4	25103
Avpr2	25108
Cd1d1	25109
Chrm4	25111
Stat1	25124
Stat5b	25126
Ncl	25135
Fyn	25150
Pgr	25154
Idh3g	25179
Gnrh1	25194
Akt2	25233
Gpc3	25236
Acvrl1	25237
Aqp5	25241
Bckdha	25244
Gamt	25257
Mfge8	25277
Nup153	25281
Cd247	25300
Cebpg	25301
Chrna7	25302
Cpd	25306
Fth1	25319
Ghrhr	25321
Lamp1	25328
Mat1a	25331
Npr3	25339
Spp1	25353
Tmpo	25359
Adarb1	25367
Adora3	25370
Ahsg	25373
Anxa1	25380
Apobec1	25383
Arrb1	25387
Atp2a3	25391
Bcan	25393
Cd44	25406
Col2a1	25412
Crp	25419
Dlx5	25431
Fshr	25449
Gabrb1	25450
Kcna2	25468
Kcna4	25469
Kcna5	25470
Lamb2	25473
Lhcgr	25477
Notch1	25496
Npap60	25497
Pam	25508
Prkcz	25522
Rock2	25537
Sag	25539
Scp2	25541
Slc1a1	25550
Slc2a3	25551
Sycp3	25561
Trh	25569
Ttpa	25571
Tnfrsf4	25572
Ube2i	25573
Alpl	25586
Kdr	25589
Agrn	25592
Map2	25595
Oprm1	25601
Tub	25609
Csf3	25610
Gys2	25623
Tnfrsf1a	25625
Pkm	25630
Dnase1	25633
Ptger1	25637
Pde4a	25638
Cyp3a23/3a1	25642
Il7	25647
Atp1b1	25650
Selp	25651
Khk	25659
Glra1	25674
Hmgcr	25675
Plat	25692
Cebpd	25695
Mxi1	25701
Ucp3	25708
Hmbs	25709
Scn4a	25722
Itgb4	25724
Acp5	25732
Kcnj6	25743
Dnm2	25751
RHBDD3	25807
FAM19A5	25817
FBXL2	25827
TXN2	25828
HECTD1	25831
DCAF12	25853
ABHD14A	25864
MXRA5	25878
IFFO1	25900
SOSTDC1	25928
WWTR1	25937
HEATR5A	25938
SAMHD1	25939
PVRL3	25945
SEC31B	25956
PNISR	25957
GPR124	25960
DNAH1	25981
ZZZ3	26009
SPATS2L	26010
SUSD5	26032
SIPA1L1	26037
SETBP1	26040
LRRTM2	26045
ANKRD17	26057
ERC2	26059
RAI14	26064
CHTOP	26097
WSB1	26118
GAPVD1	26130
PHF19	26147
FBXO22	26263
FBXO8	26269
Angptl2	26360
Axl	26362
Ceacam1	26365
Mapk10	26414
Nubp1	26425
Stk30	26448
Rbbp9	26450
Slc27a2	26458
Txnrd2	26462
Cul3	26554
Homer1	26556
Hunk	26559
Ror1	26563
Slc27a4	26569
RPS6KC1	26750
Dpysl4	26757
STEAP1	26872
Pclo	26875
Med14	26896
Ddx3y	26900
Deb1	26901
Dysf	26903
Ppp2r5e	26932
Serinc3	26943
Islr	26968
Brd7	26992
USP21	27005
NGFRAP1	27018
Ncoa4	27057
Srp9	27058
STAU2	27067
Zfp275	27081
FOXP1	27086
AFF4	27125
FILIP1	27145
Sgk2	27219
Atp1a4	27222
NMRK2	27231
SIT1	27240
TNFRSF21	27242
CSDC2	27254
LSM1	27257
Dok3	27261
Cars	27267
Nufip1	27275
Plekhb1	27276
Phlda3	27280
Hrasls	27281
SRPX2	27286
RAB30	27314
TNRC6A	27327
Add3	27360
Tjp3	27375
Yme1l1	27377
Magel2	27385
Npas3	27386
Mrpl2	27398
Ip6k1	27399
Abca7	27403
Abcg3	27405
Peg12	27412
Atp5l	27425
EML4	27436
Nelfe	27632
Ubl4	27643
Vwa7	27762
Tango2	27883
Eif3b	27979
Fam3c	27999
Prpf19	28000
Fam21	28006
Ubfd1	28018
Yipf3	28064
Med10	28077
Trim36	28105
D17Wsu104e	28106
Cep63	28135
Agpat3	28169
PPP2R3B	28227
Trpm2	28240
NKIRAS2	28511
SETD2	29072
DROSHA	29102
SCG3	29106
FHOD1	29109
Grn	29143
Capn2	29154
Capn3	29155
Fbln5	29158
Vtn	29169
Uts2	29180
Cdh22	29182
Pdyn	29190
Inhba	29200
Epha3	29210
Ak4	29223
Gch1	29244
Lasp1	29278
Adora1	29290
Mc3r	29310
Clec11a	29313
Slc6a18	29323
Prkce	29340
Serpinh1	29345
Sepp1	29360
Cd47	29364
Fgf17	29368
Tas1r1	29407
S1pr2	29415
Urod	29421
Chrne	29422
Celf2	29428
Acta1	29437
Jtb	29439
Cox4i1	29445
Npy4r	29471
Dio3	29475
Slc1a2	29482
Slc22a2	29503
Padi2	29511
Ptgs2	29527
Hpd	29531
Aldh2	29539
Homer2	29547
Vipr2	29555
Myh7	29557
Grik1	29559
Slc37a4	29573
Gjb5	29586
Fxyd2	29639
Adh4	29646
Pnck	29660
Ap1b1	29663
C1qb	29687
Minpp1	29688
Pla2g2a	29692
Gabrr1	29694
Ptprn2	29714
Cacna1d	29716
Kcnab1	29737
Sema6c	29744
Sema3a	29751
REPIN1	29803
Limd1	29806
Igfbp7	29817
Smtn	29856
Rnf11	29864
Gtse1	29870
Scmh1	29871
HOOK2	29911
C18orf8	29919
DSE	29940
BAZ2B	29994
SH3KBP1	30011
Scd3	30049
Pcsk1n	30052
Timm9	30056
Cttnbp2	30785
Gnl3	30877
Apln	30878
Zbtb18	30928
Schip1	30953
Pik3cg	30955
Thop1	50492
Txnrd1	50493
Ubc	50522
Mrps7	50529
Pten	50557
Resp18	50561
Gjd2	50564
Slc3a2	50567
Gnao1	50664
Ptpro	50677
Pde3a	50678
Mapk3	50689
Sirt6	50721
Tfr2	50765
Atp11a	50770
Ppap2c	50784
Rnf10	50849
Spast	50850
Il17rb	50905
Myadm	50918
Nasp	50927
YARS2	51067
FCF1	51077
PHF20L1	51105
ZDHHC9	51114
RPL26L1	51121
ZNF706	51123
GOLGA7	51125
C3orf18	51161
GPN3	51184
NIN	51199
COPZ2	51226
SHISA5	51246
FAM178B	51252
GMIP	51291
PHF21A	51317
AMOTL2	51421
SUCO	51430
IP6K2	51447
SIRT7	51547
ARMCX3	51566
PCF11	51585
MED15	51586
SRRT	51593
SF3B14	51639
FKBP7	51661
HSPB11	51668
TPPP3	51673
CPSF3	51692
TRAPPC2L	51693
ARID4B	51742
ZAK	51776
Tnk2	51789
Srrm1	51796
Ccnc	51813
Kctd18	51960
Ppp6r3	52036
Tmem38b	52076
Stbd1	52331
Rhpn2	52428
Tet1	52463
Acaa2	52538
Parp8	52552
Ccdc69	52570
Trmt10c	52575
Esyt2	52635
Wipi1	52639
Ldlrad4	52662
Cd300lg	52685
Anapc16	52717
Lurap1l	52829
Mtg2	52856
Cdipt	52858
Rbfox3	52897
Dlg3	53310
Batf	53314
Pdlim3	53318
Nxf1	53319
Ube2k	53323
Nptx2	53324
Banp	53325
Vamp4	53330
Stx7	53331
Pla2g6	53357
Nup54	53372
Hif3a	53417
Nono	53610
Vti1a	53611
Fut8	53618
Tlr5	53791
Oaz3	53814
Ddx39b	53817
Prg3	53856
2015-09-09	53860
Zranb2	53861
Celsr2	53883
Ppm1d	53892
Rcan2	53901
Phgr1	53906
Cyp3a41a	53973
BRWD1	54014
Polm	54125
Arhgef7	54126
Lsr	54135
Rdh7	54150
Cyhr1	54151
Dnal4	54152
Egfl6	54156
Copg2	54160
Arl6ip1	54208
Pcdh7	54216
App	54226
Cacna1e	54234
Cdk1	54237
Chrnb2	54239
Cr1l	54243
Cyp2f4	54246
Flt1	54251
Gata4	54254
Gja6	54256
Grik2	54257
Kcnn1	54261
Kcnn3	54263
Maf	54267
Mcpt10	54269
Neurod2	54276
Rgs12	54292
Syt5	54309
Ezr	54319
Arhgef5	54324
Rassf5	54354
Zfp326	54367
Ppt2	54398
Bet1l	54399
Stk19	54402
Slc4a4	54403
YIPF1	54432
Unc93b1	54445
FBXW5	54461
CCSER2	54462
FAM134B	54463
PLEKHA5	54477
Mefv	54483
EPB41L4A-AS2	54508
RHOF	54509
HMGCLL1	54511
MTMR12	54545
ING3	54556
Nup210	54563
EPB41L4B	54566
DLL4	54567
Socs6	54607
Prickle3	54630
Nphs1	54631
Ccdc22	54638
TMEM106B	54664
Sh3glb1	54673
GTPBP2	54676
P4HTM	54681
Prdx5	54683
Pdp1	54705
Hs3st3b1	54710
Plxnc1	54712
Fezf2	54713
Tyk2	54721
IL17RD	54756
PPP1R12C	54776
DNAJB12	54788
HAUS6	54801
AFTPH	54812
WBP1L	54838
LRRC49	54839
SYTL2	54843
ESRP1	54845
WDR55	54853
PGPEP1	54858
SNRK	54861
CC2D1A	54862
GPATCH4	54865
ANKHD1	54882
CWC25	54883
ELOVL2	54898
PXK	54899
RASIP1	54922
TMEM161A	54929
C1orf109	54955
TRMT61B	55006
HERC6	55008
PPP2R3C	55012
TMEM255A	55026
ENOX1	55068
ARGLU1	55082
SOBP	55084
SLFN12	55106
TMEM39B	55116
LARP1B	55132
DNAAF2	55172
INTS10	55174
RNF220	55182
PBRM1	55193
LGI2	55203
TMEM57	55219
ASXL2	55252
C7orf43	55262
[truncated: 17,738 more rows]
