# Supplementary material for: Genetic adaptations of the plateau zokor in high-elevation burrows
Source: Sci Rep. 2015 Nov 25;5:17262. doi: 10.1038/srep17262 (PMC4658562; doi:10.1038/srep17262)
Supplement: Supplementary Dataset 2 [file srep17262-s2.xls]

## Sheet: Sheet1
Supplementary Dataset 2. The GO categories of Rapid evolution in zokor and rat
Taxonomy	GO ID	GO Name	Gene Number	N	S	zokor mean dN/dS	rat mean dN/dS	P value
Zokor specific
molecular_function	GO:0005488	binding	234	386563	153518	0.0681	0.0663	7.4e-71
biological_process	GO:0022617	extracellular matrix disassembly	31	32030	13843	0.0837	0.0719	1.15e-41
biological_process	GO:0030574	collagen catabolic process	30	30884.4	13284.6	0.0705	0.0666	1.36e-37
biological_process	GO:0015758	glucose transport	37	40514.2	16380.8	0.0841	0.0774	6.58e-15
cellular_component	GO:0005643	nuclear pore	42	52705	21125	0.0923	0.0875	6.84e-15
biological_process	GO:0008645	hexose transport	29	36352.4	14668.6	0.0802	0.0737	6.66e-13
biological_process	GO:0006888	ER to Golgi vesicle-mediated transport	31	31821.2	12863.8	0.0817	0.0574	4.86e-12
molecular_function	GO:0003723	RNA binding	354	266216	102679	0.0805	0.0772	1.26e-11
cellular_component	GO:0005575	cellular_component	195	150819	58631.6	0.1046	0.098	1.44e-11
biological_process	GO:0010827	regulation of glucose transport	28	35220	14151	0.0828	0.0754	3.09e-11
molecular_function	GO:0016740	transferase activity	44	33678.2	13544.8	0.1087	0.1004	4.17e-11
cellular_component	GO:0005777	peroxisome	66	50667.4	20093.6	0.1393	0.0993	1.94e-10
biological_process	GO:0018279	protein N-linked glycosylation via asparagine	64	50048.3	19848.7	0.0776	0.0661	2.43e-10
biological_process	GO:0006606	protein import into nucleus	22	36578.3	14607.7	0.0675	0.0642	7.83e-10
biological_process	GO:0042384	cilium assembly	51	52801.3	20869.7	0.1112	0.0946	1.16e-09
biological_process	GO:0043687	post-translational protein modification	106	79920.9	31289.1	0.0884	0.0816	1.72e-09
molecular_function	GO:0030374	ligand-dependent nuclear receptor transcription coactivator activity	28	28879.8	11578.2	0.0845	0.0725	5.09e-09
biological_process	GO:0007077	mitotic nuclear envelope disassembly	30	35869	14279	0.0736	0.0702	8.01e-09
cellular_component	GO:0005759	mitochondrial matrix	165	110846	42999.8	0.0784	0.071	5.11e-08
molecular_function	GO:0008013	beta-catenin binding	36	49210.3	19366.7	0.0761	0.0667	7.47e-08
molecular_function	GO:0001104	RNA polymerase II transcription cofactor activity	21	22584.3	9068.7	0.0759	0.0699	1.05e-07
biological_process	GO:0032880	regulation of protein localization	21	24774.7	9914.3	0.0554	0.0515	1.31e-07
biological_process	GO:0021987	cerebral cortex development	29	30883.7	12259.3	0.094	0.0869	3.2e-07
molecular_function	GO:0003674	molecular_function	282	210518	80857.2	0.1089	0.0993	4.34e-07
biological_process	GO:0016070	RNA metabolic process	135	86369.8	33510.2	0.0495	0.0468	1.14e-06
cellular_component	GO:0005739	mitochondrion	793	507097	193253	0.091	0.0822	1.34e-06
biological_process	GO:2001237	negative regulation of extrinsic apoptotic signaling pathway	21	24948.7	9926.3	0.0661	0.0513	1.49e-06
cellular_component	GO:0005743	mitochondrial inner membrane	181	102986	39780.5	0.0752	0.0728	5.32e-06
biological_process	GO:0051028	mRNA transport	39	45266.4	17697.6	0.0847	0.075	8.99e-06
cellular_component	GO:0005802	trans-Golgi network	51	50295	19617	0.0782	0.0745	1.15e-05
cellular_component	GO:0005814	centriole	49	54483.3	21206.7	0.1266	0.1242	1.66e-05
biological_process	GO:0055086	nucleobase-containing small molecule metabolic process	47	29559.4	11630.6	0.0801	0.0588	2.54e-05
biological_process	GO:0016071	mRNA metabolic process	121	74589.8	28865.2	0.0352	0.035	2.93e-05
biological_process	GO:0006865	amino acid transport	23	19285.1	7651.9	0.0986	0.0882	4.91e-05
biological_process	GO:0006417	regulation of translation	48	41154.1	16034.9	0.0576	0.0521	0.000101293
biological_process	GO:0006281	DNA repair	186	161866	61994	0.0853	0.08	0.000105611
biological_process	GO:0006812	cation transport	35	38640.8	15068.2	0.0662	0.0552	0.00011015
cellular_component	GO:0016592	mediator complex	21	22002.1	8678.9	0.0684	0.0596	0.000110946
biological_process	GO:0007030	Golgi organization	28	49083.4	19061.6	0.0914	0.0885	0.000119987
biological_process	GO:0018105	peptidyl-serine phosphorylation	32	40127.6	15633.4	0.0683	0.0619	0.000124527
biological_process	GO:0015031	protein transport	256	211038	80633.5	0.0762	0.0751	0.000129829
biological_process	GO:0008152	metabolic process	232	177681	67979.9	0.0801	0.0774	0.00013134
molecular_function	GO:0008168	methyltransferase activity	78	58616.5	22698.5	0.1171	0.1116	0.000133988
biological_process	GO:0006974	cellular response to DNA damage stimulus	111	103550	39816.8	0.0993	0.0925	0.000137226
cellular_component	GO:0005758	mitochondrial intermembrane space	31	15829	6281	0.0881	0.0704	0.000207272
biological_process	GO:0006914	autophagy	45	42786.4	16628.6	0.072	0.0708	0.000222778
cellular_component	GO:0005923	tight junction	54	63041.2	24357.8	0.1095	0.0915	0.000249573
biological_process	GO:0007005	mitochondrion organization	26	23913.4	9380.6	0.1006	0.0784	0.000345357
biological_process	GO:0006886	intracellular protein transport	153	130524	50006.5	0.0597	0.0584	0.000348054
cellular_component	GO:0015030	Cajal body	22	16620.7	6569.3	0.0824	0.0805	0.000395676
biological_process	GO:0006635	fatty acid beta-oxidation	27	20158.7	7930.3	0.1212	0.0955	0.000424509
biological_process	GO:0016032	viral process	160	105631	40529.3	0.0461	0.0437	0.000471805
molecular_function	GO:0015293	symporter activity	21	14613.5	5780.5	0.0829	0.0801	0.000698746
cellular_component	GO:0005815	microtubule organizing center	56	64500.9	24860.1	0.0816	0.0788	0.000704999
cellular_component	GO:0005795	Golgi stack	21	26380.5	10303.5	0.111	0.1043	0.000717242
biological_process	GO:0002474	antigen processing and presentation of peptide antigen via MHC class I	52	37908.7	14708.3	0.0596	0.0517	0.000859779
biological_process	GO:0043525	positive regulation of neuron apoptotic process	24	21726.6	8510.4	0.0797	0.0652	0.000897365
cellular_component	GO:0005778	peroxisomal membrane	32	20673.9	8090.1	0.0943	0.087	0.00146896
biological_process	GO:0044237	cellular metabolic process	91	51329	19804	0.0854	0.0713	0.00150553
biological_process	GO:0008150	biological_process	235	171152	65280.5	0.1092	0.0983	0.00180189
biological_process	GO:0006397	mRNA processing	107	89964.1	34454.9	0.0633	0.0628	0.0029145
biological_process	GO:0001843	neural tube closure	37	51361.3	19780.7	0.0623	0.0604	0.00295237
cellular_component	GO:0031965	nuclear membrane	107	112996	43171.9	0.0874	0.081	0.00386056
biological_process	GO:0006310	DNA recombination	65	48105.1	18515.9	0.0838	0.0738	0.00472796
biological_process	GO:0006521	regulation of cellular amino acid metabolic process	33	19863.1	7739.9	0.0364	0.0357	0.00486482
biological_process	GO:0007156	homophilic cell adhesion	38	62490.4	23981.6	0.0693	0.0626	0.00511193
biological_process	GO:0009952	anterior/posterior pattern specification	41	43384.9	16708.1	0.0548	0.0544	0.00568419
molecular_function	GO:0030145	manganese ion binding	25	17690.3	6900.7	0.0936	0.0753	0.00588629
biological_process	GO:0045444	fat cell differentiation	28	27542.3	10665.7	0.0845	0.0714	0.00623166
cellular_component	GO:0005801	cis-Golgi network	24	21800.9	8466.1	0.1224	0.1087	0.00712114
molecular_function	GO:0008026	ATP-dependent helicase activity	58	66233.2	25380.8	0.0791	0.0737	0.00727293
biological_process	GO:0051402	neuron apoptotic process	21	21682.7	8419.3	0.0949	0.0735	0.00747613
biological_process	GO:0030521	androgen receptor signaling pathway	29	33256.4	12835.6	0.0831	0.0824	0.00767306
biological_process	GO:0045454	cell redox homeostasis	33	19727.5	7659.5	0.0836	0.0793	0.0103624
biological_process	GO:0007420	brain development	111	115694	44094.7	0.0754	0.0726	0.0119771
cellular_component	GO:0042645	mitochondrial nucleoid	29	22645.2	8767.8	0.0795	0.0649	0.0122103
biological_process	GO:0050680	negative regulation of epithelial cell proliferation	23	24616.5	9514.5	0.0718	0.0702	0.0137147
cellular_component	GO:0005635	nuclear envelope	78	85151.6	32496.4	0.0805	0.0733	0.0161821
biological_process	GO:0006406	mRNA export from nucleus	40	39923.9	15330.1	0.0463	0.0418	0.0171064
molecular_function	GO:0022857	transmembrane transporter activity	32	21728.3	8400.7	0.0749	0.064	0.018178
molecular_function	GO:0051539	4 iron, 4 sulfur cluster binding	24	15279.2	5936.8	0.0697	0.0657	0.0187521
cellular_component	GO:0005932	microtubule basal body	39	37575.2	14432.8	0.1092	0.0996	0.0187562
biological_process	GO:0060041	retina development in camera-type eye	27	30865.5	11878.5	0.0716	0.0641	0.0193305
biological_process	GO:0051289	protein homotetramerization	26	19288.4	7462.6	0.0759	0.0589	0.0214454
biological_process	GO:0000724	double-strand break repair via homologous recombination	32	27631.3	10639.7	0.151	0.1345	0.0225957
biological_process	GO:0016197	endosomal transport	37	34534.1	13264.9	0.0653	0.0645	0.0230507
molecular_function	GO:0050662	coenzyme binding	22	13128.4	5105.6	0.0834	0.0684	0.0235774
cellular_component	GO:0000139	Golgi membrane	236	214311	81309.4	0.0819	0.0739	0.0246535
biological_process	GO:0007224	smoothened signaling pathway	32	35104.6	13474.4	0.097	0.0858	0.0258781
biological_process	GO:0000902	cell morphogenesis	31	30947.4	11889.6	0.1113	0.0973	0.0280905
cellular_component	GO:0005794	Golgi apparatus	425	416087	157423	0.081	0.0803	0.0366278
biological_process	GO:0006369	termination of RNA polymerase II transcription	28	21070.5	8110.5	0.0473	0.0371	0.0423781
biological_process	GO:0006950	response to stress	53	47383	18098	0.0685	0.0623	0.0456758
molecular_function	GO:0004386	helicase activity	82	103305	39261.4	0.0759	0.0682	0.0487784
molecular_function	GO:0016773	phosphotransferase activity, alcohol group as acceptor	49	53342.8	20349.2	0.0555	0.0504	0.0496797
Rat specific
cellular_component	GO:0005581	collagen	33	26004.1	11723.9	0.094	0.0951	3.22e-58
cellular_component	GO:0005634	nucleus	2431	2.13019e+06	807199	0.0784	0.0803	7.57e-08
biological_process	GO:0007389	pattern specification process	25	31075.6	12361.4	0.0742	0.0908	1.04e-07
cellular_component	GO:0005788	endoplasmic reticulum lumen	83	77545.7	30181.3	0.0957	0.0964	3.81e-07
cellular_component	GO:0016607	nuclear speck	105	98191.7	38074.3	0.0655	0.0693	3.9e-07
biological_process	GO:0042787	protein ubiquitination involved in ubiquitin-dependent protein catabolic process	30	59798.4	23343.6	0.0328	0.0442	1.12e-06
biological_process	GO:0000209	protein polyubiquitination	67	59617.7	23263.3	0.0507	0.0579	1.5e-06
biological_process	GO:0006357	regulation of transcription from RNA polymerase II promoter	156	130642	50348	0.0741	0.0763	3.1e-06
biological_process	GO:0000288	nuclear-transcribed mRNA catabolic process, deadenylation-dependent decay	33	22308.4	8882.6	0.0377	0.043	3.8e-06
molecular_function	GO:0016874	ligase activity	51	55100.1	21492.9	0.0712	0.0834	4.47e-06
biological_process	GO:0000278	mitotic cell cycle	242	207504	79541.9	0.0848	0.0888	5.31e-06
biological_process	GO:0034641	cellular nitrogen compound metabolic process	124	83182.6	32191.4	0.0599	0.0636	1.08e-05
molecular_function	GO:0005201	extracellular matrix structural constituent	28	35468.7	13914.3	0.0595	0.0685	1.72e-05
molecular_function	GO:0004842	ubiquitin-protein ligase activity	147	168358	64583.5	0.0586	0.0656	1.83e-05
molecular_function	GO:0046983	protein dimerization activity	69	61414.8	23842.2	0.0828	0.0856	2.4e-05
biological_process	GO:0016567	protein ubiquitination	149	143803	55232	0.0575	0.0625	2.46e-05
biological_process	GO:0006488	dolichol-linked oligosaccharide biosynthetic process	25	13485.4	5417.6	0.083	0.0873	2.66e-05
biological_process	GO:0016568	chromatin modification	58	60282.3	23345.7	0.0745	0.0822	0.00010517
molecular_function	GO:0016787	hydrolase activity	167	134081	51433.3	0.08	0.0817	0.000116484
molecular_function	GO:0044212	transcription regulatory region DNA binding	88	84119.4	32388.6	0.0783	0.0809	0.000245514
biological_process	GO:0006461	protein complex assembly	80	72222.8	27830.2	0.0728	0.0824	0.000409932
cellular_component	GO:0000502	proteasome complex	37	24938.4	9768.6	0.0287	0.0379	0.000413715
biological_process	GO:0030433	ER-associated ubiquitin-dependent protein catabolic process	27	25312.7	9910.3	0.0582	0.0637	0.00043454
biological_process	GO:0051726	regulation of cell cycle	45	43614.1	16916.9	0.0762	0.0788	0.000444559
molecular_function	GO:0000978	RNA polymerase II core promoter proximal region sequence-specific DNA binding	22	22107.2	8672.8	0.0612	0.0633	0.00054411
cellular_component	GO:0000922	spindle pole	65	70297.6	27064.4	0.0917	0.0928	0.000747949
molecular_function	GO:0008022	protein C-terminus binding	94	93284.3	35805.7	0.0817	0.0841	0.000771396
biological_process	GO:0009953	dorsal/ventral pattern formation	25	31671.7	12323.3	0.0495	0.0558	0.000860057
biological_process	GO:0006977	DNA damage response, signal transduction by p53 class mediator resulting in cell cycle arrest	41	24242.9	9474.1	0.0445	0.0521	0.000938986
cellular_component	GO:0000790	nuclear chromatin	44	41171.9	15945.1	0.0778	0.079	0.0010685
molecular_function	GO:0000166	nucleotide binding	272	268642	102233	0.0745	0.0834	0.00121969
cellular_component	GO:0015630	microtubule cytoskeleton	63	58987.4	22720.6	0.0808	0.0873	0.00150101
biological_process	GO:0010923	negative regulation of phosphatase activity	26	30487.2	11845.8	0.1014	0.108	0.00164195
molecular_function	GO:0003713	transcription coactivator activity	132	117979	45116.1	0.0708	0.0709	0.00193126
biological_process	GO:0008033	tRNA processing	36	23465.5	9150.5	0.0957	0.0965	0.0020066
molecular_function	GO:0008565	protein transporter activity	34	29716.8	11539.2	0.0551	0.0594	0.00217746
biological_process	GO:0000226	microtubule cytoskeleton organization	47	51113	19696	0.0936	0.1046	0.00247453
cellular_component	GO:0005741	mitochondrial outer membrane	66	43667.1	16842.9	0.0855	0.0881	0.00342532
cellular_component	GO:0016363	nuclear matrix	52	52030.9	20023.1	0.0857	0.0987	0.00365347
biological_process	GO:0045944	positive regulation of transcription from RNA polymerase II promoter	336	305168	115906	0.0734	0.0742	0.00389419
biological_process	GO:0055085	transmembrane transport	326	317579	120529	0.0675	0.0686	0.00636034
molecular_function	GO:0019902	phosphatase binding	23	23164.8	8986.2	0.0834	0.0857	0.00736572
cellular_component	GO:0000781	chromosome, telomeric region	22	20453.5	7944.5	0.1141	0.1185	0.00853946
biological_process	GO:0060070	canonical Wnt signaling pathway	30	42308.8	16269.2	0.0375	0.0563	0.00977267
biological_process	GO:0007067	mitosis	145	124454	47406.5	0.0804	0.0886	0.012637
biological_process	GO:0001568	blood vessel development	30	33027.2	12722.8	0.0706	0.0774	0.0128911
biological_process	GO:0006511	ubiquitin-dependent protein catabolic process	105	99552.6	37967.4	0.0583	0.0708	0.0137348
biological_process	GO:0007266	Rho protein signal transduction	22	20539.9	7948.1	0.0646	0.0866	0.017493
cellular_component	GO:0031901	early endosome membrane	41	41668.9	15991.1	0.0766	0.0844	0.0177741
biological_process	GO:0006887	exocytosis	31	31974.6	12299.4	0.0516	0.0552	0.0197013
biological_process	GO:0007254	JNK cascade	34	32158.5	12367.5	0.0413	0.0534	0.0204501
molecular_function	GO:0004221	ubiquitin thiolesterase activity	42	43907.4	16833.6	0.0762	0.0819	0.0204723
molecular_function	GO:0004519	endonuclease activity	23	19835.8	7668.2	0.1006	0.1049	0.0228384
biological_process	GO:0045666	positive regulation of neuron differentiation	26	24449.9	9426.1	0.0619	0.0635	0.0232019
molecular_function	GO:0004843	ubiquitin-specific protease activity	40	40217.8	15420.2	0.0762	0.0799	0.0245336
biological_process	GO:0019221	cytokine-mediated signaling pathway	97	93801.8	35729.2	0.0906	0.0914	0.0262756
cellular_component	GO:0005811	lipid particle	30	26073.7	10031.3	0.0722	0.0757	0.0302823
cellular_component	GO:0016605	PML body	48	41882.2	16038.8	0.102	0.1024	0.0306858
molecular_function	GO:0003682	chromatin binding	194	210733	79922.2	0.0739	0.0814	0.0314112
biological_process	GO:0007417	central nervous system development	52	47375.3	18117.7	0.0624	0.0648	0.0332983
biological_process	GO:0030968	endoplasmic reticulum unfolded protein response	55	56204.5	21462.5	0.0493	0.0557	0.034764
biological_process	GO:0042590	antigen processing and presentation of exogenous peptide antigen via MHC class I	41	24005.4	9234.6	0.0359	0.0423	0.0368317
molecular_function	GO:0003697	single-stranded DNA binding	37	25908.7	9956.3	0.1217	0.1338	0.038181
biological_process	GO:0002479	antigen processing and presentation of exogenous peptide antigen via MHC class I, TAP-dependent	40	23924.6	9201.4	0.0356	0.0418	0.038422
cellular_component	GO:0005667	transcription factor complex	85	69046.5	26299.5	0.0607	0.0714	0.0484811
