# Supplementary material for: Genetic adaptations of the plateau zokor in high-elevation burrows
Source: Sci Rep. 2015 Nov 25;5:17262. doi: 10.1038/srep17262 (PMC4658562; doi:10.1038/srep17262)
Supplement: Supplementary Dataset 3 [file srep17262-s3.xls]

## Sheet: Sheet1
Supplementary Dataset 3. The PSGs list in zokor lineage.
Ensembl Gene	ModelA alter	ModelA null	2ΔLnL	P value	Fdr
ENSG00000076201	-6009.83	-5948.63	122.393	1.89387e-28	1.51889e-24
ENSG00000141447	-2589.65	-2615.26	51.2234	8.24286e-13	3.30539e-09
ENSG00000113763	-5362.19	-5336.79	50.8044	1.02045e-12	2.72799e-09
ENSG00000138802	-7254.98	-7275.87	41.7786	1.02215e-10	2.04942e-07
ENSG00000153822	-3201.33	-3181.89	38.8747	4.5191e-10	7.24863e-07
ENSG00000146904	-6285.65	-6303.1	34.9025	3.46638e-09	4.63339e-06
ENSG00000128591	-18846.7	-18862.6	31.8055	1.70406e-08	1.95237e-05
ENSG00000167173	-2763.14	-2778.59	30.8935	2.72587e-08	2.73269e-05
ENSG00000128595	-1304.84	-1319.8	29.9161	4.51158e-08	4.02032e-05
ENSG00000171206	-1827.1	-1813.19	27.8047	1.34199e-07	0.000107627
ENSG00000100099	-1172.62	-1183.59	21.9535	2.79332e-06	0.00203659
ENSG00000196961	-6485.69	-6496.4	21.4303	3.66926e-06	0.00245229
ENSG00000137177	-9463.13	-9472.73	19.1913	1.18249e-05	0.00729506
ENSG00000082512	-3402.46	-3411.37	17.8033	2.4496e-05	0.0140327
ENSG00000124171	-2723.87	-2715.04	17.651	2.65375e-05	0.0141887
ENSG00000143630	-4558.36	-4566.72	16.7145	4.34473e-05	0.021778
ENSG00000179841	-1199.7	-1207.7	16.0124	6.29297e-05	0.029688
ENSG00000008324	-460.73	-468.701	15.9408	6.53545e-05	0.0291191
ENSG00000126233	-587.921	-595.632	15.4216	8.59996e-05	0.0363009
ENSG00000138688	-17242	-17249.1	14.0756	0.000175609	0.0704192
ENSG00000173273	-6962.64	-6969.56	13.8296	0.000200161	0.0764424
ENSG00000136099	-4470.37	-4477.28	13.8267	0.000200464	0.0730782
ENSG00000167080	-1848.97	-1855.84	13.7352	0.000210475	0.0733918
ENSG00000006459	-3330.81	-3337.37	13.1146	0.000292999	0.0979105
ENSG00000100100	-1151.68	-1158.16	12.9662	0.000317161	0.101745
ENSG00000106344	-3763.12	-3769.54	12.8302	0.000341068	0.105206
ENSG00000106070	-2509.88	-2503.53	12.696	0.000366443	0.108847
ENSG00000167962	-4133.96	-4140.22	12.5126	0.000404222	0.115781
ENSG00000076706	-3002.39	-3008.65	12.5048	0.000405918	0.112257
ENSG00000163092	-22997.8	-23004	12.4524	0.000417464	0.111602
ENSG00000169436	-2433.92	-2440.13	12.425	0.000423631	0.109597
ENSG00000128567	-1466.8	-1472.96	12.3232	0.000447367	0.112121
ENSG00000167658	-5084.51	-5090.52	12.0273	0.000524281	0.127416
ENSG00000103642	-454.287	-460.215	11.8556	0.000574869	0.135601
ENSG00000140678	-5830.92	-5836.83	11.8368	0.00058071	0.133065
ENSG00000110871	-1535.49	-1541.38	11.7951	0.000593853	0.132297
ENSG00000134369	-4352.56	-4358.41	11.6961	0.000626323	0.13576
ENSG00000198198	-10577.5	-10583.4	11.6843	0.000630283	0.133023
ENSG00000157765	-3980.86	-3986.61	11.5177	0.000689366	0.141762
ENSG00000141519	-5303.26	-5309	11.4933	0.000698491	0.140047
ENSG00000110777	-1296.93	-1302.61	11.369	0.000746806	0.146082
ENSG00000100079	-617.441	-623.108	11.335	0.000760604	0.145239
ENSG00000144306	-2262.85	-2268.49	11.2758	0.000785238	0.146456
ENSG00000178175	-2844.49	-2850.06	11.1382	0.000845686	0.154146
ENSG00000083168	-7743.21	-7748.75	11.0851	0.000870225	0.155093
ENSG00000082438	-5717.41	-5722.85	10.8854	0.000969243	0.168985
ENSG00000092330	-2264.13	-2269.53	10.8021	0.00101387	0.173005
ENSG00000163626	-1245.53	-1250.9	10.7251	0.00105692	0.176594
ENSG00000163319	-622.976	-628.316	10.6806	0.00108265	0.177202
ENSG00000073910	-18991.6	-18996.8	10.5114	0.0011864	0.190299
ENSG00000100345	-14214.1	-14219.3	10.4453	0.00122965	0.193368
ENSG00000179044	-2114.63	-2119.84	10.4186	0.00124752	0.192407
ENSG00000198919	-6542.08	-6547.28	10.3949	0.00126361	0.19121
ENSG00000177469	-758.039	-752.883	10.3114	0.00132209	0.196355
ENSG00000015520	-8277.28	-8282.41	10.2723	0.00135044	0.196919
ENSG00000163818	-1101.65	-1096.6	10.1055	0.00147825	0.211706
ENSG00000083807	-5088.4	-5093.44	10.0676	0.00150899	0.212318
ENSG00000048649	-6882.05	-6887.05	9.9867	0.00157675	0.218027
ENSG00000145414	-2296.87	-2301.85	9.94869	0.00160964	0.218802
ENSG00000149016	-5517.8	-5522.73	9.87656	0.00167397	0.223754
ENSG00000172270	-1149.62	-1154.53	9.81629	0.00172973	0.227417
ENSG00000147872	-1641.19	-1646.05	9.72508	0.0018177	0.235128
ENSG00000069122	-8591.28	-8596.14	9.72159	0.00182116	0.231837
ENSG00000176533	-386.2	-381.352	9.69778	0.00184491	0.23119
ENSG00000145220	-1768.41	-1773.2	9.59683	0.00194913	0.240493
ENSG00000184828	-728.315	-723.524	9.58226	0.00196466	0.238736
ENSG00000187860	-4394.04	-4398.83	9.58106	0.00196595	0.235327
ENSG00000142784	-4333.01	-4337.72	9.40909	0.00215912	0.25465
ENSG00000169021	-2173.45	-2178.12	9.34546	0.00223538	0.259823
ENSG00000048028	-7473.75	-7478.34	9.18967	0.00243385	0.27885
ENSG00000145740	-2948.57	-2953.1	9.05681	0.00261718	0.295631
ENSG00000120278	-9509.55	-9514.07	9.0255	0.00266239	0.296561
ENSG00000101974	-6271.4	-6275.86	8.9139	0.00283008	0.310921
ENSG00000112837	-2648.57	-2652.97	8.80186	0.00300924	0.326137
ENSG00000130202	-2269.58	-2273.97	8.77459	0.00305456	0.326634
ENSG00000161791	-5046.07	-5050.45	8.76246	0.00307494	0.324487
ENSG00000107742	-2446.51	-2450.88	8.74769	0.00309994	0.322877
ENSG00000103507	-2621.27	-2625.62	8.71162	0.00316187	0.325106
ENSG00000100106	-3889.02	-3893.36	8.69909	0.00318369	0.323205
ENSG00000152207	-2338.77	-2343.11	8.67975	0.00321765	0.32257
ENSG00000033327	-3636.68	-3640.99	8.63569	0.0032964	0.326385
ENSG00000089737	-5683.62	-5687.93	8.60372	0.00335476	0.328112
ENSG00000136869	-3886.39	-3890.68	8.58597	0.00338763	0.327335
ENSG00000108375	-1836.91	-1841.17	8.52664	0.00349985	0.334153
ENSG00000268135	-1747.04	-1751.28	8.49708	0.00355716	0.335629
ENSG00000188559	-9121.29	-9125.52	8.45578	0.00363885	0.339344
ENSG00000159899	-5209.05	-5213.27	8.44093	0.00366869	0.338194
ENSG00000160957	-4101.36	-4105.58	8.43863	0.00367334	0.334775
ENSG00000197081	-18503.6	-18507.8	8.43728	0.00367606	0.331258
ENSG00000137509	-3127.44	-3131.65	8.42019	0.00371076	0.33067
ENSG00000269283	-7308.2	-7312.37	8.34098	0.00387606	0.341605
ENSG00000117385	-3616.04	-3620.16	8.23929	0.00409931	0.357353
ENSG00000171208	-3460.34	-3464.45	8.21188	0.00416171	0.358892
ENSG00000176029	-812.52	-816.593	8.14694	0.00431339	0.368015
ENSG00000110063	-2082.11	-2086.17	8.11958	0.00437896	0.369676
ENSG00000184281	-1584.77	-1588.75	7.96825	0.0047605	0.3977
ENSG00000090686	-4417.66	-4421.64	7.95099	0.00480611	0.397371
ENSG00000092098	-7540.81	-7544.78	7.93689	0.0048437	0.396392
ENSG00000116830	-4460.3	-4464.26	7.91382	0.00490586	0.397424
ENSG00000115159	-4752.98	-4756.88	7.79496	0.00523923	0.420186
ENSG00000136271	-2603.99	-2607.86	7.75018	0.00537072	0.426467
ENSG00000134759	-5823.62	-5827.49	7.74165	0.00539615	0.424286
ENSG00000131370	-2856.75	-2860.61	7.73464	0.00541715	0.421801
ENSG00000171560	-2838.62	-2842.48	7.72963	0.00543218	0.418904
ENSG00000147394	-1566.82	-1570.65	7.66806	0.00562067	0.429312
ENSG00000135828	-2615.21	-2619.04	7.64987	0.00567765	0.429573
ENSG00000185303	-1250.38	-1246.56	7.6376	0.00571638	0.428461
ENSG00000198089	-3482.47	-3486.27	7.59137	0.00586483	0.435518
ENSG00000115526	-2568.68	-2572.46	7.56504	0.00595113	0.437872
ENSG00000157796	-6857.98	-6861.72	7.4942	0.00618979	0.451292
ENSG00000184389	-2218.33	-2222.06	7.46521	0.00629028	0.454487
ENSG00000197860	-1756.74	-1760.47	7.46273	0.00629896	0.45105
ENSG00000136932	-2332.85	-2336.54	7.38259	0.00658581	0.467418
ENSG00000130363	-2364.64	-2368.32	7.36108	0.00666506	0.468893
ENSG00000075399	-4053.89	-4057.57	7.35414	0.00669086	0.466615
ENSG00000197417	-3076.45	-3080.12	7.3309	0.00677793	0.468612
ENSG00000196220	-7083.22	-7086.88	7.32742	0.00679103	0.465505
ENSG00000027697	-1883.63	-1887.28	7.30443	0.00687848	0.467504
ENSG00000136630	-1056.89	-1060.53	7.27808	0.0069801	0.470423
ENSG00000162849	-5874.01	-5877.64	7.26438	0.00703355	0.470075
ENSG00000132855	-1896.86	-1900.48	7.24953	0.00709197	0.470063
ENSG00000165660	-726.174	-729.78	7.21163	0.00724325	0.476155
ENSG00000138834	-8669.42	-8673.01	7.19194	0.00732318	0.477495
ENSG00000181378	-9734.25	-9737.85	7.1913	0.0073258	0.473814
ENSG00000145012	-1685.01	-1688.6	7.17197	0.00740515	0.475114
ENSG00000065243	-5762.23	-5765.8	7.14996	0.00749656	0.477162
ENSG00000142751	-904.353	-907.916	7.12518	0.00760089	0.479994
ENSG00000173917	-615.511	-612.007	7.00744	0.00811717	0.508591
ENSG00000138035	-2994.31	-2997.81	6.99472	0.00817506	0.508248
ENSG00000153339	-8375.32	-8378.81	6.98456	0.0082216	0.50721
ENSG00000104808	-868.807	-872.295	6.97717	0.00825559	0.505418
ENSG00000075340	-5032.53	-5036.01	6.97687	0.008257	0.501675
ENSG00000089091	-2744.02	-2747.51	6.97681	0.00825725	0.497918
ENSG00000005884	-7010.92	-7014.4	6.95485	0.00835923	0.500306
ENSG00000131725	-5436.18	-5439.65	6.94443	0.00840808	0.499502
ENSG00000137942	-3434.76	-3438.21	6.90442	0.0085983	0.507047
ENSG00000125459	-848.012	-851.461	6.89878	0.00862546	0.504936
ENSG00000196704	-1985.2	-1988.64	6.89616	0.00863811	0.502012
ENSG00000091073	-4766.25	-4769.7	6.88424	0.00869588	0.501734
ENSG00000074755	-8680.22	-8683.66	6.8838	0.00869805	0.498274
ENSG00000171806	-2539.95	-2543.38	6.86388	0.00879556	0.500286
ENSG00000158006	-2577.89	-2581.29	6.80095	0.00911093	0.514575
ENSG00000100225	-3923.83	-3927.22	6.78851	0.00917465	0.51455
ENSG00000235134	-2343.13	-2346.52	6.77367	0.00925124	0.515243
ENSG00000077232	-4890.71	-4894.07	6.72051	0.00953102	0.527164
ENSG00000149380	-2374.31	-2377.66	6.71288	0.0095719	0.525799
ENSG00000242498	-1290.92	-1294.27	6.69455	0.0096708	0.527618
ENSG00000147606	-3918.95	-3922.29	6.6918	0.00968574	0.524862
ENSG00000156983	-7281.32	-7284.65	6.65053	0.00991264	0.533553
ENSG00000164609	-3477.27	-3480.59	6.64856	0.00992358	0.530581
ENSG00000160993	-2214.88	-2218.18	6.58653	0.0102753	0.54575
ENSG00000100031	-2426.26	-2429.54	6.55732	0.0104454	0.551131
ENSG00000065534	-11872.3	-11875.5	6.55344	0.0104682	0.548723
ENSG00000103932	-5503.43	-5506.69	6.52475	0.0106383	0.554022
ENSG00000148396	-11376.4	-11379.6	6.5207	0.0106626	0.551704
ENSG00000165802	-3189.86	-3193.09	6.47384	0.0109474	0.562808
ENSG00000147003	-1418.38	-1421.61	6.46421	0.0110068	0.56226
ENSG00000107077	-4942.38	-4945.6	6.43971	0.0111597	0.56646
ENSG00000182631	-1461.84	-1465.05	6.42457	0.0112552	0.567715
ENSG00000225485	-4704.06	-4707.27	6.40701	0.0113671	0.569776
ENSG00000131378	-2791.87	-2795.07	6.40181	0.0114004	0.567896
ENSG00000079308	-9346.74	-9349.94	6.38485	0.0115098	0.569808
ENSG00000140519	-2136.48	-2139.66	6.34682	0.0117592	0.57858
ENSG00000167114	-4803.03	-4806.2	6.34092	0.0117984	0.576968
ENSG00000166348	-6917	-6920.17	6.3351	0.0118372	0.575358
ENSG00000145555	-11635.2	-11638.3	6.33284	0.0118522	0.57262
ENSG00000018699	-5012.51	-5015.62	6.224	0.012603	0.605246
ENSG00000139767	-1123.42	-1126.51	6.18001	0.0129202	0.616785
ENSG00000213626	-565.897	-562.812	6.17019	0.0129921	0.616546
ENSG00000137962	-8013.61	-8016.7	6.16632	0.0130205	0.614261
ENSG00000170448	-4170.22	-4173.28	6.12118	0.0133571	0.626457
ENSG00000066933	-11648.5	-11651.5	6.11846	0.0133777	0.623776
ENSG00000165801	-11665.1	-11668.1	6.06042	0.0138245	0.640881
ENSG00000121310	-1278.36	-1281.37	6.02414	0.0141115	0.650427
ENSG00000167110	-5740.56	-5743.55	5.98962	0.0143903	0.659486
ENSG00000179361	-2032.97	-2035.95	5.96417	0.0145994	0.66527
ENSG00000165219	-7102.7	-7105.67	5.94603	0.0147505	0.668355
ENSG00000151208	-11131.3	-11134.3	5.94526	0.0147569	0.66489
ENSG00000071894	-9144.57	-9147.54	5.93581	0.0148362	0.664729
ENSG00000162729	-4461.24	-4464.2	5.92249	0.0149488	0.666054
ENSG00000166145	-3614.94	-3617.9	5.91345	0.0150257	0.665781
ENSG00000105856	-1896.37	-1899.32	5.90398	0.0151067	0.665693
ENSG00000133835	-4480.06	-4483.01	5.88982	0.0152286	0.667396
ENSG00000132470	-9505.48	-9508.42	5.88982	0.0152287	0.663771
ENSG00000145386	-397.349	-400.277	5.85699	0.0155153	0.67261
ENSG00000077498	-2387.48	-2390.41	5.85079	0.0155701	0.671356
ENSG00000182087	-2042.92	-2045.83	5.83519	0.0157087	0.67371
ENSG00000131351	-604.545	-607.451	5.81103	0.015926	0.679396
ENSG00000182050	-656.055	-658.925	5.74103	0.0165731	0.703261
ENSG00000135213	-5171.27	-5174.13	5.72323	0.0167419	0.706685
ENSG00000039523	-4485.94	-4488.8	5.71449	0.0168255	0.706493
ENSG00000167280	-2942.44	-2945.3	5.71038	0.0168649	0.704459
ENSG00000162600	-3036.41	-3039.25	5.67769	0.017182	0.713987
ENSG00000160445	-3618.13	-3615.29	5.67082	0.0172494	0.713095
ENSG00000097096	-5698.52	-5701.36	5.66303	0.0173262	0.712594
ENSG00000162407	-1803.27	-1806.09	5.63902	0.017565	0.718733
ENSG00000167807	-415.491	-418.303	5.62413	0.0177149	0.721185
ENSG00000112983	-4695.08	-4697.89	5.62083	0.0177483	0.718895
ENSG00000151233	-2539.26	-2542.07	5.60868	0.0178717	0.720257
ENSG00000064225	-2600.87	-2603.67	5.59589	0.0180027	0.721908
ENSG00000170445	-3114.97	-3117.76	5.58759	0.0180882	0.721727
ENSG00000181035	-2056.38	-2059.16	5.56021	0.0183732	0.729469
ENSG00000003509	-3382.22	-3384.99	5.54825	0.0184992	0.730853
ENSG00000075420	-7913.81	-7916.58	5.5363	0.018626	0.732256
ENSG00000106100	-4460.74	-4463.5	5.52979	0.0186954	0.7314
ENSG00000055609	-22381.7	-22384.4	5.50182	0.0189967	0.73958
ENSG00000135968	-5977.04	-5979.77	5.44724	0.0195992	0.759352
ENSG00000142207	-14694.7	-14697.4	5.42546	0.0198452	0.765185
ENSG00000101290	-2640.92	-2643.63	5.4252	0.0198481	0.761637
ENSG00000008283	-1811.73	-1814.44	5.41438	0.0199715	0.762721
ENSG00000129534	-3829.36	-3832.07	5.40781	0.0200469	0.761971
ENSG00000244731	-12455.3	-12458	5.36964	0.0204902	0.775148
ENSG00000085662	-2245.59	-2248.26	5.34613	0.0207683	0.781979
ENSG00000124440	-3695.25	-3697.92	5.3401	0.0208403	0.781023
ENSG00000063587	-2943.2	-2945.86	5.31199	0.0211791	0.790031
ENSG00000073111	-6282.04	-6284.69	5.30581	0.0212545	0.78917
ENSG00000163541	-2329.78	-2332.43	5.29182	0.0214258	0.791865
ENSG00000141101	-2255.43	-2258.07	5.28266	0.0215388	0.792392
ENSG00000134571	-5888.62	-5891.24	5.24361	0.0220275	0.806671
ENSG00000169660	-2164.9	-2167.52	5.24124	0.0220575	0.804098
ENSG00000167978	-17398.1	-17400.7	5.23872	0.0220895	0.80162
ENSG00000147874	-1277.56	-1280.18	5.23719	0.022109	0.798712
ENSG00000153827	-4828.78	-4831.4	5.23699	0.0221115	0.795222
ENSG00000138587	-3076.82	-3079.44	5.2289	0.0222146	0.795361
ENSG00000203747	-1686.6	-1689.21	5.22507	0.0222635	0.793571
ENSG00000137101	-1364.84	-1367.45	5.21081	0.0224469	0.796567
ENSG00000166716	-4826.75	-4829.36	5.20931	0.0224663	0.793742
ENSG00000126259	-4109.62	-4112.2	5.17391	0.0229286	0.806524
ENSG00000101474	-356.736	-359.319	5.16518	0.0230441	0.807047
ENSG00000118482	-12271.6	-12274.2	5.15748	0.0231465	0.807107
ENSG00000158458	-2391.61	-2394.16	5.09905	0.023939	0.831129
ENSG00000186074	-1574.91	-1577.45	5.09019	0.0240616	0.831783
ENSG00000154175	-2762.17	-2764.71	5.06699	0.0243857	0.83937
ENSG00000137074	-1752.37	-1754.9	5.05669	0.024531	0.840764
ENSG00000198796	-3723.49	-3726	5.03795	0.0247978	0.84629
ENSG00000197150	-3849.96	-3852.47	5.01758	0.0250912	0.852675
ENSG00000029725	-4971.8	-4974.31	5.01185	0.0251744	0.851894
ENSG00000107798	-2649.48	-2651.95	4.94208	0.0262105	0.883227
ENSG00000138379	-1993.85	-1996.3	4.91504	0.0266238	0.893402
ENSG00000185250	-1228.4	-1230.86	4.91158	0.0266773	0.891466
ENSG00000164506	-6656.53	-6658.95	4.85229	0.0276095	0.918789
ENSG00000105374	-984.036	-986.459	4.84694	0.0276952	0.917832
ENSG00000132155	-3365.33	-3367.74	4.83491	0.0278892	0.920457
ENSG00000147162	-3827.86	-3830.27	4.82549	0.0280418	0.921703
ENSG00000117448	-2436.11	-2438.52	4.81529	0.0282084	0.923392
ENSG00000160593	-442.727	-445.134	4.81447	0.0282217	0.920073
ENSG00000141434	-3995.82	-3998.23	4.81323	0.028242	0.917007
ENSG00000273205	-631.694	-634.09	4.79166	0.0285978	0.924816
ENSG00000125872	-2205.55	-2207.94	4.77712	0.0288403	0.928912
ENSG00000107186	-9743.85	-9746.23	4.77303	0.028909	0.9274
ENSG00000165097	-5144.06	-5146.44	4.76747	0.0290024	0.92669
ENSG00000173040	-6224.26	-6226.64	4.76046	0.0291207	0.926778
ENSG00000132680	-2396.1	-2398.46	4.7362	0.0295343	0.936225
ENSG00000137275	-4098.62	-4100.98	4.72929	0.0296531	0.936289
ENSG00000184014	-3824.98	-3827.3	4.63659	0.0312972	0.984327
ENSG00000180891	-1687.5	-1689.81	4.62602	0.0314906	0.98654
ENSG00000115687	-8219.48	-8221.77	4.58753	0.0322054	1.00501
ENSG00000049239	-4717.54	-4719.83	4.57633	0.0324166	1.00768
ENSG00000101181	-807.303	-809.586	4.56643	0.0326044	1.0096
ENSG00000156172	-992.605	-994.886	4.56344	0.0326614	1.00748
ENSG00000167566	-4657.97	-4660.25	4.55459	0.0328306	1.00882
ENSG00000116898	-2040.73	-2043	4.53785	0.0331532	1.01484
ENSG00000162896	-5479.61	-5481.87	4.53029	0.0333	1.01546
ENSG00000125812	-3553.84	-3556.09	4.51541	0.0335908	1.02045
ENSG00000068394	-2801.93	-2804.18	4.50153	0.0338645	1.02488
ENSG00000154734	-5535.05	-5537.3	4.49025	0.0340887	1.02779
ENSG00000143119	-1617.56	-1619.8	4.48165	0.0342607	1.0291
ENSG00000130713	-1812.56	-1814.8	4.47212	0.0344521	1.03099
ENSG00000159884	-1430.4	-1432.63	4.46214	0.0346541	1.03318
ENSG00000110075	-4674.44	-4676.67	4.46186	0.0346598	1.02952
ENSG00000140598	-7794.55	-7796.78	4.46135	0.0346701	1.02603
ENSG00000164161	-3808.32	-3810.55	4.45854	0.0347272	1.02394
ENSG00000188316	-4073.58	-4075.81	4.45527	0.0347938	1.02215
ENSG00000174600	-2260.3	-2262.53	4.45266	0.034847	1.01997
ENSG00000163362	-4168.73	-4170.94	4.42199	0.0354787	1.03469
ENSG00000168813	-6867.72	-6869.92	4.41601	0.0356032	1.03456
ENSG00000151806	-4145.93	-4148.14	4.41395	0.0356463	1.03207
ENSG00000100385	-796.223	-798.429	4.41277	0.0356709	1.02907
ENSG00000115194	-2560.09	-2562.29	4.40587	0.0358154	1.02953
ENSG00000149809	-3004.86	-3007.06	4.39592	0.0360251	1.03186
ENSG00000038945	-3197.17	-3199.36	4.39037	0.0361425	1.03154
ENSG00000197629	-4863.58	-4865.77	4.37775	0.0364111	1.03552
ENSG00000131023	-5821.66	-5823.85	4.37416	0.0364877	1.03403
ENSG00000129566	-13816.6	-13818.7	4.36234	0.0367418	1.03757
ENSG00000100368	-3864.58	-3866.75	4.34067	0.0372123	1.04717
ENSG00000154889	-2852.02	-2854.19	4.33813	0.0372679	1.04507
ENSG00000144824	-7010.97	-7013.13	4.33533	0.0373291	1.04313
ENSG00000144559	-369.06	-366.897	4.32691	0.0375143	1.04467
ENSG00000138380	-3153.73	-3155.89	4.31771	0.0377176	1.04669
ENSG00000167065	-948.635	-950.789	4.30871	0.0379177	1.04862
ENSG00000136643	-3578.56	-3580.72	4.30755	0.0379436	1.04573
ENSG00000132321	-1518.04	-1520.19	4.29814	0.038154	1.04793
ENSG00000109089	-1000.37	-1002.52	4.2946	0.0382335	1.04653
ENSG00000135439	-5712.63	-5714.78	4.29229	0.0382856	1.04439
ENSG00000169570	-745.021	-742.88	4.282	0.038518	1.04717
ENSG00000157978	-2250.75	-2252.89	4.27443	0.0386899	1.04829
ENSG00000149639	-6770.37	-6772.5	4.26391	0.0389303	1.05125
ENSG00000128283	-1281.92	-1284.05	4.26366	0.0389359	1.04787
ENSG00000166986	-6453.54	-6455.67	4.25073	0.0392334	1.05235
ENSG00000160282	-2787.63	-2789.74	4.23786	0.039532	1.05682
ENSG00000254402	-2733.75	-2735.87	4.23753	0.0395397	1.05352
ENSG00000102103	-1863.71	-1865.81	4.21101	0.0401624	1.06656
ENSG00000107679	-1671.47	-1673.57	4.20277	0.0403579	1.06822
ENSG00000169169	-5496.88	-5498.98	4.19074	0.0406453	1.07229
ENSG00000084093	-3749.85	-3751.93	4.17321	0.041068	1.07989
ENSG00000168564	-3792.87	-3794.95	4.16479	0.0412726	1.08172
ENSG00000116885	-1761.74	-1763.82	4.1578	0.0414433	1.08266
ENSG00000102794	-818.624	-820.702	4.15487	0.0415149	1.08101
ENSG00000140522	-1214.64	-1216.72	4.15241	0.0415754	1.07908
ENSG00000130005	-1376.01	-1378.08	4.14651	0.0417205	1.07935
ENSG00000105509	-1917.96	-1920.03	4.13745	0.0419444	1.08165
ENSG00000089692	-2391.39	-2393.46	4.13651	0.0419676	1.07878
ENSG00000161847	-5616.17	-5618.24	4.12791	0.0421815	1.08082
ENSG00000198734	-6148.45	-6150.51	4.11883	0.0424084	1.08317
ENSG00000145781	-652.034	-654.09	4.11315	0.0425509	1.08336
ENSG00000115841	-1282.18	-1284.23	4.10851	0.042668	1.0829
ENSG00000167646	-1205.1	-1207.15	4.10835	0.0426719	1.07959
ENSG00000065526	-16520.8	-16522.9	4.10764	0.0426899	1.07664
ENSG00000130734	-2525.08	-2527.13	4.08939	0.0431533	1.08492
ENSG00000185477	-4728.29	-4730.33	4.07332	0.0435657	1.09186
ENSG00000165816	-5777.14	-5779.18	4.07186	0.0436033	1.0894
ENSG00000127419	-3473.15	-3475.18	4.06565	0.0437637	1.09002
ENSG00000103356	-1932.57	-1934.6	4.06287	0.043836	1.08844
ENSG00000147724	-5796.33	-5798.35	4.03785	0.0444904	1.10127
ENSG00000100258	-5049.39	-5051.4	4.03387	0.0445956	1.10048
ENSG00000106483	-1579.98	-1581.99	4.03272	0.0446259	1.09785
ENSG00000136122	-1304.6	-1306.61	4.01894	0.0449919	1.10347
ENSG00000083720	-3169.99	-3172	4.01069	0.0452126	1.1055
ENSG00000090615	-8813.55	-8815.56	4.0095	0.0452447	1.10292
ENSG00000047346	-6803.23	-6805.23	4.00508	0.0453633	1.10247
ENSG00000146085	-5615.91	-5617.91	3.99513	0.0456318	1.10564
ENSG00000136883	-2327.34	-2329.33	3.99219	0.0457117	1.10424
ENSG00000137868	-2253.83	-2255.82	3.9865	0.0458662	1.10465
ENSG00000125818	-1665.93	-1667.92	3.98366	0.0459436	1.1032
ENSG00000064995	-1580.81	-1582.78	3.93635	0.0472531	1.13125
ENSG00000023909	-1239.07	-1241.03	3.92697	0.0475174	1.13419
ENSG00000185917	-2100.6	-2102.57	3.92439	0.0475904	1.13257
ENSG00000163933	-2092.12	-2094.08	3.92385	0.0476057	1.12958
ENSG00000188807	-4141.98	-4143.94	3.91553	0.047842	1.13184
ENSG00000152457	-3363.93	-3365.89	3.9125	0.0479283	1.13054
ENSG00000105695	-3199.86	-3201.81	3.90295	0.0482013	1.13365
ENSG00000165115	-2274.57	-2276.51	3.89149	0.0485314	1.13808
ENSG00000116273	-2024.42	-2026.36	3.87967	0.0488743	1.14277
ENSG00000090863	-3885.91	-3887.85	3.87606	0.0489794	1.1419
ENSG00000111341	-606.366	-608.303	3.87382	0.0490447	1.14011
ENSG00000165271	-3447.1	-3449.02	3.85159	0.0496989	1.15198
