# Supplementary material for: Genetic adaptations of the plateau zokor in high-elevation burrows
Source: Sci Rep. 2015 Nov 25;5:17262. doi: 10.1038/srep17262 (PMC4658562; doi:10.1038/srep17262)
Supplement: Supplementary Dataset 4 [file srep17262-s4.xls]

## Sheet: Sheet1
Supplementary Dataset 4. GO functional enrichments of PSGs in zokor lineage.
Adjusted P value	Gene Number	GO ID	Taxonomy	GO Name	Gene
2.99e-119	298	GO:0008150	BP	biological_process	ENSG00000076201,ENSG00000141447,ENSG00000113763,ENSG00000138802,ENSG00000153822,ENSG00000146904,ENSG00000128591,ENSG00000128595,ENSG00000171206,ENSG00000100099,ENSG00000196961,ENSG00000137177,ENSG00000082512,ENSG00000124171,ENSG00000143630,ENSG00000179841
8.1e-106	275	GO:0009987	BP	cellular process	ENSG00000076201,ENSG00000113763,ENSG00000138802,ENSG00000153822,ENSG00000146904,ENSG00000128591,ENSG00000128595,ENSG00000171206,ENSG00000100099,ENSG00000196961,ENSG00000137177,ENSG00000082512,ENSG00000124171,ENSG00000143630,ENSG00000179841,ENSG00000126233
1.32e-90	250	GO:0044699	BP	single-organism process	ENSG00000076201,ENSG00000141447,ENSG00000113763,ENSG00000138802,ENSG00000153822,ENSG00000146904,ENSG00000128591,ENSG00000128595,ENSG00000171206,ENSG00000100099,ENSG00000196961,ENSG00000137177,ENSG00000082512,ENSG00000124171,ENSG00000143630,ENSG00000179841
7.23e-84	233	GO:0044763	BP	single-organism cellular process	ENSG00000076201,ENSG00000113763,ENSG00000138802,ENSG00000153822,ENSG00000146904,ENSG00000128591,ENSG00000128595,ENSG00000171206,ENSG00000100099,ENSG00000196961,ENSG00000137177,ENSG00000082512,ENSG00000124171,ENSG00000143630,ENSG00000179841,ENSG00000126233
3.07e-77	224	GO:0008152	BP	metabolic process	ENSG00000076201,ENSG00000141447,ENSG00000138802,ENSG00000146904,ENSG00000171206,ENSG00000100099,ENSG00000196961,ENSG00000137177,ENSG00000082512,ENSG00000179841,ENSG00000173273,ENSG00000167080,ENSG00000006459,ENSG00000100100,ENSG00000106344,ENSG00000106070
2.95e-64	202	GO:0065007	BP	biological regulation	ENSG00000076201,ENSG00000113763,ENSG00000138802,ENSG00000153822,ENSG00000146904,ENSG00000128595,ENSG00000171206,ENSG00000100099,ENSG00000196961,ENSG00000082512,ENSG00000124171,ENSG00000143630,ENSG00000179841,ENSG00000126233,ENSG00000138688,ENSG00000173273
1.81e-57	188	GO:0071704	BP	organic substance metabolic process	ENSG00000076201,ENSG00000141447,ENSG00000138802,ENSG00000146904,ENSG00000171206,ENSG00000100099,ENSG00000196961,ENSG00000082512,ENSG00000179841,ENSG00000173273,ENSG00000167080,ENSG00000006459,ENSG00000100100,ENSG00000106344,ENSG00000106070,ENSG00000167658
1.96e-56	188	GO:0050789	BP	regulation of biological process	ENSG00000076201,ENSG00000113763,ENSG00000138802,ENSG00000153822,ENSG00000146904,ENSG00000171206,ENSG00000100099,ENSG00000196961,ENSG00000082512,ENSG00000124171,ENSG00000143630,ENSG00000179841,ENSG00000126233,ENSG00000138688,ENSG00000173273,ENSG00000167080
5.64e-56	183	GO:0044238	BP	primary metabolic process	ENSG00000076201,ENSG00000141447,ENSG00000138802,ENSG00000146904,ENSG00000171206,ENSG00000196961,ENSG00000082512,ENSG00000179841,ENSG00000173273,ENSG00000167080,ENSG00000006459,ENSG00000100100,ENSG00000106344,ENSG00000106070,ENSG00000167658,ENSG00000110777
2.7e-53	180	GO:0050794	BP	regulation of cellular process	ENSG00000076201,ENSG00000113763,ENSG00000138802,ENSG00000153822,ENSG00000146904,ENSG00000171206,ENSG00000196961,ENSG00000082512,ENSG00000124171,ENSG00000143630,ENSG00000179841,ENSG00000126233,ENSG00000138688,ENSG00000173273,ENSG00000167080,ENSG00000006459
2.27e-50	176	GO:0044237	BP	cellular metabolic process	ENSG00000076201,ENSG00000138802,ENSG00000146904,ENSG00000171206,ENSG00000082512,ENSG00000179841,ENSG00000173273,ENSG00000167080,ENSG00000006459,ENSG00000100100,ENSG00000106344,ENSG00000106070,ENSG00000167658,ENSG00000110871,ENSG00000198198,ENSG00000110777
6.32e-41	146	GO:0050896	BP	response to stimulus	ENSG00000113763,ENSG00000146904,ENSG00000128595,ENSG00000171206,ENSG00000100099,ENSG00000196961,ENSG00000082512,ENSG00000179841,ENSG00000173273,ENSG00000100100,ENSG00000106070,ENSG00000076706,ENSG00000140678,ENSG00000198198,ENSG00000157765,ENSG00000110777
9.24e-39	119	GO:0071840	BP	cellular component organization or biogenesis	ENSG00000076201,ENSG00000113763,ENSG00000138802,ENSG00000146904,ENSG00000128591,ENSG00000100099,ENSG00000196961,ENSG00000137177,ENSG00000124171,ENSG00000138688,ENSG00000173273,ENSG00000006459,ENSG00000163092,ENSG00000169436,ENSG00000128567,ENSG00000140678
1.95e-37	116	GO:0016043	BP	cellular component organization	ENSG00000076201,ENSG00000113763,ENSG00000138802,ENSG00000146904,ENSG00000128591,ENSG00000100099,ENSG00000196961,ENSG00000137177,ENSG00000124171,ENSG00000138688,ENSG00000173273,ENSG00000006459,ENSG00000163092,ENSG00000169436,ENSG00000128567,ENSG00000140678
8.86e-37	146	GO:0043170	BP	macromolecule metabolic process	ENSG00000076201,ENSG00000138802,ENSG00000146904,ENSG00000171206,ENSG00000100099,ENSG00000196961,ENSG00000082512,ENSG00000173273,ENSG00000167080,ENSG00000006459,ENSG00000106344,ENSG00000106070,ENSG00000167658,ENSG00000110777,ENSG00000144306,ENSG00000178175
1.04e-36	112	GO:0044710	BP	single-organism metabolic process	ENSG00000141447,ENSG00000138802,ENSG00000196961,ENSG00000179841,ENSG00000173273,ENSG00000167080,ENSG00000006459,ENSG00000100100,ENSG00000106070,ENSG00000167658,ENSG00000110871,ENSG00000198198,ENSG00000083168,ENSG00000092330,ENSG00000163319,ENSG00000015520
7.62e-36	126	GO:0051716	BP	cellular response to stimulus	ENSG00000113763,ENSG00000146904,ENSG00000171206,ENSG00000196961,ENSG00000082512,ENSG00000179841,ENSG00000173273,ENSG00000100100,ENSG00000106070,ENSG00000140678,ENSG00000198198,ENSG00000178175,ENSG00000083168,ENSG00000100345,ENSG00000015520,ENSG00000172270
8.36e-36	113	GO:0051179	BP	localization	ENSG00000076201,ENSG00000141447,ENSG00000138802,ENSG00000153822,ENSG00000146904,ENSG00000128595,ENSG00000100099,ENSG00000196961,ENSG00000137177,ENSG00000124171,ENSG00000143630,ENSG00000179841,ENSG00000173273,ENSG00000106070,ENSG00000076706,ENSG00000128567
5.14e-34	122	GO:0044707	BP	single-multicellular organism process	ENSG00000076201,ENSG00000113763,ENSG00000138802,ENSG00000146904,ENSG00000128595,ENSG00000100099,ENSG00000196961,ENSG00000124171,ENSG00000126233,ENSG00000138688,ENSG00000136099,ENSG00000006459,ENSG00000076706,ENSG00000163092,ENSG00000128567,ENSG00000167658
1.08e-33	124	GO:0032501	BP	multicellular organismal process	ENSG00000076201,ENSG00000113763,ENSG00000138802,ENSG00000146904,ENSG00000128595,ENSG00000100099,ENSG00000196961,ENSG00000124171,ENSG00000126233,ENSG00000138688,ENSG00000136099,ENSG00000006459,ENSG00000076706,ENSG00000163092,ENSG00000128567,ENSG00000167658
1.19e-31	108	GO:0032502	BP	developmental process	ENSG00000076201,ENSG00000113763,ENSG00000138802,ENSG00000146904,ENSG00000128591,ENSG00000100099,ENSG00000196961,ENSG00000124171,ENSG00000138688,ENSG00000136099,ENSG00000006459,ENSG00000076706,ENSG00000163092,ENSG00000128567,ENSG00000167658,ENSG00000140678
2.25e-31	107	GO:0044767	BP	single-organism developmental process	ENSG00000076201,ENSG00000113763,ENSG00000138802,ENSG00000146904,ENSG00000128591,ENSG00000100099,ENSG00000196961,ENSG00000124171,ENSG00000138688,ENSG00000136099,ENSG00000006459,ENSG00000076706,ENSG00000163092,ENSG00000128567,ENSG00000167658,ENSG00000140678
1.18e-30	100	GO:0048856	BP	anatomical structure development	ENSG00000076201,ENSG00000113763,ENSG00000138802,ENSG00000146904,ENSG00000128591,ENSG00000100099,ENSG00000196961,ENSG00000124171,ENSG00000138688,ENSG00000136099,ENSG00000006459,ENSG00000076706,ENSG00000163092,ENSG00000128567,ENSG00000167658,ENSG00000140678
3.9e-30	129	GO:0044260	BP	cellular macromolecule metabolic process	ENSG00000076201,ENSG00000138802,ENSG00000146904,ENSG00000171206,ENSG00000082512,ENSG00000173273,ENSG00000167080,ENSG00000006459,ENSG00000106344,ENSG00000106070,ENSG00000167658,ENSG00000110777,ENSG00000178175,ENSG00000083168,ENSG00000092330,ENSG00000163319
6.82e-29	111	GO:0007154	BP	cell communication	ENSG00000113763,ENSG00000153822,ENSG00000146904,ENSG00000171206,ENSG00000196961,ENSG00000082512,ENSG00000143630,ENSG00000179841,ENSG00000173273,ENSG00000136099,ENSG00000100100,ENSG00000106070,ENSG00000140678,ENSG00000178175,ENSG00000100345,ENSG00000179044
3.23e-28	98	GO:0048518	BP	positive regulation of biological process	ENSG00000076201,ENSG00000113763,ENSG00000146904,ENSG00000171206,ENSG00000100099,ENSG00000082512,ENSG00000179841,ENSG00000173273,ENSG00000006459,ENSG00000106070,ENSG00000076706,ENSG00000128567,ENSG00000167658,ENSG00000083168,ENSG00000092330,ENSG00000048649
3.24e-28	109	GO:0044700	BP	single organism signaling	ENSG00000113763,ENSG00000153822,ENSG00000146904,ENSG00000171206,ENSG00000196961,ENSG00000082512,ENSG00000143630,ENSG00000179841,ENSG00000173273,ENSG00000136099,ENSG00000100100,ENSG00000106070,ENSG00000140678,ENSG00000178175,ENSG00000100345,ENSG00000179044
3.52e-28	109	GO:0023052	BP	signaling	ENSG00000113763,ENSG00000153822,ENSG00000146904,ENSG00000171206,ENSG00000196961,ENSG00000082512,ENSG00000143630,ENSG00000179841,ENSG00000173273,ENSG00000136099,ENSG00000100100,ENSG00000106070,ENSG00000140678,ENSG00000178175,ENSG00000100345,ENSG00000179044
5.07e-28	112	GO:0019222	BP	regulation of metabolic process	ENSG00000146904,ENSG00000171206,ENSG00000100099,ENSG00000196961,ENSG00000082512,ENSG00000179841,ENSG00000173273,ENSG00000006459,ENSG00000100100,ENSG00000106070,ENSG00000167658,ENSG00000198198,ENSG00000110777,ENSG00000178175,ENSG00000083168,ENSG00000092330
8.19e-26	91	GO:0007275	BP	multicellular organismal development	ENSG00000113763,ENSG00000138802,ENSG00000146904,ENSG00000196961,ENSG00000124171,ENSG00000138688,ENSG00000136099,ENSG00000006459,ENSG00000076706,ENSG00000163092,ENSG00000128567,ENSG00000167658,ENSG00000140678,ENSG00000134369,ENSG00000198198,ENSG00000157765
1.09e-25	100	GO:0007165	BP	signal transduction	ENSG00000113763,ENSG00000146904,ENSG00000171206,ENSG00000196961,ENSG00000082512,ENSG00000179841,ENSG00000173273,ENSG00000100100,ENSG00000106070,ENSG00000140678,ENSG00000178175,ENSG00000100345,ENSG00000015520,ENSG00000172270,ENSG00000069122,ENSG00000176533
2.49e-25	103	GO:0009058	BP	biosynthetic process	ENSG00000138802,ENSG00000171206,ENSG00000196961,ENSG00000082512,ENSG00000179841,ENSG00000173273,ENSG00000167080,ENSG00000006459,ENSG00000106070,ENSG00000167658,ENSG00000110871,ENSG00000110777,ENSG00000178175,ENSG00000083168,ENSG00000092330,ENSG00000163319
3.34e-25	102	GO:1901576	BP	organic substance biosynthetic process	ENSG00000138802,ENSG00000171206,ENSG00000196961,ENSG00000082512,ENSG00000179841,ENSG00000173273,ENSG00000167080,ENSG00000006459,ENSG00000106070,ENSG00000167658,ENSG00000110871,ENSG00000110777,ENSG00000178175,ENSG00000083168,ENSG00000092330,ENSG00000163319
1.91e-24	75	GO:0048583	BP	regulation of response to stimulus	ENSG00000146904,ENSG00000171206,ENSG00000196961,ENSG00000082512,ENSG00000179841,ENSG00000173273,ENSG00000100100,ENSG00000106070,ENSG00000198198,ENSG00000178175,ENSG00000100345,ENSG00000176533,ENSG00000120278,ENSG00000112837,ENSG00000130202,ENSG00000152207
3.4e-24	92	GO:0019538	BP	protein metabolic process	ENSG00000076201,ENSG00000138802,ENSG00000146904,ENSG00000171206,ENSG00000082512,ENSG00000173273,ENSG00000167080,ENSG00000006459,ENSG00000167658,ENSG00000144306,ENSG00000083168,ENSG00000092330,ENSG00000163319,ENSG00000100345,ENSG00000198919,ENSG00000015520
1.96e-23	85	GO:0051234	BP	establishment of localization	ENSG00000076201,ENSG00000141447,ENSG00000138802,ENSG00000153822,ENSG00000128595,ENSG00000100099,ENSG00000196961,ENSG00000137177,ENSG00000143630,ENSG00000179841,ENSG00000173273,ENSG00000106070,ENSG00000157765,ENSG00000144306,ENSG00000163626,ENSG00000100345
7.91e-23	97	GO:0044249	BP	cellular biosynthetic process	ENSG00000138802,ENSG00000171206,ENSG00000082512,ENSG00000179841,ENSG00000173273,ENSG00000167080,ENSG00000006459,ENSG00000106070,ENSG00000167658,ENSG00000110871,ENSG00000110777,ENSG00000178175,ENSG00000083168,ENSG00000092330,ENSG00000163319,ENSG00000177469
2.55e-22	98	GO:1901360	BP	organic cyclic compound metabolic process	ENSG00000141447,ENSG00000171206,ENSG00000082512,ENSG00000179841,ENSG00000173273,ENSG00000167080,ENSG00000006459,ENSG00000106344,ENSG00000110777,ENSG00000178175,ENSG00000083168,ENSG00000092330,ENSG00000177469,ENSG00000015520,ENSG00000083807,ENSG00000048649
2.71e-22	80	GO:0048731	BP	system development	ENSG00000113763,ENSG00000138802,ENSG00000146904,ENSG00000196961,ENSG00000124171,ENSG00000006459,ENSG00000076706,ENSG00000163092,ENSG00000128567,ENSG00000167658,ENSG00000140678,ENSG00000134369,ENSG00000198198,ENSG00000141519,ENSG00000083168,ENSG00000100345
2.87e-22	103	GO:0006807	BP	nitrogen compound metabolic process	ENSG00000171206,ENSG00000196961,ENSG00000082512,ENSG00000179841,ENSG00000173273,ENSG00000167080,ENSG00000006459,ENSG00000106344,ENSG00000110777,ENSG00000178175,ENSG00000083168,ENSG00000092330,ENSG00000177469,ENSG00000048649,ENSG00000145414,ENSG00000149016
1.27e-21	70	GO:0065008	BP	regulation of biological quality	ENSG00000128595,ENSG00000100099,ENSG00000143630,ENSG00000179841,ENSG00000173273,ENSG00000140678,ENSG00000157765,ENSG00000092330,ENSG00000100345,ENSG00000179044,ENSG00000015520,ENSG00000172270,ENSG00000147872,ENSG00000069122,ENSG00000142784,ENSG00000145740
4.31e-21	60	GO:0009653	BP	anatomical structure morphogenesis	ENSG00000076201,ENSG00000113763,ENSG00000138802,ENSG00000146904,ENSG00000196961,ENSG00000124171,ENSG00000136099,ENSG00000076706,ENSG00000163092,ENSG00000128567,ENSG00000140678,ENSG00000198198,ENSG00000141519,ENSG00000083168,ENSG00000100345,ENSG00000172270
5.84e-21	80	GO:0006810	BP	transport	ENSG00000076201,ENSG00000141447,ENSG00000138802,ENSG00000153822,ENSG00000128595,ENSG00000100099,ENSG00000196961,ENSG00000137177,ENSG00000143630,ENSG00000179841,ENSG00000173273,ENSG00000106070,ENSG00000157765,ENSG00000144306,ENSG00000163626,ENSG00000100345
7.85e-21	57	GO:0044085	BP	cellular component biogenesis	ENSG00000138802,ENSG00000146904,ENSG00000128591,ENSG00000137177,ENSG00000124171,ENSG00000173273,ENSG00000128567,ENSG00000141519,ENSG00000083168,ENSG00000092330,ENSG00000163626,ENSG00000048649,ENSG00000145414,ENSG00000130202,ENSG00000107742,ENSG00000100106
1.73e-20	67	GO:0006996	BP	organelle organization	ENSG00000138802,ENSG00000146904,ENSG00000100099,ENSG00000137177,ENSG00000173273,ENSG00000006459,ENSG00000163092,ENSG00000134369,ENSG00000083168,ENSG00000092330,ENSG00000163626,ENSG00000163319,ENSG00000100345,ENSG00000163818,ENSG00000048649,ENSG00000130202
1.05e-19	88	GO:0080090	BP	regulation of primary metabolic process	ENSG00000146904,ENSG00000171206,ENSG00000196961,ENSG00000082512,ENSG00000179841,ENSG00000173273,ENSG00000006459,ENSG00000100100,ENSG00000106070,ENSG00000167658,ENSG00000110777,ENSG00000178175,ENSG00000083168,ENSG00000092330,ENSG00000177469,ENSG00000048649
1.1e-19	78	GO:0044267	BP	cellular protein metabolic process	ENSG00000076201,ENSG00000138802,ENSG00000146904,ENSG00000171206,ENSG00000082512,ENSG00000173273,ENSG00000167080,ENSG00000006459,ENSG00000167658,ENSG00000083168,ENSG00000092330,ENSG00000163319,ENSG00000198919,ENSG00000142784,ENSG00000048028,ENSG00000145740
4.81e-19	75	GO:0048522	BP	positive regulation of cellular process	ENSG00000076201,ENSG00000113763,ENSG00000146904,ENSG00000171206,ENSG00000082512,ENSG00000179841,ENSG00000173273,ENSG00000006459,ENSG00000106070,ENSG00000076706,ENSG00000128567,ENSG00000167658,ENSG00000083168,ENSG00000092330,ENSG00000048649,ENSG00000101974
9.08e-19	88	GO:0031323	BP	regulation of cellular metabolic process	ENSG00000146904,ENSG00000171206,ENSG00000082512,ENSG00000179841,ENSG00000173273,ENSG00000006459,ENSG00000100100,ENSG00000106070,ENSG00000167658,ENSG00000198198,ENSG00000110777,ENSG00000178175,ENSG00000083168,ENSG00000092330,ENSG00000177469,ENSG00000048649
9.37e-19	65	GO:0036211	BP	protein modification process	ENSG00000076201,ENSG00000138802,ENSG00000146904,ENSG00000171206,ENSG00000082512,ENSG00000173273,ENSG00000167080,ENSG00000006459,ENSG00000167658,ENSG00000083168,ENSG00000092330,ENSG00000198919,ENSG00000142784,ENSG00000048028,ENSG00000107742,ENSG00000103507
9.37e-19	65	GO:0006464	BP	cellular protein modification process	ENSG00000076201,ENSG00000138802,ENSG00000146904,ENSG00000171206,ENSG00000082512,ENSG00000173273,ENSG00000167080,ENSG00000006459,ENSG00000167658,ENSG00000083168,ENSG00000092330,ENSG00000198919,ENSG00000142784,ENSG00000048028,ENSG00000107742,ENSG00000103507
1.32e-18	71	GO:1902578	BP	single-organism localization	ENSG00000076201,ENSG00000141447,ENSG00000138802,ENSG00000153822,ENSG00000128595,ENSG00000100099,ENSG00000196961,ENSG00000137177,ENSG00000143630,ENSG00000179841,ENSG00000106070,ENSG00000157765,ENSG00000144306,ENSG00000163626,ENSG00000100345,ENSG00000179044
1.34e-18	93	GO:0034641	BP	cellular nitrogen compound metabolic process	ENSG00000171206,ENSG00000082512,ENSG00000179841,ENSG00000173273,ENSG00000167080,ENSG00000006459,ENSG00000106344,ENSG00000110777,ENSG00000178175,ENSG00000083168,ENSG00000092330,ENSG00000177469,ENSG00000048649,ENSG00000145414,ENSG00000149016,ENSG00000176533
1.6e-18	53	GO:1902589	BP	single-organism organelle organization	ENSG00000138802,ENSG00000146904,ENSG00000173273,ENSG00000006459,ENSG00000163092,ENSG00000134369,ENSG00000083168,ENSG00000092330,ENSG00000163626,ENSG00000163319,ENSG00000100345,ENSG00000130202,ENSG00000161791,ENSG00000100106,ENSG00000157796,ENSG00000138035
1.96e-18	66	GO:0043412	BP	macromolecule modification	ENSG00000076201,ENSG00000138802,ENSG00000146904,ENSG00000171206,ENSG00000082512,ENSG00000173273,ENSG00000167080,ENSG00000006459,ENSG00000167658,ENSG00000083168,ENSG00000092330,ENSG00000198919,ENSG00000145414,ENSG00000142784,ENSG00000048028,ENSG00000107742
1.97e-18	89	GO:0006725	BP	cellular aromatic compound metabolic process	ENSG00000171206,ENSG00000082512,ENSG00000179841,ENSG00000173273,ENSG00000167080,ENSG00000006459,ENSG00000106344,ENSG00000110777,ENSG00000178175,ENSG00000083168,ENSG00000092330,ENSG00000177469,ENSG00000048649,ENSG00000145414,ENSG00000149016,ENSG00000176533
2.38e-18	71	GO:0048523	BP	negative regulation of cellular process	ENSG00000076201,ENSG00000146904,ENSG00000171206,ENSG00000196961,ENSG00000126233,ENSG00000167080,ENSG00000100100,ENSG00000106070,ENSG00000128567,ENSG00000178175,ENSG00000083168,ENSG00000092330,ENSG00000100345,ENSG00000048649,ENSG00000142784,ENSG00000112837
3.41e-18	82	GO:0010467	BP	gene expression	ENSG00000171206,ENSG00000100099,ENSG00000082512,ENSG00000173273,ENSG00000006459,ENSG00000106344,ENSG00000167658,ENSG00000110777,ENSG00000178175,ENSG00000083168,ENSG00000163319,ENSG00000177469,ENSG00000048649,ENSG00000145414,ENSG00000149016,ENSG00000142784
5.29e-18	51	GO:0022607	BP	cellular component assembly	ENSG00000138802,ENSG00000146904,ENSG00000128591,ENSG00000137177,ENSG00000124171,ENSG00000173273,ENSG00000128567,ENSG00000141519,ENSG00000083168,ENSG00000092330,ENSG00000163626,ENSG00000048649,ENSG00000130202,ENSG00000107742,ENSG00000100106,ENSG00000171560
5.91e-18	88	GO:0046483	BP	heterocycle metabolic process	ENSG00000171206,ENSG00000082512,ENSG00000179841,ENSG00000173273,ENSG00000167080,ENSG00000006459,ENSG00000106344,ENSG00000110777,ENSG00000178175,ENSG00000083168,ENSG00000092330,ENSG00000177469,ENSG00000048649,ENSG00000145414,ENSG00000149016,ENSG00000176533
5.96e-18	74	GO:0048519	BP	negative regulation of biological process	ENSG00000076201,ENSG00000146904,ENSG00000171206,ENSG00000196961,ENSG00000126233,ENSG00000167080,ENSG00000100100,ENSG00000106070,ENSG00000128567,ENSG00000178175,ENSG00000083168,ENSG00000092330,ENSG00000100345,ENSG00000163818,ENSG00000048649,ENSG00000142784
7.74e-18	85	GO:0060255	BP	regulation of macromolecule metabolic process	ENSG00000146904,ENSG00000171206,ENSG00000100099,ENSG00000196961,ENSG00000082512,ENSG00000173273,ENSG00000006459,ENSG00000106070,ENSG00000167658,ENSG00000110777,ENSG00000178175,ENSG00000083168,ENSG00000092330,ENSG00000177469,ENSG00000048649,ENSG00000142784
9.18e-18	86	GO:0006139	BP	nucleobase-containing compound metabolic process	ENSG00000171206,ENSG00000082512,ENSG00000179841,ENSG00000173273,ENSG00000167080,ENSG00000006459,ENSG00000106344,ENSG00000110777,ENSG00000178175,ENSG00000083168,ENSG00000092330,ENSG00000177469,ENSG00000048649,ENSG00000145414,ENSG00000149016,ENSG00000176533
9.3e-18	80	GO:0009059	BP	macromolecule biosynthetic process	ENSG00000138802,ENSG00000171206,ENSG00000196961,ENSG00000082512,ENSG00000173273,ENSG00000167080,ENSG00000006459,ENSG00000106070,ENSG00000167658,ENSG00000110777,ENSG00000178175,ENSG00000083168,ENSG00000092330,ENSG00000163319,ENSG00000177469,ENSG00000048649
1.68e-17	78	GO:0034645	BP	cellular macromolecule biosynthetic process	ENSG00000138802,ENSG00000171206,ENSG00000082512,ENSG00000173273,ENSG00000167080,ENSG00000006459,ENSG00000106070,ENSG00000167658,ENSG00000110777,ENSG00000178175,ENSG00000083168,ENSG00000092330,ENSG00000163319,ENSG00000177469,ENSG00000048649,ENSG00000142784
2.83e-17	60	GO:0048513	BP	organ development	ENSG00000138802,ENSG00000006459,ENSG00000163092,ENSG00000128567,ENSG00000167658,ENSG00000140678,ENSG00000198198,ENSG00000141519,ENSG00000083168,ENSG00000100345,ENSG00000172270,ENSG00000101974,ENSG00000112837,ENSG00000033327,ENSG00000136869,ENSG00000159899
3.03e-17	59	GO:0023051	BP	regulation of signaling	ENSG00000146904,ENSG00000171206,ENSG00000196961,ENSG00000082512,ENSG00000179841,ENSG00000173273,ENSG00000100100,ENSG00000106070,ENSG00000178175,ENSG00000100345,ENSG00000176533,ENSG00000120278,ENSG00000112837,ENSG00000152207,ENSG00000136869,ENSG00000108375
3.72e-17	59	GO:0010646	BP	regulation of cell communication	ENSG00000146904,ENSG00000171206,ENSG00000196961,ENSG00000082512,ENSG00000179841,ENSG00000173273,ENSG00000100100,ENSG00000106070,ENSG00000178175,ENSG00000100345,ENSG00000176533,ENSG00000120278,ENSG00000112837,ENSG00000152207,ENSG00000136869,ENSG00000108375
9.09e-17	67	GO:0048869	BP	cellular developmental process	ENSG00000076201,ENSG00000113763,ENSG00000138802,ENSG00000146904,ENSG00000128591,ENSG00000100099,ENSG00000196961,ENSG00000124171,ENSG00000138688,ENSG00000128567,ENSG00000167658,ENSG00000134369,ENSG00000198198,ENSG00000083168,ENSG00000100345,ENSG00000069122
1.99e-16	48	GO:0032879	BP	regulation of localization	ENSG00000076201,ENSG00000138802,ENSG00000153822,ENSG00000146904,ENSG00000124171,ENSG00000143630,ENSG00000179841,ENSG00000106070,ENSG00000076706,ENSG00000128567,ENSG00000141519,ENSG00000163818,ENSG00000145740,ENSG00000033327,ENSG00000136869,ENSG00000137509
2.52e-16	68	GO:0042221	BP	response to chemical	ENSG00000113763,ENSG00000146904,ENSG00000171206,ENSG00000196961,ENSG00000106070,ENSG00000198198,ENSG00000157765,ENSG00000178175,ENSG00000100345,ENSG00000015520,ENSG00000172270,ENSG00000147872,ENSG00000176533,ENSG00000142784,ENSG00000169021,ENSG00000145740
2.8e-16	78	GO:0090304	BP	nucleic acid metabolic process	ENSG00000171206,ENSG00000082512,ENSG00000173273,ENSG00000006459,ENSG00000106344,ENSG00000110777,ENSG00000178175,ENSG00000083168,ENSG00000092330,ENSG00000177469,ENSG00000048649,ENSG00000145414,ENSG00000149016,ENSG00000142784,ENSG00000048028,ENSG00000112837
3.04e-16	44	GO:0006928	BP	movement of cell or subcellular component	ENSG00000076201,ENSG00000113763,ENSG00000146904,ENSG00000196961,ENSG00000137177,ENSG00000124171,ENSG00000076706,ENSG00000128567,ENSG00000140678,ENSG00000134369,ENSG00000141519,ENSG00000100345,ENSG00000172270,ENSG00000161791,ENSG00000033327,ENSG00000137509
3.32e-16	65	GO:0044765	BP	single-organism transport	ENSG00000076201,ENSG00000141447,ENSG00000138802,ENSG00000153822,ENSG00000128595,ENSG00000100099,ENSG00000196961,ENSG00000137177,ENSG00000143630,ENSG00000179841,ENSG00000106070,ENSG00000157765,ENSG00000144306,ENSG00000179044,ENSG00000015520,ENSG00000083807
4.07e-16	54	GO:0009966	BP	regulation of signal transduction	ENSG00000146904,ENSG00000171206,ENSG00000196961,ENSG00000082512,ENSG00000179841,ENSG00000173273,ENSG00000100100,ENSG00000106070,ENSG00000178175,ENSG00000100345,ENSG00000176533,ENSG00000120278,ENSG00000112837,ENSG00000152207,ENSG00000136869,ENSG00000108375
4.64e-16	54	GO:0065009	BP	regulation of molecular function	ENSG00000146904,ENSG00000171206,ENSG00000082512,ENSG00000173273,ENSG00000100100,ENSG00000198198,ENSG00000083168,ENSG00000048649,ENSG00000176533,ENSG00000142784,ENSG00000120278,ENSG00000136869,ENSG00000188559,ENSG00000171208,ENSG00000092098,ENSG00000131370
4.82e-16	64	GO:0006950	BP	response to stress	ENSG00000128595,ENSG00000171206,ENSG00000100099,ENSG00000196961,ENSG00000076706,ENSG00000140678,ENSG00000198198,ENSG00000083168,ENSG00000100345,ENSG00000172270,ENSG00000176533,ENSG00000048028,ENSG00000130202,ENSG00000033327,ENSG00000136869,ENSG00000160957
6.49e-16	51	GO:0043933	BP	macromolecular complex subunit organization	ENSG00000138802,ENSG00000146904,ENSG00000137177,ENSG00000124171,ENSG00000173273,ENSG00000006459,ENSG00000141519,ENSG00000083168,ENSG00000163626,ENSG00000163319,ENSG00000100345,ENSG00000048649,ENSG00000100106,ENSG00000117385,ENSG00000134759,ENSG00000171560
1.36e-15	54	GO:0044281	BP	small molecule metabolic process	ENSG00000141447,ENSG00000138802,ENSG00000179841,ENSG00000167080,ENSG00000110871,ENSG00000015520,ENSG00000083807,ENSG00000172270,ENSG00000147872,ENSG00000176533,ENSG00000142784,ENSG00000169021,ENSG00000107742,ENSG00000103507,ENSG00000159899,ENSG00000115159
1.69e-15	52	GO:0033036	BP	macromolecule localization	ENSG00000076201,ENSG00000141447,ENSG00000138802,ENSG00000100099,ENSG00000196961,ENSG00000137177,ENSG00000179841,ENSG00000173273,ENSG00000092330,ENSG00000163626,ENSG00000100345,ENSG00000179044,ENSG00000015520,ENSG00000163818,ENSG00000083807,ENSG00000172270
4.14e-14	39	GO:0044711	BP	single-organism biosynthetic process	ENSG00000196961,ENSG00000179841,ENSG00000173273,ENSG00000106070,ENSG00000167658,ENSG00000110871,ENSG00000092330,ENSG00000163319,ENSG00000015520,ENSG00000083807,ENSG00000176533,ENSG00000142784,ENSG00000159899,ENSG00000115159,ENSG00000115526,ENSG00000184389
4.51e-14	60	GO:0007166	BP	cell surface receptor signaling pathway	ENSG00000146904,ENSG00000171206,ENSG00000196961,ENSG00000173273,ENSG00000106070,ENSG00000140678,ENSG00000100345,ENSG00000172270,ENSG00000069122,ENSG00000176533,ENSG00000112837,ENSG00000152207,ENSG00000033327,ENSG00000136869,ENSG00000108375,ENSG00000159899
5.68e-14	48	GO:0002376	BP	immune system process	ENSG00000141447,ENSG00000138802,ENSG00000171206,ENSG00000196961,ENSG00000128567,ENSG00000167658,ENSG00000140678,ENSG00000110777,ENSG00000083168,ENSG00000100345,ENSG00000172270,ENSG00000101974,ENSG00000130202,ENSG00000152207,ENSG00000033327,ENSG00000136869
9.8e-14	68	GO:0016070	BP	RNA metabolic process	ENSG00000171206,ENSG00000082512,ENSG00000173273,ENSG00000006459,ENSG00000106344,ENSG00000110777,ENSG00000178175,ENSG00000083168,ENSG00000177469,ENSG00000048649,ENSG00000145414,ENSG00000149016,ENSG00000142784,ENSG00000112837,ENSG00000089737,ENSG00000136869
2.31e-13	38	GO:0040011	BP	locomotion	ENSG00000076201,ENSG00000113763,ENSG00000146904,ENSG00000171206,ENSG00000196961,ENSG00000124171,ENSG00000076706,ENSG00000128567,ENSG00000140678,ENSG00000134369,ENSG00000100345,ENSG00000172270,ENSG00000130202,ENSG00000161791,ENSG00000033327,ENSG00000137509
2.43e-13	56	GO:0009893	BP	positive regulation of metabolic process	ENSG00000146904,ENSG00000179841,ENSG00000173273,ENSG00000006459,ENSG00000106070,ENSG00000167658,ENSG00000083168,ENSG00000092330,ENSG00000048649,ENSG00000120278,ENSG00000152207,ENSG00000136869,ENSG00000188559,ENSG00000171560,ENSG00000135828,ENSG00000075399
2.46e-13	34	GO:0006629	BP	lipid metabolic process	ENSG00000141447,ENSG00000167080,ENSG00000100100,ENSG00000015520,ENSG00000083807,ENSG00000147872,ENSG00000069122,ENSG00000142784,ENSG00000115159,ENSG00000184389,ENSG00000132855,ENSG00000158006,ENSG00000100031,ENSG00000167114,ENSG00000121310,ENSG00000133835
2.72e-13	47	GO:0071702	BP	organic substance transport	ENSG00000076201,ENSG00000141447,ENSG00000138802,ENSG00000100099,ENSG00000196961,ENSG00000137177,ENSG00000179841,ENSG00000173273,ENSG00000106070,ENSG00000163626,ENSG00000100345,ENSG00000179044,ENSG00000015520,ENSG00000083807,ENSG00000172270,ENSG00000147872
5.31e-13	48	GO:0010033	BP	response to organic substance	ENSG00000171206,ENSG00000196961,ENSG00000106070,ENSG00000157765,ENSG00000178175,ENSG00000172270,ENSG00000147872,ENSG00000176533,ENSG00000142784,ENSG00000169021,ENSG00000136869,ENSG00000159899,ENSG00000197081,ENSG00000137509,ENSG00000110063,ENSG00000135828
5.99e-13	35	GO:0007155	BP	cell adhesion	ENSG00000076201,ENSG00000146904,ENSG00000126233,ENSG00000136099,ENSG00000167080,ENSG00000076706,ENSG00000128567,ENSG00000140678,ENSG00000100345,ENSG00000112837,ENSG00000130202,ENSG00000107742,ENSG00000100106,ENSG00000171560,ENSG00000115526,ENSG00000136630
6.78e-13	35	GO:0022610	BP	biological adhesion	ENSG00000076201,ENSG00000146904,ENSG00000126233,ENSG00000136099,ENSG00000167080,ENSG00000076706,ENSG00000128567,ENSG00000140678,ENSG00000100345,ENSG00000112837,ENSG00000130202,ENSG00000107742,ENSG00000100106,ENSG00000171560,ENSG00000115526,ENSG00000136630
8.08e-13	42	GO:0050793	BP	regulation of developmental process	ENSG00000138802,ENSG00000146904,ENSG00000100099,ENSG00000138688,ENSG00000083168,ENSG00000100345,ENSG00000101974,ENSG00000112837,ENSG00000161791,ENSG00000107742,ENSG00000100106,ENSG00000152207,ENSG00000136869,ENSG00000159899,ENSG00000171560,ENSG00000136630
8.27e-13	65	GO:1901362	BP	organic cyclic compound biosynthetic process	ENSG00000171206,ENSG00000082512,ENSG00000179841,ENSG00000173273,ENSG00000006459,ENSG00000110777,ENSG00000178175,ENSG00000083168,ENSG00000177469,ENSG00000015520,ENSG00000083807,ENSG00000048649,ENSG00000176533,ENSG00000142784,ENSG00000112837,ENSG00000136869
1.2e-12	63	GO:0010468	BP	regulation of gene expression	ENSG00000171206,ENSG00000100099,ENSG00000082512,ENSG00000173273,ENSG00000006459,ENSG00000167658,ENSG00000110777,ENSG00000178175,ENSG00000083168,ENSG00000177469,ENSG00000048649,ENSG00000142784,ENSG00000112837,ENSG00000136869,ENSG00000117385,ENSG00000092098
1.31e-12	63	GO:0009889	BP	regulation of biosynthetic process	ENSG00000171206,ENSG00000196961,ENSG00000082512,ENSG00000179841,ENSG00000173273,ENSG00000006459,ENSG00000106070,ENSG00000167658,ENSG00000110777,ENSG00000178175,ENSG00000083168,ENSG00000092330,ENSG00000177469,ENSG00000048649,ENSG00000176533,ENSG00000142784
1.33e-12	28	GO:0005975	BP	carbohydrate metabolic process	ENSG00000138802,ENSG00000196961,ENSG00000173273,ENSG00000167080,ENSG00000106070,ENSG00000092330,ENSG00000142784,ENSG00000115159,ENSG00000115526,ENSG00000184389,ENSG00000197417,ENSG00000132855,ENSG00000104808,ENSG00000182050,ENSG00000162600,ENSG00000151233
1.99e-12	57	GO:0030154	BP	cell differentiation	ENSG00000113763,ENSG00000138802,ENSG00000146904,ENSG00000128591,ENSG00000100099,ENSG00000196961,ENSG00000124171,ENSG00000138688,ENSG00000128567,ENSG00000167658,ENSG00000134369,ENSG00000198198,ENSG00000083168,ENSG00000100345,ENSG00000069122,ENSG00000101974
2.14e-12	49	GO:0051641	BP	cellular localization	ENSG00000076201,ENSG00000138802,ENSG00000128595,ENSG00000100099,ENSG00000196961,ENSG00000137177,ENSG00000179841,ENSG00000173273,ENSG00000144306,ENSG00000092330,ENSG00000163626,ENSG00000100345,ENSG00000179044,ENSG00000163818,ENSG00000172270,ENSG00000130202
2.39e-12	62	GO:0031326	BP	regulation of cellular biosynthetic process	ENSG00000171206,ENSG00000082512,ENSG00000179841,ENSG00000173273,ENSG00000006459,ENSG00000106070,ENSG00000167658,ENSG00000110777,ENSG00000178175,ENSG00000083168,ENSG00000092330,ENSG00000177469,ENSG00000048649,ENSG00000176533,ENSG00000142784,ENSG00000112837
4.12e-12	37	GO:0071822	BP	protein complex subunit organization	ENSG00000138802,ENSG00000146904,ENSG00000137177,ENSG00000124171,ENSG00000173273,ENSG00000141519,ENSG00000083168,ENSG00000163626,ENSG00000163319,ENSG00000100345,ENSG00000048649,ENSG00000100106,ENSG00000117385,ENSG00000171560,ENSG00000138035,ENSG00000075340
8.11e-12	32	GO:0016192	BP	vesicle-mediated transport	ENSG00000076201,ENSG00000141447,ENSG00000138802,ENSG00000128595,ENSG00000196961,ENSG00000137177,ENSG00000144306,ENSG00000179044,ENSG00000033327,ENSG00000197081,ENSG00000171560,ENSG00000138834,ENSG00000153339,ENSG00000137942,ENSG00000148396,ENSG00000147003
9.38e-12	41	GO:0009056	BP	catabolic process	ENSG00000076201,ENSG00000048028,ENSG00000103507,ENSG00000108375,ENSG00000110063,ENSG00000090686,ENSG00000115159,ENSG00000197417,ENSG00000132855,ENSG00000138035,ENSG00000153339,ENSG00000104808,ENSG00000137942,ENSG00000158006,ENSG00000100225,ENSG00000077232
1.01e-11	24	GO:0044723	BP	single-organism carbohydrate metabolic process	ENSG00000138802,ENSG00000196961,ENSG00000173273,ENSG00000167080,ENSG00000106070,ENSG00000092330,ENSG00000142784,ENSG00000115159,ENSG00000115526,ENSG00000184389,ENSG00000132855,ENSG00000104808,ENSG00000182050,ENSG00000162600,ENSG00000151233,ENSG00000064225
1.3e-11	33	GO:0065003	BP	macromolecular complex assembly	ENSG00000138802,ENSG00000137177,ENSG00000124171,ENSG00000173273,ENSG00000141519,ENSG00000083168,ENSG00000163626,ENSG00000048649,ENSG00000100106,ENSG00000171560,ENSG00000138035,ENSG00000075340,ENSG00000242498,ENSG00000164609,ENSG00000148396,ENSG00000147003
1.45e-11	59	GO:0010556	BP	regulation of macromolecule biosynthetic process	ENSG00000171206,ENSG00000196961,ENSG00000082512,ENSG00000173273,ENSG00000006459,ENSG00000106070,ENSG00000167658,ENSG00000110777,ENSG00000178175,ENSG00000083168,ENSG00000092330,ENSG00000177469,ENSG00000048649,ENSG00000142784,ENSG00000112837,ENSG00000136869
2.07e-11	61	GO:0051171	BP	regulation of nitrogen compound metabolic process	ENSG00000171206,ENSG00000196961,ENSG00000082512,ENSG00000179841,ENSG00000173273,ENSG00000006459,ENSG00000110777,ENSG00000178175,ENSG00000083168,ENSG00000092330,ENSG00000177469,ENSG00000048649,ENSG00000176533,ENSG00000142784,ENSG00000112837,ENSG00000136869
2.18e-11	44	GO:0070887	BP	cellular response to chemical stimulus	ENSG00000171206,ENSG00000196961,ENSG00000106070,ENSG00000198198,ENSG00000176533,ENSG00000142784,ENSG00000136869,ENSG00000159899,ENSG00000137509,ENSG00000110063,ENSG00000135828,ENSG00000197417,ENSG00000027697,ENSG00000138035,ENSG00000005884,ENSG00000100031
3.05e-11	30	GO:0006461	BP	protein complex assembly	ENSG00000138802,ENSG00000137177,ENSG00000124171,ENSG00000173273,ENSG00000141519,ENSG00000083168,ENSG00000163626,ENSG00000048649,ENSG00000100106,ENSG00000171560,ENSG00000138035,ENSG00000075340,ENSG00000242498,ENSG00000148396,ENSG00000147003,ENSG00000151208
3.18e-11	30	GO:0070271	BP	protein complex biogenesis	ENSG00000138802,ENSG00000137177,ENSG00000124171,ENSG00000173273,ENSG00000141519,ENSG00000083168,ENSG00000163626,ENSG00000048649,ENSG00000100106,ENSG00000171560,ENSG00000138035,ENSG00000075340,ENSG00000242498,ENSG00000148396,ENSG00000147003,ENSG00000151208
3.18e-11	30	GO:0051674	BP	localization of cell	ENSG00000076201,ENSG00000146904,ENSG00000124171,ENSG00000076706,ENSG00000128567,ENSG00000140678,ENSG00000134369,ENSG00000100345,ENSG00000172270,ENSG00000161791,ENSG00000033327,ENSG00000137509,ENSG00000196220,ENSG00000132855,ENSG00000065243,ENSG00000005884
3.18e-11	30	GO:0048870	BP	cell motility	ENSG00000076201,ENSG00000146904,ENSG00000124171,ENSG00000076706,ENSG00000128567,ENSG00000140678,ENSG00000134369,ENSG00000100345,ENSG00000172270,ENSG00000161791,ENSG00000033327,ENSG00000137509,ENSG00000196220,ENSG00000132855,ENSG00000065243,ENSG00000005884
3.84e-11	61	GO:0044271	BP	cellular nitrogen compound biosynthetic process	ENSG00000171206,ENSG00000082512,ENSG00000179841,ENSG00000173273,ENSG00000006459,ENSG00000110777,ENSG00000178175,ENSG00000083168,ENSG00000177469,ENSG00000048649,ENSG00000176533,ENSG00000142784,ENSG00000112837,ENSG00000136869,ENSG00000159899,ENSG00000092098
4.17e-11	57	GO:2000112	BP	regulation of cellular macromolecule biosynthetic process	ENSG00000171206,ENSG00000082512,ENSG00000173273,ENSG00000006459,ENSG00000106070,ENSG00000167658,ENSG00000110777,ENSG00000178175,ENSG00000083168,ENSG00000092330,ENSG00000177469,ENSG00000048649,ENSG00000142784,ENSG00000112837,ENSG00000136869,ENSG00000092098
4.89e-11	58	GO:0019219	BP	regulation of nucleobase-containing compound metabolic process	ENSG00000171206,ENSG00000082512,ENSG00000179841,ENSG00000173273,ENSG00000006459,ENSG00000110777,ENSG00000178175,ENSG00000083168,ENSG00000092330,ENSG00000177469,ENSG00000048649,ENSG00000176533,ENSG00000142784,ENSG00000112837,ENSG00000136869,ENSG00000092098
6.33e-11	60	GO:0019438	BP	aromatic compound biosynthetic process	ENSG00000171206,ENSG00000082512,ENSG00000179841,ENSG00000173273,ENSG00000006459,ENSG00000110777,ENSG00000178175,ENSG00000083168,ENSG00000177469,ENSG00000048649,ENSG00000176533,ENSG00000142784,ENSG00000112837,ENSG00000136869,ENSG00000159899,ENSG00000092098
7.74e-11	28	GO:0055114	BP	oxidation-reduction process	ENSG00000179841,ENSG00000006459,ENSG00000106070,ENSG00000069122,ENSG00000176533,ENSG00000169021,ENSG00000117385,ENSG00000115159,ENSG00000197417,ENSG00000138035,ENSG00000104808,ENSG00000077232,ENSG00000149380,ENSG00000160993,ENSG00000107077,ENSG00000133835
9.46e-11	59	GO:0034654	BP	nucleobase-containing compound biosynthetic process	ENSG00000171206,ENSG00000082512,ENSG00000179841,ENSG00000173273,ENSG00000006459,ENSG00000110777,ENSG00000178175,ENSG00000083168,ENSG00000177469,ENSG00000048649,ENSG00000176533,ENSG00000142784,ENSG00000112837,ENSG00000136869,ENSG00000159899,ENSG00000092098
1.08e-10	44	GO:0035556	BP	intracellular signal transduction	ENSG00000146904,ENSG00000171206,ENSG00000082512,ENSG00000179841,ENSG00000100100,ENSG00000048028,ENSG00000120278,ENSG00000152207,ENSG00000033327,ENSG00000136869,ENSG00000188559,ENSG00000159899,ENSG00000092098,ENSG00000134759,ENSG00000131370,ENSG00000171560
1.49e-10	36	GO:1901575	BP	organic substance catabolic process	ENSG00000076201,ENSG00000048028,ENSG00000103507,ENSG00000108375,ENSG00000110063,ENSG00000090686,ENSG00000115159,ENSG00000197417,ENSG00000132855,ENSG00000138035,ENSG00000104808,ENSG00000158006,ENSG00000100225,ENSG00000077232,ENSG00000100031,ENSG00000167114
1.69e-10	41	GO:0051239	BP	regulation of multicellular organismal process	ENSG00000076201,ENSG00000138802,ENSG00000146904,ENSG00000138688,ENSG00000101974,ENSG00000112837,ENSG00000152207,ENSG00000136869,ENSG00000159899,ENSG00000137509,ENSG00000117385,ENSG00000171560,ENSG00000136630,ENSG00000132855,ENSG00000138834,ENSG00000005884
1.71e-10	54	GO:0006351	BP	transcription, DNA-templated	ENSG00000171206,ENSG00000082512,ENSG00000173273,ENSG00000006459,ENSG00000110777,ENSG00000178175,ENSG00000083168,ENSG00000177469,ENSG00000048649,ENSG00000142784,ENSG00000112837,ENSG00000136869,ENSG00000092098,ENSG00000116830,ENSG00000134759,ENSG00000135828
1.8e-10	59	GO:0018130	BP	heterocycle biosynthetic process	ENSG00000171206,ENSG00000082512,ENSG00000179841,ENSG00000173273,ENSG00000006459,ENSG00000110777,ENSG00000178175,ENSG00000083168,ENSG00000177469,ENSG00000048649,ENSG00000176533,ENSG00000142784,ENSG00000112837,ENSG00000136869,ENSG00000159899,ENSG00000092098
1.9e-10	40	GO:0008104	BP	protein localization	ENSG00000076201,ENSG00000138802,ENSG00000100099,ENSG00000196961,ENSG00000137177,ENSG00000179841,ENSG00000173273,ENSG00000092330,ENSG00000163626,ENSG00000100345,ENSG00000179044,ENSG00000163818,ENSG00000172270,ENSG00000136869,ENSG00000117385,ENSG00000171560
2.07e-10	54	GO:0097659	BP	nucleic acid-templated transcription	ENSG00000171206,ENSG00000082512,ENSG00000173273,ENSG00000006459,ENSG00000110777,ENSG00000178175,ENSG00000083168,ENSG00000177469,ENSG00000048649,ENSG00000142784,ENSG00000112837,ENSG00000136869,ENSG00000092098,ENSG00000116830,ENSG00000134759,ENSG00000135828
2.09e-10	40	GO:0050790	BP	regulation of catalytic activity	ENSG00000146904,ENSG00000100100,ENSG00000198198,ENSG00000176533,ENSG00000142784,ENSG00000120278,ENSG00000136869,ENSG00000188559,ENSG00000131370,ENSG00000198089,ENSG00000075399,ENSG00000196220,ENSG00000132855,ENSG00000138834,ENSG00000100225,ENSG00000077232
2.21e-10	31	GO:0043436	BP	oxoacid metabolic process	ENSG00000083807,ENSG00000172270,ENSG00000142784,ENSG00000107742,ENSG00000103507,ENSG00000132855,ENSG00000100031,ENSG00000167114,ENSG00000121310,ENSG00000133835,ENSG00000077498,ENSG00000162407,ENSG00000151233,ENSG00000064225,ENSG00000170445,ENSG00000163541
2.26e-10	47	GO:0006793	BP	phosphorus metabolic process	ENSG00000076201,ENSG00000146904,ENSG00000179841,ENSG00000173273,ENSG00000167080,ENSG00000100100,ENSG00000106070,ENSG00000176533,ENSG00000103507,ENSG00000152207,ENSG00000136869,ENSG00000159899,ENSG00000115159,ENSG00000131370,ENSG00000171560,ENSG00000135828
2.57e-10	29	GO:0030030	BP	cell projection organization	ENSG00000076201,ENSG00000113763,ENSG00000138802,ENSG00000146904,ENSG00000196961,ENSG00000124171,ENSG00000128567,ENSG00000198198,ENSG00000100345,ENSG00000130202,ENSG00000157796,ENSG00000138834,ENSG00000005884,ENSG00000137942,ENSG00000242498,ENSG00000065534
3.1e-10	31	GO:0006082	BP	organic acid metabolic process	ENSG00000083807,ENSG00000172270,ENSG00000142784,ENSG00000107742,ENSG00000103507,ENSG00000132855,ENSG00000100031,ENSG00000167114,ENSG00000121310,ENSG00000133835,ENSG00000077498,ENSG00000162407,ENSG00000151233,ENSG00000064225,ENSG00000170445,ENSG00000163541
3.85e-10	37	GO:0071310	BP	cellular response to organic substance	ENSG00000171206,ENSG00000196961,ENSG00000106070,ENSG00000176533,ENSG00000142784,ENSG00000136869,ENSG00000159899,ENSG00000137509,ENSG00000110063,ENSG00000135828,ENSG00000197417,ENSG00000027697,ENSG00000138035,ENSG00000005884,ENSG00000165802,ENSG00000147003
5.76e-10	53	GO:0051252	BP	regulation of RNA metabolic process	ENSG00000171206,ENSG00000082512,ENSG00000173273,ENSG00000006459,ENSG00000110777,ENSG00000178175,ENSG00000083168,ENSG00000177469,ENSG00000048649,ENSG00000142784,ENSG00000112837,ENSG00000136869,ENSG00000092098,ENSG00000116830,ENSG00000134759,ENSG00000135828
6.15e-10	34	GO:0044248	BP	cellular catabolic process	ENSG00000076201,ENSG00000048028,ENSG00000103507,ENSG00000108375,ENSG00000110063,ENSG00000090686,ENSG00000115159,ENSG00000132855,ENSG00000138035,ENSG00000153339,ENSG00000137942,ENSG00000100225,ENSG00000077232,ENSG00000100031,ENSG00000167114,ENSG00000166348
6.78e-10	35	GO:0048584	BP	positive regulation of response to stimulus	ENSG00000171206,ENSG00000082512,ENSG00000179841,ENSG00000173273,ENSG00000106070,ENSG00000130202,ENSG00000152207,ENSG00000033327,ENSG00000136869,ENSG00000092098,ENSG00000171560,ENSG00000136630,ENSG00000138834,ENSG00000065534,ENSG00000147003,ENSG00000131378
7.01e-10	41	GO:0051649	BP	establishment of localization in cell	ENSG00000076201,ENSG00000138802,ENSG00000128595,ENSG00000100099,ENSG00000196961,ENSG00000137177,ENSG00000179841,ENSG00000144306,ENSG00000163626,ENSG00000100345,ENSG00000179044,ENSG00000172270,ENSG00000130202,ENSG00000033327,ENSG00000136869,ENSG00000117385
7.03e-10	54	GO:0032774	BP	RNA biosynthetic process	ENSG00000171206,ENSG00000082512,ENSG00000173273,ENSG00000006459,ENSG00000110777,ENSG00000178175,ENSG00000083168,ENSG00000177469,ENSG00000048649,ENSG00000142784,ENSG00000112837,ENSG00000136869,ENSG00000092098,ENSG00000116830,ENSG00000134759,ENSG00000135828
7.54e-10	27	GO:0016477	BP	cell migration	ENSG00000076201,ENSG00000146904,ENSG00000124171,ENSG00000076706,ENSG00000128567,ENSG00000140678,ENSG00000134369,ENSG00000100345,ENSG00000172270,ENSG00000161791,ENSG00000033327,ENSG00000137509,ENSG00000196220,ENSG00000132855,ENSG00000065243,ENSG00000005884
9.97e-10	29	GO:0032989	BP	cellular component morphogenesis	ENSG00000076201,ENSG00000113763,ENSG00000138802,ENSG00000146904,ENSG00000196961,ENSG00000124171,ENSG00000198198,ENSG00000100345,ENSG00000130202,ENSG00000161791,ENSG00000100106,ENSG00000171560,ENSG00000157796,ENSG00000138834,ENSG00000138035,ENSG00000137942
1.1e-09	35	GO:0051128	BP	regulation of cellular component organization	ENSG00000076201,ENSG00000138802,ENSG00000146904,ENSG00000138688,ENSG00000173273,ENSG00000128567,ENSG00000092330,ENSG00000100345,ENSG00000163818,ENSG00000161791,ENSG00000100106,ENSG00000171560,ENSG00000075340,ENSG00000005884,ENSG00000137942,ENSG00000242498
1.24e-09	51	GO:0006355	BP	regulation of transcription, DNA-templated	ENSG00000171206,ENSG00000082512,ENSG00000173273,ENSG00000006459,ENSG00000110777,ENSG00000178175,ENSG00000083168,ENSG00000177469,ENSG00000048649,ENSG00000142784,ENSG00000112837,ENSG00000136869,ENSG00000092098,ENSG00000116830,ENSG00000134759,ENSG00000135828
1.43e-09	45	GO:0006796	BP	phosphate-containing compound metabolic process	ENSG00000076201,ENSG00000146904,ENSG00000179841,ENSG00000173273,ENSG00000167080,ENSG00000100100,ENSG00000106070,ENSG00000176533,ENSG00000103507,ENSG00000152207,ENSG00000136869,ENSG00000159899,ENSG00000115159,ENSG00000131370,ENSG00000171560,ENSG00000135828
1.56e-09	51	GO:1903506	BP	regulation of nucleic acid-templated transcription	ENSG00000171206,ENSG00000082512,ENSG00000173273,ENSG00000006459,ENSG00000110777,ENSG00000178175,ENSG00000083168,ENSG00000177469,ENSG00000048649,ENSG00000142784,ENSG00000112837,ENSG00000136869,ENSG00000092098,ENSG00000116830,ENSG00000134759,ENSG00000135828
1.88e-09	51	GO:2001141	BP	regulation of RNA biosynthetic process	ENSG00000171206,ENSG00000082512,ENSG00000173273,ENSG00000006459,ENSG00000110777,ENSG00000178175,ENSG00000083168,ENSG00000177469,ENSG00000048649,ENSG00000142784,ENSG00000112837,ENSG00000136869,ENSG00000092098,ENSG00000116830,ENSG00000134759,ENSG00000135828
2.16e-09	32	GO:1902531	BP	regulation of intracellular signal transduction	ENSG00000146904,ENSG00000171206,ENSG00000082512,ENSG00000179841,ENSG00000100100,ENSG00000120278,ENSG00000152207,ENSG00000136869,ENSG00000188559,ENSG00000092098,ENSG00000134759,ENSG00000171560,ENSG00000196220,ENSG00000138834,ENSG00000005884,ENSG00000137962
2.27e-09	28	GO:0019752	BP	carboxylic acid metabolic process	ENSG00000083807,ENSG00000172270,ENSG00000142784,ENSG00000103507,ENSG00000132855,ENSG00000100031,ENSG00000167114,ENSG00000121310,ENSG00000133835,ENSG00000077498,ENSG00000162407,ENSG00000170445,ENSG00000163541,ENSG00000132155,ENSG00000147162,ENSG00000117448
2.3e-09	25	GO:0009611	BP	response to wounding	ENSG00000128595,ENSG00000100099,ENSG00000076706,ENSG00000140678,ENSG00000100345,ENSG00000172270,ENSG00000136869,ENSG00000137509,ENSG00000171560,ENSG00000197417,ENSG00000005884,ENSG00000100031,ENSG00000065534,ENSG00000213626,ENSG00000132470,ENSG00000162407
3.15e-09	24	GO:0009887	BP	organ morphogenesis	ENSG00000138802,ENSG00000163092,ENSG00000140678,ENSG00000141519,ENSG00000083168,ENSG00000172270,ENSG00000112837,ENSG00000157796,ENSG00000136630,ENSG00000162849,ENSG00000138834,ENSG00000173917,ENSG00000065534,ENSG00000151208,ENSG00000132470,ENSG00000134571
5.24e-09	20	GO:0051270	BP	regulation of cellular component movement	ENSG00000076201,ENSG00000146904,ENSG00000124171,ENSG00000076706,ENSG00000128567,ENSG00000141519,ENSG00000137509,ENSG00000196220,ENSG00000132855,ENSG00000065243,ENSG00000005884,ENSG00000242498,ENSG00000065534,ENSG00000165802,ENSG00000162729,ENSG00000162407
5.5e-09	33	GO:0009888	BP	tissue development	ENSG00000138802,ENSG00000100099,ENSG00000138688,ENSG00000136099,ENSG00000163092,ENSG00000128567,ENSG00000141519,ENSG00000172270,ENSG00000112837,ENSG00000157796,ENSG00000136630,ENSG00000162849,ENSG00000173917,ENSG00000005884,ENSG00000065534,ENSG00000140519
6.12e-09	39	GO:0009892	BP	negative regulation of metabolic process	ENSG00000146904,ENSG00000171206,ENSG00000196961,ENSG00000100100,ENSG00000106070,ENSG00000178175,ENSG00000083168,ENSG00000092330,ENSG00000048649,ENSG00000142784,ENSG00000112837,ENSG00000136869,ENSG00000117385,ENSG00000131370,ENSG00000171560,ENSG00000198089
6.88e-09	33	GO:0045184	BP	establishment of protein localization	ENSG00000076201,ENSG00000138802,ENSG00000100099,ENSG00000196961,ENSG00000137177,ENSG00000179841,ENSG00000173273,ENSG00000163626,ENSG00000100345,ENSG00000163818,ENSG00000172270,ENSG00000136869,ENSG00000117385,ENSG00000171560,ENSG00000153339,ENSG00000005884
1.06e-08	21	GO:0034622	BP	cellular macromolecular complex assembly	ENSG00000138802,ENSG00000137177,ENSG00000141519,ENSG00000083168,ENSG00000163626,ENSG00000048649,ENSG00000100106,ENSG00000171560,ENSG00000075340,ENSG00000242498,ENSG00000164609,ENSG00000147003,ENSG00000003509,ENSG00000129534,ENSG00000073111,ENSG00000134571
1.66e-08	20	GO:0042060	BP	wound healing	ENSG00000128595,ENSG00000100099,ENSG00000076706,ENSG00000140678,ENSG00000100345,ENSG00000172270,ENSG00000136869,ENSG00000137509,ENSG00000171560,ENSG00000005884,ENSG00000065534,ENSG00000213626,ENSG00000162407,ENSG00000138379,ENSG00000164506,ENSG00000132155
1.75e-08	22	GO:0032990	BP	cell part morphogenesis	ENSG00000076201,ENSG00000113763,ENSG00000146904,ENSG00000196961,ENSG00000124171,ENSG00000198198,ENSG00000100345,ENSG00000130202,ENSG00000157796,ENSG00000138834,ENSG00000138035,ENSG00000137942,ENSG00000242498,ENSG00000165802,ENSG00000145555,ENSG00000137101
1.96e-08	26	GO:0000902	BP	cell morphogenesis	ENSG00000076201,ENSG00000113763,ENSG00000138802,ENSG00000146904,ENSG00000196961,ENSG00000124171,ENSG00000198198,ENSG00000100345,ENSG00000161791,ENSG00000100106,ENSG00000171560,ENSG00000157796,ENSG00000138834,ENSG00000137942,ENSG00000242498,ENSG00000165802
2.27e-08	23	GO:0044255	BP	cellular lipid metabolic process	ENSG00000167080,ENSG00000100100,ENSG00000083807,ENSG00000147872,ENSG00000142784,ENSG00000115159,ENSG00000184389,ENSG00000132855,ENSG00000100031,ENSG00000167114,ENSG00000121310,ENSG00000133835,ENSG00000162407,ENSG00000064225,ENSG00000101290,ENSG00000154889
2.33e-08	19	GO:0040012	BP	regulation of locomotion	ENSG00000076201,ENSG00000146904,ENSG00000171206,ENSG00000124171,ENSG00000076706,ENSG00000128567,ENSG00000137509,ENSG00000196220,ENSG00000132855,ENSG00000065243,ENSG00000005884,ENSG00000242498,ENSG00000065534,ENSG00000165802,ENSG00000162729,ENSG00000162407
2.35e-08	26	GO:0002682	BP	regulation of immune system process	ENSG00000196961,ENSG00000101974,ENSG00000130202,ENSG00000033327,ENSG00000136869,ENSG00000092098,ENSG00000197417,ENSG00000027697,ENSG00000136630,ENSG00000100225,ENSG00000100031,ENSG00000131378,ENSG00000145555,ENSG00000106100,ENSG00000244731,ENSG00000203747
3.27e-08	18	GO:2000145	BP	regulation of cell motility	ENSG00000076201,ENSG00000146904,ENSG00000124171,ENSG00000076706,ENSG00000128567,ENSG00000137509,ENSG00000196220,ENSG00000132855,ENSG00000065243,ENSG00000005884,ENSG00000242498,ENSG00000065534,ENSG00000165802,ENSG00000162729,ENSG00000162407,ENSG00000132155
4.32e-08	26	GO:0051336	BP	regulation of hydrolase activity	ENSG00000146904,ENSG00000120278,ENSG00000188559,ENSG00000198089,ENSG00000075399,ENSG00000196220,ENSG00000132855,ENSG00000077232,ENSG00000137962,ENSG00000066933,ENSG00000165801,ENSG00000165219,ENSG00000166145,ENSG00000097096,ENSG00000106100,ENSG00000244731
4.68e-08	34	GO:0010605	BP	negative regulation of macromolecule metabolic process	ENSG00000146904,ENSG00000171206,ENSG00000196961,ENSG00000106070,ENSG00000178175,ENSG00000083168,ENSG00000092330,ENSG00000048649,ENSG00000142784,ENSG00000112837,ENSG00000117385,ENSG00000131370,ENSG00000171560,ENSG00000100225,ENSG00000077232,ENSG00000170448
8.35e-08	30	GO:0044093	BP	positive regulation of molecular function	ENSG00000146904,ENSG00000171206,ENSG00000082512,ENSG00000120278,ENSG00000136869,ENSG00000188559,ENSG00000092098,ENSG00000075399,ENSG00000196220,ENSG00000138834,ENSG00000075340,ENSG00000077232,ENSG00000137962,ENSG00000066933,ENSG00000165801,ENSG00000165219
8.77e-08	21	GO:0009725	BP	response to hormone	ENSG00000106070,ENSG00000157765,ENSG00000178175,ENSG00000172270,ENSG00000176533,ENSG00000142784,ENSG00000169021,ENSG00000137509,ENSG00000005884,ENSG00000165802,ENSG00000145386,ENSG00000138379,ENSG00000132155,ENSG00000147162,ENSG00000131023,ENSG00000149639
9.72e-08	34	GO:0031324	BP	negative regulation of cellular metabolic process	ENSG00000146904,ENSG00000171206,ENSG00000100100,ENSG00000106070,ENSG00000178175,ENSG00000083168,ENSG00000092330,ENSG00000048649,ENSG00000142784,ENSG00000112837,ENSG00000136869,ENSG00000117385,ENSG00000131370,ENSG00000198089,ENSG00000100225,ENSG00000077232
1.19e-07	27	GO:0045595	BP	regulation of cell differentiation	ENSG00000146904,ENSG00000138688,ENSG00000083168,ENSG00000101974,ENSG00000107742,ENSG00000100106,ENSG00000136869,ENSG00000159899,ENSG00000171560,ENSG00000136630,ENSG00000138834,ENSG00000005884,ENSG00000100225,ENSG00000165802,ENSG00000138379,ENSG00000132155
1.24e-07	35	GO:0051246	BP	regulation of protein metabolic process	ENSG00000146904,ENSG00000167658,ENSG00000092330,ENSG00000048028,ENSG00000136869,ENSG00000117385,ENSG00000090686,ENSG00000131370,ENSG00000171560,ENSG00000138834,ENSG00000100225,ENSG00000077232,ENSG00000165802,ENSG00000166145,ENSG00000145386,ENSG00000160445
1.34e-07	21	GO:0072359	BP	circulatory system development	ENSG00000138802,ENSG00000146904,ENSG00000076706,ENSG00000163092,ENSG00000141519,ENSG00000083168,ENSG00000100345,ENSG00000112837,ENSG00000152207,ENSG00000137509,ENSG00000132855,ENSG00000005884,ENSG00000065534,ENSG00000166145,ENSG00000162407,ENSG00000134571
1.34e-07	21	GO:0072358	BP	cardiovascular system development	ENSG00000138802,ENSG00000146904,ENSG00000076706,ENSG00000163092,ENSG00000141519,ENSG00000083168,ENSG00000100345,ENSG00000112837,ENSG00000152207,ENSG00000137509,ENSG00000132855,ENSG00000005884,ENSG00000065534,ENSG00000166145,ENSG00000162407,ENSG00000134571
1.55e-07	28	GO:0051049	BP	regulation of transport	ENSG00000076201,ENSG00000138802,ENSG00000153822,ENSG00000143630,ENSG00000179841,ENSG00000106070,ENSG00000145740,ENSG00000033327,ENSG00000136869,ENSG00000117385,ENSG00000171208,ENSG00000171560,ENSG00000065534,ENSG00000147003,ENSG00000165219,ENSG00000105856
2.68e-07	27	GO:0006508	BP	proteolysis	ENSG00000076201,ENSG00000144306,ENSG00000100345,ENSG00000048028,ENSG00000108375,ENSG00000137509,ENSG00000090686,ENSG00000196704,ENSG00000100225,ENSG00000077232,ENSG00000100031,ENSG00000147003,ENSG00000166348,ENSG00000166145,ENSG00000162600,ENSG00000106100
2.82e-07	20	GO:0048858	BP	cell projection morphogenesis	ENSG00000076201,ENSG00000113763,ENSG00000146904,ENSG00000196961,ENSG00000124171,ENSG00000198198,ENSG00000100345,ENSG00000157796,ENSG00000138834,ENSG00000137942,ENSG00000242498,ENSG00000165802,ENSG00000145555,ENSG00000137101,ENSG00000132155,ENSG00000135439
2.89e-07	29	GO:0015031	BP	protein transport	ENSG00000076201,ENSG00000138802,ENSG00000100099,ENSG00000196961,ENSG00000137177,ENSG00000179841,ENSG00000173273,ENSG00000163626,ENSG00000100345,ENSG00000172270,ENSG00000136869,ENSG00000117385,ENSG00000171560,ENSG00000153339,ENSG00000100225,ENSG00000164609
3.04e-07	33	GO:0007399	BP	nervous system development	ENSG00000113763,ENSG00000138802,ENSG00000146904,ENSG00000196961,ENSG00000124171,ENSG00000006459,ENSG00000134369,ENSG00000198198,ENSG00000100345,ENSG00000107742,ENSG00000157796,ENSG00000136630,ENSG00000138834,ENSG00000173917,ENSG00000005884,ENSG00000148396
3.15e-07	13	GO:0045785	BP	positive regulation of cell adhesion	ENSG00000076201,ENSG00000146904,ENSG00000128567,ENSG00000112837,ENSG00000107742,ENSG00000100106,ENSG00000171560,ENSG00000136630,ENSG00000162849,ENSG00000005884,ENSG00000145555,ENSG00000162407,ENSG00000154175
3.51e-07	22	GO:0009968	BP	negative regulation of signal transduction	ENSG00000196961,ENSG00000100100,ENSG00000106070,ENSG00000178175,ENSG00000100345,ENSG00000112837,ENSG00000136869,ENSG00000108375,ENSG00000171560,ENSG00000005884,ENSG00000132155,ENSG00000137275,ENSG00000164161,ENSG00000131023,ENSG00000167065,ENSG00000135439
3.83e-07	23	GO:0023057	BP	negative regulation of signaling	ENSG00000196961,ENSG00000100100,ENSG00000106070,ENSG00000178175,ENSG00000100345,ENSG00000112837,ENSG00000136869,ENSG00000108375,ENSG00000171560,ENSG00000005884,ENSG00000132155,ENSG00000137275,ENSG00000164161,ENSG00000131023,ENSG00000167065,ENSG00000135439
4.2e-07	16	GO:0032787	BP	monocarboxylic acid metabolic process	ENSG00000083807,ENSG00000172270,ENSG00000142784,ENSG00000132855,ENSG00000100031,ENSG00000167114,ENSG00000121310,ENSG00000133835,ENSG00000147162,ENSG00000117448,ENSG00000188316,ENSG00000160282,ENSG00000169169,ENSG00000102794,ENSG00000146085,ENSG00000137868
4.25e-07	20	GO:0051248	BP	negative regulation of protein metabolic process	ENSG00000146904,ENSG00000092330,ENSG00000117385,ENSG00000131370,ENSG00000171560,ENSG00000100225,ENSG00000077232,ENSG00000166145,ENSG00000162407,ENSG00000244731,ENSG00000153827,ENSG00000126259,ENSG00000132155,ENSG00000147162,ENSG00000131023,ENSG00000167065
4.27e-07	23	GO:0010648	BP	negative regulation of cell communication	ENSG00000196961,ENSG00000100100,ENSG00000106070,ENSG00000178175,ENSG00000100345,ENSG00000112837,ENSG00000136869,ENSG00000108375,ENSG00000171560,ENSG00000005884,ENSG00000132155,ENSG00000137275,ENSG00000164161,ENSG00000131023,ENSG00000167065,ENSG00000135439
4.27e-07	32	GO:0032268	BP	regulation of cellular protein metabolic process	ENSG00000146904,ENSG00000167658,ENSG00000092330,ENSG00000048028,ENSG00000136869,ENSG00000117385,ENSG00000090686,ENSG00000131370,ENSG00000138834,ENSG00000100225,ENSG00000077232,ENSG00000165802,ENSG00000166145,ENSG00000145386,ENSG00000160445,ENSG00000162407
4.3e-07	16	GO:0007596	BP	blood coagulation	ENSG00000128595,ENSG00000100099,ENSG00000140678,ENSG00000100345,ENSG00000172270,ENSG00000136869,ENSG00000137509,ENSG00000171560,ENSG00000005884,ENSG00000213626,ENSG00000164506,ENSG00000132155,ENSG00000160593,ENSG00000198734,ENSG00000105695,ENSG00000090863
4.74e-07	16	GO:0050817	BP	coagulation	ENSG00000128595,ENSG00000100099,ENSG00000140678,ENSG00000100345,ENSG00000172270,ENSG00000136869,ENSG00000137509,ENSG00000171560,ENSG00000005884,ENSG00000213626,ENSG00000164506,ENSG00000132155,ENSG00000160593,ENSG00000198734,ENSG00000105695,ENSG00000090863
4.85e-07	16	GO:0007599	BP	hemostasis	ENSG00000128595,ENSG00000100099,ENSG00000140678,ENSG00000100345,ENSG00000172270,ENSG00000136869,ENSG00000137509,ENSG00000171560,ENSG00000005884,ENSG00000213626,ENSG00000164506,ENSG00000132155,ENSG00000160593,ENSG00000198734,ENSG00000105695,ENSG00000090863
5.28e-07	22	GO:0048646	BP	anatomical structure formation involved in morphogenesis	ENSG00000138802,ENSG00000146904,ENSG00000136099,ENSG00000076706,ENSG00000128567,ENSG00000100345,ENSG00000112837,ENSG00000130202,ENSG00000152207,ENSG00000137509,ENSG00000157796,ENSG00000162849,ENSG00000132855,ENSG00000005884,ENSG00000137942,ENSG00000132470
5.63e-07	36	GO:0051704	BP	multi-organism process	ENSG00000171206,ENSG00000196961,ENSG00000167658,ENSG00000140678,ENSG00000048649,ENSG00000172270,ENSG00000130202,ENSG00000136869,ENSG00000159899,ENSG00000197081,ENSG00000135828,ENSG00000136932,ENSG00000197417,ENSG00000027697,ENSG00000065243,ENSG00000005884
6.63e-07	19	GO:0050776	BP	regulation of immune response	ENSG00000130202,ENSG00000033327,ENSG00000136869,ENSG00000092098,ENSG00000027697,ENSG00000136630,ENSG00000131378,ENSG00000145555,ENSG00000106100,ENSG00000244731,ENSG00000203747,ENSG00000158458,ENSG00000132155,ENSG00000160593,ENSG00000137275,ENSG00000162896
6.88e-07	26	GO:0042592	BP	homeostatic process	ENSG00000173273,ENSG00000157765,ENSG00000092330,ENSG00000015520,ENSG00000069122,ENSG00000142784,ENSG00000145740,ENSG00000136869,ENSG00000137509,ENSG00000132855,ENSG00000077232,ENSG00000147003,ENSG00000182631,ENSG00000140519,ENSG00000162600,ENSG00000107798
6.98e-07	23	GO:1901135	BP	carbohydrate derivative metabolic process	ENSG00000138802,ENSG00000196961,ENSG00000179841,ENSG00000173273,ENSG00000167080,ENSG00000092330,ENSG00000176533,ENSG00000107742,ENSG00000159899,ENSG00000115159,ENSG00000184389,ENSG00000075399,ENSG00000197417,ENSG00000182050,ENSG00000151233,ENSG00000064225
7.61e-07	15	GO:0051056	BP	regulation of small GTPase mediated signal transduction	ENSG00000146904,ENSG00000120278,ENSG00000188559,ENSG00000196220,ENSG00000005884,ENSG00000137962,ENSG00000066933,ENSG00000165801,ENSG00000165219,ENSG00000097096,ENSG00000132155,ENSG00000147162,ENSG00000184014,ENSG00000135439,ENSG00000128283
8.11e-07	24	GO:0048585	BP	negative regulation of response to stimulus	ENSG00000196961,ENSG00000100100,ENSG00000106070,ENSG00000178175,ENSG00000100345,ENSG00000112837,ENSG00000136869,ENSG00000108375,ENSG00000171560,ENSG00000136630,ENSG00000005884,ENSG00000153827,ENSG00000132155,ENSG00000137275,ENSG00000164161,ENSG00000131023
8.25e-07	14	GO:0046578	BP	regulation of Ras protein signal transduction	ENSG00000146904,ENSG00000120278,ENSG00000188559,ENSG00000196220,ENSG00000005884,ENSG00000137962,ENSG00000165801,ENSG00000165219,ENSG00000097096,ENSG00000132155,ENSG00000147162,ENSG00000184014,ENSG00000135439,ENSG00000128283
8.63e-07	18	GO:1901137	BP	carbohydrate derivative biosynthetic process	ENSG00000138802,ENSG00000196961,ENSG00000179841,ENSG00000173273,ENSG00000167080,ENSG00000092330,ENSG00000176533,ENSG00000159899,ENSG00000184389,ENSG00000075399,ENSG00000182050,ENSG00000151233,ENSG00000064225,ENSG00000132155,ENSG00000147162,ENSG00000154889
1.08e-06	20	GO:1902580	BP	single-organism cellular localization	ENSG00000138802,ENSG00000137177,ENSG00000163626,ENSG00000100345,ENSG00000163818,ENSG00000172270,ENSG00000033327,ENSG00000136869,ENSG00000157796,ENSG00000153339,ENSG00000005884,ENSG00000137942,ENSG00000125459,ENSG00000100225,ENSG00000148396,ENSG00000131378
1.14e-06	20	GO:0061024	BP	membrane organization	ENSG00000138802,ENSG00000137177,ENSG00000163626,ENSG00000163818,ENSG00000172270,ENSG00000101974,ENSG00000130202,ENSG00000188559,ENSG00000157796,ENSG00000005884,ENSG00000137942,ENSG00000148396,ENSG00000147003,ENSG00000131378,ENSG00000162600,ENSG00000029725
1.31e-06	21	GO:0007010	BP	cytoskeleton organization	ENSG00000146904,ENSG00000173273,ENSG00000163092,ENSG00000134369,ENSG00000100345,ENSG00000130202,ENSG00000161791,ENSG00000100106,ENSG00000075340,ENSG00000242498,ENSG00000160993,ENSG00000065534,ENSG00000131351,ENSG00000135968,ENSG00000134571,ENSG00000147874
1.41e-06	16	GO:0048729	BP	tissue morphogenesis	ENSG00000138802,ENSG00000136099,ENSG00000163092,ENSG00000128567,ENSG00000141519,ENSG00000112837,ENSG00000162849,ENSG00000173917,ENSG00000005884,ENSG00000065534,ENSG00000151208,ENSG00000166145,ENSG00000132470,ENSG00000134571,ENSG00000125812,ENSG00000164161
1.65e-06	32	GO:0009605	BP	response to external stimulus	ENSG00000113763,ENSG00000146904,ENSG00000196961,ENSG00000140678,ENSG00000100345,ENSG00000136869,ENSG00000171560,ENSG00000135828,ENSG00000197417,ENSG00000027697,ENSG00000138834,ENSG00000153339,ENSG00000100031,ENSG00000167114,ENSG00000145555,ENSG00000213626
1.69e-06	19	GO:0051345	BP	positive regulation of hydrolase activity	ENSG00000146904,ENSG00000120278,ENSG00000188559,ENSG00000075399,ENSG00000196220,ENSG00000077232,ENSG00000137962,ENSG00000066933,ENSG00000165801,ENSG00000165219,ENSG00000097096,ENSG00000106100,ENSG00000134571,ENSG00000029725,ENSG00000137275,ENSG00000184014
1.72e-06	14	GO:0043623	BP	cellular protein complex assembly	ENSG00000138802,ENSG00000137177,ENSG00000141519,ENSG00000163626,ENSG00000100106,ENSG00000171560,ENSG00000075340,ENSG00000242498,ENSG00000147003,ENSG00000003509,ENSG00000134571,ENSG00000131023,ENSG00000128283,ENSG00000167646
1.84e-06	20	GO:0044712	BP	single-organism catabolic process	ENSG00000103507,ENSG00000115159,ENSG00000197417,ENSG00000132855,ENSG00000153339,ENSG00000104808,ENSG00000158006,ENSG00000167114,ENSG00000133835,ENSG00000107798,ENSG00000147162,ENSG00000117448,ENSG00000049239,ENSG00000188316,ENSG00000160282,ENSG00000169169
1.93e-06	24	GO:1901700	BP	response to oxygen-containing compound	ENSG00000106070,ENSG00000198198,ENSG00000157765,ENSG00000172270,ENSG00000176533,ENSG00000142784,ENSG00000136869,ENSG00000197081,ENSG00000110063,ENSG00000197417,ENSG00000165802,ENSG00000147003,ENSG00000145386,ENSG00000137074,ENSG00000138379,ENSG00000132155
1.94e-06	25	GO:0009719	BP	response to endogenous stimulus	ENSG00000106070,ENSG00000157765,ENSG00000178175,ENSG00000172270,ENSG00000176533,ENSG00000142784,ENSG00000169021,ENSG00000137509,ENSG00000005884,ENSG00000165802,ENSG00000145386,ENSG00000158458,ENSG00000138379,ENSG00000132155,ENSG00000147162,ENSG00000164161
1.94e-06	25	GO:0043085	BP	positive regulation of catalytic activity	ENSG00000146904,ENSG00000120278,ENSG00000136869,ENSG00000188559,ENSG00000075399,ENSG00000196220,ENSG00000138834,ENSG00000077232,ENSG00000137962,ENSG00000066933,ENSG00000165801,ENSG00000165219,ENSG00000097096,ENSG00000106100,ENSG00000134571,ENSG00000029725
2e-06	36	GO:0031325	BP	positive regulation of cellular metabolic process	ENSG00000179841,ENSG00000173273,ENSG00000006459,ENSG00000106070,ENSG00000167658,ENSG00000083168,ENSG00000092330,ENSG00000048649,ENSG00000152207,ENSG00000136869,ENSG00000171560,ENSG00000135828,ENSG00000138834,ENSG00000138035,ENSG00000156983,ENSG00000165802
2.16e-06	20	GO:0051276	BP	chromosome organization	ENSG00000173273,ENSG00000006459,ENSG00000083168,ENSG00000092330,ENSG00000048649,ENSG00000134759,ENSG00000156983,ENSG00000107077,ENSG00000112983,ENSG00000055609,ENSG00000129534,ENSG00000073111,ENSG00000153827,ENSG00000147162,ENSG00000165097,ENSG00000131023
2.51e-06	21	GO:0080134	BP	regulation of response to stress	ENSG00000196961,ENSG00000198198,ENSG00000130202,ENSG00000136869,ENSG00000171560,ENSG00000197417,ENSG00000027697,ENSG00000138834,ENSG00000138035,ENSG00000100031,ENSG00000065534,ENSG00000131378,ENSG00000213626,ENSG00000162407,ENSG00000106100,ENSG00000244731
2.88e-06	14	GO:0043547	BP	positive regulation of GTPase activity	ENSG00000146904,ENSG00000120278,ENSG00000188559,ENSG00000075399,ENSG00000196220,ENSG00000137962,ENSG00000066933,ENSG00000165801,ENSG00000165219,ENSG00000097096,ENSG00000029725,ENSG00000184014,ENSG00000135439,ENSG00000128283
2.88e-06	15	GO:0030334	BP	regulation of cell migration	ENSG00000076201,ENSG00000146904,ENSG00000124171,ENSG00000076706,ENSG00000128567,ENSG00000137509,ENSG00000196220,ENSG00000132855,ENSG00000005884,ENSG00000242498,ENSG00000065534,ENSG00000165802,ENSG00000162407,ENSG00000174600,ENSG00000105509
3.04e-06	24	GO:0070727	BP	cellular macromolecule localization	ENSG00000138802,ENSG00000100099,ENSG00000196961,ENSG00000137177,ENSG00000179841,ENSG00000173273,ENSG00000092330,ENSG00000163626,ENSG00000179044,ENSG00000163818,ENSG00000172270,ENSG00000136869,ENSG00000157796,ENSG00000153339,ENSG00000005884,ENSG00000100225
3.08e-06	15	GO:0030155	BP	regulation of cell adhesion	ENSG00000076201,ENSG00000146904,ENSG00000167080,ENSG00000128567,ENSG00000112837,ENSG00000107742,ENSG00000100106,ENSG00000171560,ENSG00000136630,ENSG00000162849,ENSG00000005884,ENSG00000145555,ENSG00000162407,ENSG00000154175,ENSG00000089692
3.09e-06	7	GO:0007229	BP	integrin-mediated signaling pathway	ENSG00000140678,ENSG00000100345,ENSG00000033327,ENSG00000132855,ENSG00000005884,ENSG00000132470,ENSG00000154734
3.35e-06	20	GO:0044092	BP	negative regulation of molecular function	ENSG00000146904,ENSG00000173273,ENSG00000100100,ENSG00000083168,ENSG00000048649,ENSG00000142784,ENSG00000131370,ENSG00000198089,ENSG00000132855,ENSG00000100225,ENSG00000167110,ENSG00000166145,ENSG00000244731,ENSG00000132155,ENSG00000174600,ENSG00000131023
3.53e-06	30	GO:0016310	BP	phosphorylation	ENSG00000146904,ENSG00000173273,ENSG00000100100,ENSG00000106070,ENSG00000103507,ENSG00000152207,ENSG00000136869,ENSG00000159899,ENSG00000131370,ENSG00000171560,ENSG00000135828,ENSG00000197417,ENSG00000138834,ENSG00000065243,ENSG00000100225,ENSG00000077232
3.65e-06	25	GO:0006955	BP	immune response	ENSG00000171206,ENSG00000110777,ENSG00000130202,ENSG00000152207,ENSG00000033327,ENSG00000136869,ENSG00000092098,ENSG00000171560,ENSG00000135828,ENSG00000027697,ENSG00000136630,ENSG00000131378,ENSG00000145555,ENSG00000106100,ENSG00000244731,ENSG00000203747
3.78e-06	25	GO:0019220	BP	regulation of phosphate metabolic process	ENSG00000146904,ENSG00000179841,ENSG00000100100,ENSG00000106070,ENSG00000176533,ENSG00000152207,ENSG00000136869,ENSG00000131370,ENSG00000171560,ENSG00000198089,ENSG00000138834,ENSG00000100225,ENSG00000077232,ENSG00000165802,ENSG00000145386,ENSG00000162407
4.42e-06	25	GO:0051174	BP	regulation of phosphorus metabolic process	ENSG00000146904,ENSG00000179841,ENSG00000100100,ENSG00000106070,ENSG00000176533,ENSG00000152207,ENSG00000136869,ENSG00000131370,ENSG00000171560,ENSG00000198089,ENSG00000138834,ENSG00000100225,ENSG00000077232,ENSG00000165802,ENSG00000145386,ENSG00000162407
4.47e-06	25	GO:0006468	BP	protein phosphorylation	ENSG00000146904,ENSG00000173273,ENSG00000103507,ENSG00000136869,ENSG00000159899,ENSG00000131370,ENSG00000135828,ENSG00000138834,ENSG00000065243,ENSG00000100225,ENSG00000077232,ENSG00000065534,ENSG00000145386,ENSG00000162407,ENSG00000106100,ENSG00000126259
4.54e-06	20	GO:0051094	BP	positive regulation of developmental process	ENSG00000146904,ENSG00000100099,ENSG00000101974,ENSG00000112837,ENSG00000100106,ENSG00000152207,ENSG00000171560,ENSG00000136630,ENSG00000132855,ENSG00000138834,ENSG00000005884,ENSG00000165802,ENSG00000147162,ENSG00000137275,ENSG00000143119,ENSG00000174600
5.11e-06	13	GO:0031400	BP	negative regulation of protein modification process	ENSG00000146904,ENSG00000092330,ENSG00000117385,ENSG00000131370,ENSG00000100225,ENSG00000077232,ENSG00000162407,ENSG00000153827,ENSG00000126259,ENSG00000147162,ENSG00000131023,ENSG00000167065,ENSG00000125818
5.5e-06	13	GO:0070925	BP	organelle assembly	ENSG00000173273,ENSG00000130202,ENSG00000157796,ENSG00000153339,ENSG00000137942,ENSG00000131351,ENSG00000134571,ENSG00000147874,ENSG00000140598,ENSG00000102103,ENSG00000167646,ENSG00000130734,ENSG00000165115
6.47e-06	20	GO:0018193	BP	peptidyl-amino acid modification	ENSG00000138802,ENSG00000146904,ENSG00000173273,ENSG00000167658,ENSG00000083168,ENSG00000107742,ENSG00000117385,ENSG00000149380,ENSG00000156983,ENSG00000182050,ENSG00000162407,ENSG00000112983,ENSG00000064225,ENSG00000055609,ENSG00000185250,ENSG00000132155
6.6e-06	9	GO:0016051	BP	carbohydrate biosynthetic process	ENSG00000196961,ENSG00000106070,ENSG00000115159,ENSG00000115526,ENSG00000147162,ENSG00000117448,ENSG00000115687,ENSG00000149639,ENSG00000105509
6.7e-06	17	GO:0044802	BP	single-organism membrane organization	ENSG00000138802,ENSG00000137177,ENSG00000163626,ENSG00000163818,ENSG00000172270,ENSG00000101974,ENSG00000157796,ENSG00000005884,ENSG00000137942,ENSG00000148396,ENSG00000147003,ENSG00000131378,ENSG00000162600,ENSG00000162896,ENSG00000157978,ENSG00000130734
6.96e-06	24	GO:2000026	BP	regulation of multicellular organismal development	ENSG00000138802,ENSG00000146904,ENSG00000138688,ENSG00000101974,ENSG00000112837,ENSG00000152207,ENSG00000136869,ENSG00000136630,ENSG00000132855,ENSG00000138834,ENSG00000005884,ENSG00000100225,ENSG00000165802,ENSG00000138379,ENSG00000147162,ENSG00000137275
7.1e-06	11	GO:0010876	BP	lipid localization	ENSG00000141447,ENSG00000015520,ENSG00000083807,ENSG00000147872,ENSG00000101974,ENSG00000132855,ENSG00000167114,ENSG00000038945,ENSG00000157978,ENSG00000137868,ENSG00000163933
7.16e-06	14	GO:0043087	BP	regulation of GTPase activity	ENSG00000146904,ENSG00000120278,ENSG00000188559,ENSG00000075399,ENSG00000196220,ENSG00000137962,ENSG00000066933,ENSG00000165801,ENSG00000165219,ENSG00000097096,ENSG00000029725,ENSG00000184014,ENSG00000135439,ENSG00000128283
7.42e-06	23	GO:0031399	BP	regulation of protein modification process	ENSG00000146904,ENSG00000092330,ENSG00000136869,ENSG00000117385,ENSG00000131370,ENSG00000138834,ENSG00000100225,ENSG00000077232,ENSG00000165802,ENSG00000145386,ENSG00000160445,ENSG00000162407,ENSG00000106100,ENSG00000153827,ENSG00000126259,ENSG00000138379
7.67e-06	15	GO:0007265	BP	Ras protein signal transduction	ENSG00000146904,ENSG00000120278,ENSG00000188559,ENSG00000196220,ENSG00000005884,ENSG00000137962,ENSG00000165801,ENSG00000165219,ENSG00000145386,ENSG00000097096,ENSG00000132155,ENSG00000147162,ENSG00000184014,ENSG00000135439,ENSG00000128283
9.36e-06	23	GO:0034613	BP	cellular protein localization	ENSG00000138802,ENSG00000100099,ENSG00000196961,ENSG00000137177,ENSG00000179841,ENSG00000173273,ENSG00000092330,ENSG00000163626,ENSG00000179044,ENSG00000163818,ENSG00000172270,ENSG00000136869,ENSG00000157796,ENSG00000153339,ENSG00000005884,ENSG00000100225
9.36e-06	25	GO:0006952	BP	defense response	ENSG00000171206,ENSG00000196961,ENSG00000140678,ENSG00000176533,ENSG00000130202,ENSG00000033327,ENSG00000136869,ENSG00000137509,ENSG00000171560,ENSG00000135828,ENSG00000197417,ENSG00000027697,ENSG00000100031,ENSG00000131378,ENSG00000145555,ENSG00000106100
9.89e-06	16	GO:0050878	BP	regulation of body fluid levels	ENSG00000128595,ENSG00000100099,ENSG00000140678,ENSG00000100345,ENSG00000172270,ENSG00000136869,ENSG00000137509,ENSG00000171560,ENSG00000005884,ENSG00000213626,ENSG00000164506,ENSG00000132155,ENSG00000160593,ENSG00000198734,ENSG00000105695,ENSG00000090863
1.01e-05	29	GO:0003008	BP	system process	ENSG00000126233,ENSG00000076706,ENSG00000015520,ENSG00000112837,ENSG00000136869,ENSG00000159899,ENSG00000137509,ENSG00000171560,ENSG00000115526,ENSG00000157796,ENSG00000173917,ENSG00000005884,ENSG00000147606,ENSG00000065534,ENSG00000139767,ENSG00000066933
1.13e-05	15	GO:0051301	BP	cell division	ENSG00000137177,ENSG00000124171,ENSG00000173273,ENSG00000100345,ENSG00000100106,ENSG00000065243,ENSG00000160993,ENSG00000182631,ENSG00000145386,ENSG00000131351,ENSG00000129534,ENSG00000147874,ENSG00000131023,ENSG00000136122,ENSG00000116273
1.15e-05	17	GO:0022603	BP	regulation of anatomical structure morphogenesis	ENSG00000138802,ENSG00000146904,ENSG00000100345,ENSG00000112837,ENSG00000161791,ENSG00000100106,ENSG00000152207,ENSG00000171560,ENSG00000132855,ENSG00000242498,ENSG00000165802,ENSG00000145555,ENSG00000162600,ENSG00000143119,ENSG00000128283,ENSG00000102103
1.17e-05	20	GO:0060429	BP	epithelium development	ENSG00000138802,ENSG00000100099,ENSG00000138688,ENSG00000136099,ENSG00000128567,ENSG00000141519,ENSG00000112837,ENSG00000157796,ENSG00000162849,ENSG00000173917,ENSG00000140519,ENSG00000151208,ENSG00000166145,ENSG00000133835,ENSG00000125812,ENSG00000164161
1.2e-05	16	GO:0035295	BP	tube development	ENSG00000138802,ENSG00000128567,ENSG00000141519,ENSG00000112837,ENSG00000157796,ENSG00000136630,ENSG00000162849,ENSG00000138834,ENSG00000005884,ENSG00000151208,ENSG00000132470,ENSG00000162407,ENSG00000107798,ENSG00000125812,ENSG00000164161,ENSG00000137868
1.27e-05	16	GO:0098602	BP	single organism cell adhesion	ENSG00000146904,ENSG00000167080,ENSG00000128567,ENSG00000140678,ENSG00000100345,ENSG00000112837,ENSG00000100106,ENSG00000171560,ENSG00000136630,ENSG00000162849,ENSG00000145555,ENSG00000151208,ENSG00000162407,ENSG00000126259,ENSG00000160593,ENSG00000089692
1.27e-05	17	GO:0002684	BP	positive regulation of immune system process	ENSG00000101974,ENSG00000130202,ENSG00000033327,ENSG00000136869,ENSG00000092098,ENSG00000136630,ENSG00000131378,ENSG00000145555,ENSG00000106100,ENSG00000244731,ENSG00000203747,ENSG00000147162,ENSG00000137275,ENSG00000174600,ENSG00000107679,ENSG00000102794
1.34e-05	14	GO:0050778	BP	positive regulation of immune response	ENSG00000130202,ENSG00000033327,ENSG00000136869,ENSG00000092098,ENSG00000136630,ENSG00000131378,ENSG00000145555,ENSG00000106100,ENSG00000244731,ENSG00000203747,ENSG00000137275,ENSG00000107679,ENSG00000102794,ENSG00000089692
1.34e-05	9	GO:0035023	BP	regulation of Rho protein signal transduction	ENSG00000146904,ENSG00000120278,ENSG00000196220,ENSG00000005884,ENSG00000137962,ENSG00000165801,ENSG00000097096,ENSG00000132155,ENSG00000128283
1.44e-05	9	GO:0006006	BP	glucose metabolic process	ENSG00000106070,ENSG00000142784,ENSG00000115159,ENSG00000162600,ENSG00000147162,ENSG00000117448,ENSG00000115687,ENSG00000049239,ENSG00000149639
1.5e-05	10	GO:0044282	BP	small molecule catabolic process	ENSG00000103507,ENSG00000115159,ENSG00000167114,ENSG00000133835,ENSG00000117448,ENSG00000160282,ENSG00000169169,ENSG00000102794,ENSG00000083720,ENSG00000146085
1.56e-05	13	GO:0002764	BP	immune response-regulating signaling pathway	ENSG00000033327,ENSG00000136869,ENSG00000092098,ENSG00000131378,ENSG00000145555,ENSG00000106100,ENSG00000203747,ENSG00000158458,ENSG00000132155,ENSG00000137275,ENSG00000162896,ENSG00000107679,ENSG00000102794
1.58e-05	15	GO:0048667	BP	cell morphogenesis involved in neuron differentiation	ENSG00000113763,ENSG00000138802,ENSG00000146904,ENSG00000196961,ENSG00000124171,ENSG00000198198,ENSG00000100345,ENSG00000138834,ENSG00000165802,ENSG00000145555,ENSG00000137101,ENSG00000132155,ENSG00000135439,ENSG00000102103,ENSG00000105695
1.67e-05	19	GO:0009790	BP	embryo development	ENSG00000138802,ENSG00000136099,ENSG00000157765,ENSG00000141519,ENSG00000083168,ENSG00000100345,ENSG00000142784,ENSG00000112837,ENSG00000157796,ENSG00000136630,ENSG00000138834,ENSG00000173917,ENSG00000005884,ENSG00000166145,ENSG00000132470,ENSG00000162407
1.86e-05	10	GO:0006869	BP	lipid transport	ENSG00000141447,ENSG00000015520,ENSG00000083807,ENSG00000147872,ENSG00000101974,ENSG00000167114,ENSG00000038945,ENSG00000157978,ENSG00000137868,ENSG00000163933
1.97e-05	20	GO:0007167	BP	enzyme linked receptor protein signaling pathway	ENSG00000146904,ENSG00000196961,ENSG00000106070,ENSG00000100345,ENSG00000176533,ENSG00000033327,ENSG00000159899,ENSG00000197081,ENSG00000005884,ENSG00000158458,ENSG00000138379,ENSG00000132155,ENSG00000147162,ENSG00000162896,ENSG00000164161,ENSG00000149639
2.01e-05	17	GO:1901701	BP	cellular response to oxygen-containing compound	ENSG00000106070,ENSG00000198198,ENSG00000176533,ENSG00000142784,ENSG00000136869,ENSG00000110063,ENSG00000197417,ENSG00000165802,ENSG00000147003,ENSG00000138379,ENSG00000132155,ENSG00000147162,ENSG00000149639,ENSG00000107679,ENSG00000102794,ENSG00000165816
2.01e-05	11	GO:0051090	BP	regulation of sequence-specific DNA binding transcription factor activity	ENSG00000171206,ENSG00000082512,ENSG00000083168,ENSG00000136869,ENSG00000092098,ENSG00000162407,ENSG00000106100,ENSG00000137275,ENSG00000174600,ENSG00000102794,ENSG00000106483
2.06e-05	11	GO:0042326	BP	negative regulation of phosphorylation	ENSG00000146904,ENSG00000100100,ENSG00000106070,ENSG00000136869,ENSG00000131370,ENSG00000100225,ENSG00000077232,ENSG00000162407,ENSG00000126259,ENSG00000131023,ENSG00000167065
2.29e-05	25	GO:0046907	BP	intracellular transport	ENSG00000076201,ENSG00000138802,ENSG00000100099,ENSG00000196961,ENSG00000137177,ENSG00000179841,ENSG00000172270,ENSG00000033327,ENSG00000136869,ENSG00000157796,ENSG00000138035,ENSG00000153339,ENSG00000100225,ENSG00000164609,ENSG00000148396,ENSG00000131378
2.29e-05	10	GO:0008202	BP	steroid metabolic process	ENSG00000141447,ENSG00000015520,ENSG00000083807,ENSG00000132855,ENSG00000133835,ENSG00000085662,ENSG00000149809,ENSG00000157978,ENSG00000107679,ENSG00000084093
2.37e-05	28	GO:0048468	BP	cell development	ENSG00000113763,ENSG00000138802,ENSG00000146904,ENSG00000128591,ENSG00000196961,ENSG00000124171,ENSG00000128567,ENSG00000198198,ENSG00000083168,ENSG00000100345,ENSG00000130202,ENSG00000100106,ENSG00000159899,ENSG00000171560,ENSG00000138834,ENSG00000005884
2.38e-05	17	GO:0000904	BP	cell morphogenesis involved in differentiation	ENSG00000113763,ENSG00000138802,ENSG00000146904,ENSG00000196961,ENSG00000124171,ENSG00000198198,ENSG00000100345,ENSG00000100106,ENSG00000171560,ENSG00000138834,ENSG00000165802,ENSG00000145555,ENSG00000137101,ENSG00000132155,ENSG00000135439,ENSG00000102103
2.44e-05	16	GO:0007264	BP	small GTPase mediated signal transduction	ENSG00000146904,ENSG00000120278,ENSG00000188559,ENSG00000196220,ENSG00000005884,ENSG00000137962,ENSG00000066933,ENSG00000165801,ENSG00000165219,ENSG00000145386,ENSG00000097096,ENSG00000132155,ENSG00000147162,ENSG00000184014,ENSG00000135439,ENSG00000128283
2.51e-05	25	GO:0007049	BP	cell cycle	ENSG00000137177,ENSG00000124171,ENSG00000173273,ENSG00000100345,ENSG00000048028,ENSG00000100106,ENSG00000159899,ENSG00000198089,ENSG00000065243,ENSG00000138035,ENSG00000100225,ENSG00000160993,ENSG00000182631,ENSG00000167110,ENSG00000105856,ENSG00000145386
2.74e-05	21	GO:0022402	BP	cell cycle process	ENSG00000137177,ENSG00000173273,ENSG00000100345,ENSG00000048028,ENSG00000100106,ENSG00000198089,ENSG00000065243,ENSG00000138035,ENSG00000100225,ENSG00000160993,ENSG00000182631,ENSG00000105856,ENSG00000145386,ENSG00000131351,ENSG00000129534,ENSG00000073111
2.74e-05	11	GO:0032318	BP	regulation of Ras GTPase activity	ENSG00000146904,ENSG00000120278,ENSG00000188559,ENSG00000196220,ENSG00000137962,ENSG00000165801,ENSG00000165219,ENSG00000097096,ENSG00000184014,ENSG00000135439,ENSG00000128283
2.76e-05	5	GO:0048844	BP	artery morphogenesis	ENSG00000138802,ENSG00000083168,ENSG00000132855,ENSG00000065534,ENSG00000137868
2.76e-05	5	GO:0045912	BP	negative regulation of carbohydrate metabolic process	ENSG00000196961,ENSG00000106070,ENSG00000092330,ENSG00000115687,ENSG00000149639
2.78e-05	12	GO:0007005	BP	mitochondrion organization	ENSG00000163626,ENSG00000163319,ENSG00000130202,ENSG00000138035,ENSG00000125459,ENSG00000100225,ENSG00000162600,ENSG00000003509,ENSG00000101181,ENSG00000116898,ENSG00000103356,ENSG00000023909
2.81e-05	10	GO:0005996	BP	monosaccharide metabolic process	ENSG00000106070,ENSG00000142784,ENSG00000115159,ENSG00000104808,ENSG00000162600,ENSG00000147162,ENSG00000117448,ENSG00000115687,ENSG00000049239,ENSG00000149639
3.2e-05	22	GO:1902582	BP	single-organism intracellular transport	ENSG00000076201,ENSG00000138802,ENSG00000100099,ENSG00000196961,ENSG00000137177,ENSG00000179841,ENSG00000172270,ENSG00000033327,ENSG00000136869,ENSG00000157796,ENSG00000138035,ENSG00000153339,ENSG00000100225,ENSG00000148396,ENSG00000131378,ENSG00000145555
3.4e-05	12	GO:0007507	BP	heart development	ENSG00000138802,ENSG00000163092,ENSG00000141519,ENSG00000083168,ENSG00000112837,ENSG00000005884,ENSG00000134571,ENSG00000132155,ENSG00000154734,ENSG00000084093,ENSG00000083720,ENSG00000137868
3.43e-05	9	GO:0034330	BP	cell junction organization	ENSG00000076201,ENSG00000128591,ENSG00000124171,ENSG00000163092,ENSG00000130202,ENSG00000065243,ENSG00000079308,ENSG00000151208,ENSG00000132470
3.43e-05	32	GO:0010604	BP	positive regulation of macromolecule metabolic process	ENSG00000173273,ENSG00000006459,ENSG00000167658,ENSG00000083168,ENSG00000092330,ENSG00000048649,ENSG00000136869,ENSG00000135828,ENSG00000138834,ENSG00000138035,ENSG00000005884,ENSG00000156983,ENSG00000165802,ENSG00000213626,ENSG00000179361,ENSG00000145386
3.6e-05	11	GO:0030198	BP	extracellular matrix organization	ENSG00000169436,ENSG00000140678,ENSG00000172270,ENSG00000107742,ENSG00000117385,ENSG00000171560,ENSG00000005884,ENSG00000166145,ENSG00000132470,ENSG00000154175,ENSG00000105509
3.66e-05	9	GO:0007266	BP	Rho protein signal transduction	ENSG00000146904,ENSG00000120278,ENSG00000196220,ENSG00000005884,ENSG00000137962,ENSG00000165801,ENSG00000097096,ENSG00000132155,ENSG00000128283
3.69e-05	11	GO:0043062	BP	extracellular structure organization	ENSG00000169436,ENSG00000140678,ENSG00000172270,ENSG00000107742,ENSG00000117385,ENSG00000171560,ENSG00000005884,ENSG00000166145,ENSG00000132470,ENSG00000154175,ENSG00000105509
3.73e-05	10	GO:0070085	BP	glycosylation	ENSG00000138802,ENSG00000173273,ENSG00000167080,ENSG00000092330,ENSG00000184389,ENSG00000182050,ENSG00000151233,ENSG00000064225,ENSG00000147162,ENSG00000163933
3.91e-05	8	GO:0030324	BP	lung development	ENSG00000138802,ENSG00000141519,ENSG00000138834,ENSG00000005884,ENSG00000151208,ENSG00000107798,ENSG00000164161,ENSG00000137868
4.04e-05	16	GO:0032269	BP	negative regulation of cellular protein metabolic process	ENSG00000146904,ENSG00000092330,ENSG00000117385,ENSG00000131370,ENSG00000100225,ENSG00000077232,ENSG00000166145,ENSG00000162407,ENSG00000244731,ENSG00000153827,ENSG00000126259,ENSG00000132155,ENSG00000147162,ENSG00000131023,ENSG00000167065,ENSG00000125818
4.44e-05	26	GO:1901564	BP	organonitrogen compound metabolic process	ENSG00000196961,ENSG00000179841,ENSG00000176533,ENSG00000107742,ENSG00000103507,ENSG00000159899,ENSG00000184389,ENSG00000075399,ENSG00000197417,ENSG00000100031,ENSG00000077498,ENSG00000162407,ENSG00000151233,ENSG00000064225,ENSG00000170445,ENSG00000132155
4.55e-05	8	GO:0030323	BP	respiratory tube development	ENSG00000138802,ENSG00000141519,ENSG00000138834,ENSG00000005884,ENSG00000151208,ENSG00000107798,ENSG00000164161,ENSG00000137868
4.7e-05	23	GO:0010628	BP	positive regulation of gene expression	ENSG00000173273,ENSG00000006459,ENSG00000167658,ENSG00000083168,ENSG00000048649,ENSG00000136869,ENSG00000135828,ENSG00000005884,ENSG00000156983,ENSG00000213626,ENSG00000179361,ENSG00000145386,ENSG00000138379,ENSG00000147162,ENSG00000137275,ENSG00000115687
4.84e-05	15	GO:0006325	BP	chromatin organization	ENSG00000006459,ENSG00000083168,ENSG00000048649,ENSG00000134759,ENSG00000156983,ENSG00000107077,ENSG00000112983,ENSG00000055609,ENSG00000129534,ENSG00000073111,ENSG00000153827,ENSG00000147162,ENSG00000165097,ENSG00000084093,ENSG00000116273
4.86e-05	9	GO:0019318	BP	hexose metabolic process	ENSG00000106070,ENSG00000142784,ENSG00000115159,ENSG00000162600,ENSG00000147162,ENSG00000117448,ENSG00000115687,ENSG00000049239,ENSG00000149639
4.93e-05	16	GO:0051130	BP	positive regulation of cellular component organization	ENSG00000076201,ENSG00000146904,ENSG00000173273,ENSG00000092330,ENSG00000100106,ENSG00000171560,ENSG00000005884,ENSG00000137942,ENSG00000242498,ENSG00000147003,ENSG00000244731,ENSG00000147162,ENSG00000143119,ENSG00000157978,ENSG00000128283,ENSG00000106483
5.01e-05	12	GO:0010563	BP	negative regulation of phosphorus metabolic process	ENSG00000146904,ENSG00000100100,ENSG00000106070,ENSG00000136869,ENSG00000131370,ENSG00000198089,ENSG00000100225,ENSG00000077232,ENSG00000162407,ENSG00000126259,ENSG00000131023,ENSG00000167065
5.01e-05	12	GO:0045936	BP	negative regulation of phosphate metabolic process	ENSG00000146904,ENSG00000100100,ENSG00000106070,ENSG00000136869,ENSG00000131370,ENSG00000198089,ENSG00000100225,ENSG00000077232,ENSG00000162407,ENSG00000126259,ENSG00000131023,ENSG00000167065
5.39e-05	6	GO:0010811	BP	positive regulation of cell-substrate adhesion	ENSG00000146904,ENSG00000107742,ENSG00000100106,ENSG00000171560,ENSG00000005884,ENSG00000154175
5.5e-05	22	GO:0023056	BP	positive regulation of signaling	ENSG00000171206,ENSG00000082512,ENSG00000179841,ENSG00000173273,ENSG00000106070,ENSG00000152207,ENSG00000136869,ENSG00000092098,ENSG00000171560,ENSG00000138834,ENSG00000147003,ENSG00000106100,ENSG00000138379,ENSG00000132155,ENSG00000137275,ENSG00000135439
5.72e-05	6	GO:0072329	BP	monocarboxylic acid catabolic process	ENSG00000167114,ENSG00000133835,ENSG00000117448,ENSG00000169169,ENSG00000102794,ENSG00000146085
5.75e-05	5	GO:0060840	BP	artery development	ENSG00000138802,ENSG00000083168,ENSG00000132855,ENSG00000065534,ENSG00000137868
5.99e-05	22	GO:0010647	BP	positive regulation of cell communication	ENSG00000171206,ENSG00000082512,ENSG00000179841,ENSG00000173273,ENSG00000106070,ENSG00000152207,ENSG00000136869,ENSG00000092098,ENSG00000171560,ENSG00000138834,ENSG00000147003,ENSG00000106100,ENSG00000138379,ENSG00000132155,ENSG00000137275,ENSG00000135439
6.48e-05	13	GO:0032870	BP	cellular response to hormone stimulus	ENSG00000106070,ENSG00000176533,ENSG00000142784,ENSG00000137509,ENSG00000165802,ENSG00000138379,ENSG00000132155,ENSG00000147162,ENSG00000131023,ENSG00000149639,ENSG00000084093,ENSG00000102794,ENSG00000165816
7.23e-05	13	GO:0007017	BP	microtubule-based process	ENSG00000137177,ENSG00000173273,ENSG00000134369,ENSG00000141519,ENSG00000100345,ENSG00000157796,ENSG00000162849,ENSG00000131351,ENSG00000135968,ENSG00000147874,ENSG00000136122,ENSG00000136883,ENSG00000165115
7.89e-05	17	GO:0045087	BP	innate immune response	ENSG00000171206,ENSG00000130202,ENSG00000033327,ENSG00000136869,ENSG00000171560,ENSG00000135828,ENSG00000027697,ENSG00000131378,ENSG00000145555,ENSG00000106100,ENSG00000244731,ENSG00000203747,ENSG00000158458,ENSG00000132155,ENSG00000137275,ENSG00000102794
8.13e-05	15	GO:0071705	BP	nitrogen compound transport	ENSG00000179841,ENSG00000173273,ENSG00000179044,ENSG00000136869,ENSG00000171560,ENSG00000138035,ENSG00000147003,ENSG00000131378,ENSG00000140519,ENSG00000071894,ENSG00000181035,ENSG00000137275,ENSG00000115687,ENSG00000084093,ENSG00000083720
8.2e-05	13	GO:0044087	BP	regulation of cellular component biogenesis	ENSG00000138802,ENSG00000146904,ENSG00000128567,ENSG00000100106,ENSG00000075340,ENSG00000137942,ENSG00000242498,ENSG00000147003,ENSG00000145555,ENSG00000132155,ENSG00000131023,ENSG00000128283,ENSG00000084093
8.45e-05	14	GO:0048812	BP	neuron projection morphogenesis	ENSG00000113763,ENSG00000146904,ENSG00000196961,ENSG00000124171,ENSG00000198198,ENSG00000100345,ENSG00000138834,ENSG00000165802,ENSG00000145555,ENSG00000137101,ENSG00000132155,ENSG00000135439,ENSG00000102103,ENSG00000105695
8.48e-05	12	GO:0035239	BP	tube morphogenesis	ENSG00000138802,ENSG00000128567,ENSG00000141519,ENSG00000136630,ENSG00000162849,ENSG00000005884,ENSG00000151208,ENSG00000132470,ENSG00000162407,ENSG00000125812,ENSG00000164161,ENSG00000137868
8.5e-05	13	GO:0071345	BP	cellular response to cytokine stimulus	ENSG00000171206,ENSG00000159899,ENSG00000135828,ENSG00000197417,ENSG00000027697,ENSG00000138035,ENSG00000064225,ENSG00000073111,ENSG00000137275,ENSG00000174600,ENSG00000100385,ENSG00000100368,ENSG00000102794
8.59e-05	10	GO:0060627	BP	regulation of vesicle-mediated transport	ENSG00000076201,ENSG00000138802,ENSG00000033327,ENSG00000171560,ENSG00000147003,ENSG00000244731,ENSG00000164506,ENSG00000157978,ENSG00000084093,ENSG00000106483
8.92e-05	8	GO:0016054	BP	organic acid catabolic process	ENSG00000103507,ENSG00000167114,ENSG00000133835,ENSG00000117448,ENSG00000160282,ENSG00000169169,ENSG00000102794,ENSG00000146085
8.92e-05	8	GO:0046395	BP	carboxylic acid catabolic process	ENSG00000103507,ENSG00000167114,ENSG00000133835,ENSG00000117448,ENSG00000160282,ENSG00000169169,ENSG00000102794,ENSG00000146085
9.3e-05	9	GO:0001667	BP	ameboidal-type cell migration	ENSG00000076201,ENSG00000100345,ENSG00000137509,ENSG00000065243,ENSG00000005884,ENSG00000079308,ENSG00000162407,ENSG00000105509,ENSG00000188807
9.31e-05	5	GO:0007585	BP	respiratory gaseous exchange	ENSG00000185303,ENSG00000138834,ENSG00000115687,ENSG00000101181,ENSG00000100368
9.57e-05	9	GO:0072001	BP	renal system development	ENSG00000128567,ENSG00000112837,ENSG00000162849,ENSG00000005884,ENSG00000151208,ENSG00000132470,ENSG00000125812,ENSG00000154734,ENSG00000137868
9.72e-05	18	GO:0071495	BP	cellular response to endogenous stimulus	ENSG00000106070,ENSG00000176533,ENSG00000142784,ENSG00000137509,ENSG00000005884,ENSG00000165802,ENSG00000158458,ENSG00000138379,ENSG00000132155,ENSG00000147162,ENSG00000164161,ENSG00000131023,ENSG00000149639,ENSG00000084093,ENSG00000102794,ENSG00000105509
0.000105	23	GO:0033554	BP	cellular response to stress	ENSG00000198198,ENSG00000083168,ENSG00000048028,ENSG00000136869,ENSG00000160957,ENSG00000165660,ENSG00000138834,ENSG00000138035,ENSG00000153339,ENSG00000077232,ENSG00000164609,ENSG00000065534,ENSG00000145386,ENSG00000106100,ENSG00000124440,ENSG00000153827
0.000109	8	GO:0060541	BP	respiratory system development	ENSG00000138802,ENSG00000141519,ENSG00000138834,ENSG00000005884,ENSG00000151208,ENSG00000107798,ENSG00000164161,ENSG00000137868
0.00011	7	GO:0032321	BP	positive regulation of Rho GTPase activity	ENSG00000146904,ENSG00000120278,ENSG00000196220,ENSG00000137962,ENSG00000165801,ENSG00000097096,ENSG00000128283
0.000111	14	GO:0016337	BP	single organismal cell-cell adhesion	ENSG00000167080,ENSG00000128567,ENSG00000140678,ENSG00000100345,ENSG00000112837,ENSG00000171560,ENSG00000136630,ENSG00000162849,ENSG00000145555,ENSG00000151208,ENSG00000162407,ENSG00000126259,ENSG00000160593,ENSG00000089692
0.000112	10	GO:0006631	BP	fatty acid metabolic process	ENSG00000083807,ENSG00000142784,ENSG00000132855,ENSG00000100031,ENSG00000167114,ENSG00000121310,ENSG00000133835,ENSG00000169169,ENSG00000102794,ENSG00000146085
0.000115	23	GO:0031328	BP	positive regulation of cellular biosynthetic process	ENSG00000179841,ENSG00000173273,ENSG00000006459,ENSG00000167658,ENSG00000083168,ENSG00000048649,ENSG00000136869,ENSG00000135828,ENSG00000156983,ENSG00000213626,ENSG00000179361,ENSG00000145386,ENSG00000138379,ENSG00000132155,ENSG00000147162,ENSG00000137275
0.000119	9	GO:0031589	BP	cell-substrate adhesion	ENSG00000146904,ENSG00000107742,ENSG00000100106,ENSG00000171560,ENSG00000132855,ENSG00000005884,ENSG00000132470,ENSG00000154175,ENSG00000165816
0.000125	13	GO:0008610	BP	lipid biosynthetic process	ENSG00000015520,ENSG00000083807,ENSG00000142784,ENSG00000184389,ENSG00000100031,ENSG00000133835,ENSG00000162407,ENSG00000101290,ENSG00000085662,ENSG00000149809,ENSG00000154889,ENSG00000144559,ENSG00000084093
0.000126	22	GO:0006811	BP	ion transport	ENSG00000153822,ENSG00000143630,ENSG00000157765,ENSG00000083807,ENSG00000147872,ENSG00000169021,ENSG00000145740,ENSG00000101974,ENSG00000171208,ENSG00000075399,ENSG00000147606,ENSG00000065534,ENSG00000147003,ENSG00000140519,ENSG00000167114,ENSG00000105856
0.000126	20	GO:0042325	BP	regulation of phosphorylation	ENSG00000146904,ENSG00000100100,ENSG00000106070,ENSG00000152207,ENSG00000136869,ENSG00000131370,ENSG00000171560,ENSG00000138834,ENSG00000100225,ENSG00000077232,ENSG00000145386,ENSG00000162407,ENSG00000106100,ENSG00000126259,ENSG00000138379,ENSG00000132155
0.000127	15	GO:0002520	BP	immune system development	ENSG00000167658,ENSG00000083168,ENSG00000100345,ENSG00000101974,ENSG00000033327,ENSG00000136869,ENSG00000136630,ENSG00000075340,ENSG00000100225,ENSG00000077498,ENSG00000147162,ENSG00000137275,ENSG00000084093,ENSG00000102794,ENSG00000152457
0.000131	13	GO:0016568	BP	chromatin modification	ENSG00000006459,ENSG00000083168,ENSG00000048649,ENSG00000156983,ENSG00000107077,ENSG00000112983,ENSG00000055609,ENSG00000129534,ENSG00000153827,ENSG00000147162,ENSG00000165097,ENSG00000084093,ENSG00000116273
0.000136	20	GO:0009967	BP	positive regulation of signal transduction	ENSG00000171206,ENSG00000082512,ENSG00000179841,ENSG00000173273,ENSG00000106070,ENSG00000152207,ENSG00000136869,ENSG00000092098,ENSG00000171560,ENSG00000138834,ENSG00000106100,ENSG00000138379,ENSG00000132155,ENSG00000137275,ENSG00000135439,ENSG00000157978
0.00014	24	GO:0051173	BP	positive regulation of nitrogen compound metabolic process	ENSG00000179841,ENSG00000173273,ENSG00000006459,ENSG00000083168,ENSG00000092330,ENSG00000048649,ENSG00000136869,ENSG00000135828,ENSG00000138035,ENSG00000156983,ENSG00000213626,ENSG00000179361,ENSG00000145386,ENSG00000162407,ENSG00000138379,ENSG00000132155
0.000141	10	GO:1903034	BP	regulation of response to wounding	ENSG00000136869,ENSG00000171560,ENSG00000197417,ENSG00000100031,ENSG00000065534,ENSG00000213626,ENSG00000162407,ENSG00000244731,ENSG00000164506,ENSG00000102794
0.000142	6	GO:0061041	BP	regulation of wound healing	ENSG00000136869,ENSG00000171560,ENSG00000065534,ENSG00000213626,ENSG00000162407,ENSG00000164506
0.000146	23	GO:0009891	BP	positive regulation of biosynthetic process	ENSG00000179841,ENSG00000173273,ENSG00000006459,ENSG00000167658,ENSG00000083168,ENSG00000048649,ENSG00000136869,ENSG00000135828,ENSG00000156983,ENSG00000213626,ENSG00000179361,ENSG00000145386,ENSG00000138379,ENSG00000132155,ENSG00000147162,ENSG00000137275
0.000155	13	GO:0030029	BP	actin filament-based process	ENSG00000146904,ENSG00000163092,ENSG00000100345,ENSG00000161791,ENSG00000100106,ENSG00000075340,ENSG00000137942,ENSG00000242498,ENSG00000160993,ENSG00000065534,ENSG00000134571,ENSG00000131023,ENSG00000128283
0.000164	4	GO:0008214	BP	protein dealkylation	ENSG00000006459,ENSG00000160993,ENSG00000107077,ENSG00000165097
0.000164	4	GO:0006482	BP	protein demethylation	ENSG00000006459,ENSG00000160993,ENSG00000107077,ENSG00000165097
0.000168	9	GO:0030111	BP	regulation of Wnt signaling pathway	ENSG00000173273,ENSG00000106070,ENSG00000112837,ENSG00000108375,ENSG00000005884,ENSG00000162407,ENSG00000131023,ENSG00000106483,ENSG00000125818
0.000172	12	GO:0030036	BP	actin cytoskeleton organization	ENSG00000146904,ENSG00000163092,ENSG00000100345,ENSG00000161791,ENSG00000100106,ENSG00000075340,ENSG00000242498,ENSG00000160993,ENSG00000065534,ENSG00000134571,ENSG00000131023,ENSG00000128283
0.000177	9	GO:0043413	BP	macromolecule glycosylation	ENSG00000138802,ENSG00000173273,ENSG00000167080,ENSG00000092330,ENSG00000182050,ENSG00000151233,ENSG00000064225,ENSG00000147162,ENSG00000163933
0.000177	21	GO:0022008	BP	neurogenesis	ENSG00000113763,ENSG00000138802,ENSG00000146904,ENSG00000196961,ENSG00000124171,ENSG00000134369,ENSG00000198198,ENSG00000100345,ENSG00000138834,ENSG00000005884,ENSG00000165802,ENSG00000145555,ENSG00000162407,ENSG00000137101,ENSG00000132155,ENSG00000164161
0.000177	9	GO:0006486	BP	protein glycosylation	ENSG00000138802,ENSG00000173273,ENSG00000167080,ENSG00000092330,ENSG00000182050,ENSG00000151233,ENSG00000064225,ENSG00000147162,ENSG00000163933
0.000182	11	GO:0006091	BP	generation of precursor metabolites and energy	ENSG00000179841,ENSG00000106070,ENSG00000069122,ENSG00000176533,ENSG00000169021,ENSG00000138035,ENSG00000008283,ENSG00000163541,ENSG00000147162,ENSG00000115687,ENSG00000188316
0.000183	17	GO:0060341	BP	regulation of cellular localization	ENSG00000076201,ENSG00000138802,ENSG00000179841,ENSG00000163818,ENSG00000033327,ENSG00000136869,ENSG00000117385,ENSG00000171560,ENSG00000005884,ENSG00000147003,ENSG00000135968,ENSG00000134571,ENSG00000164506,ENSG00000115687,ENSG00000157978,ENSG00000084093
0.000187	20	GO:0055085	BP	transmembrane transport	ENSG00000153822,ENSG00000143630,ENSG00000157765,ENSG00000083807,ENSG00000169021,ENSG00000145740,ENSG00000101974,ENSG00000171208,ENSG00000075399,ENSG00000147606,ENSG00000140519,ENSG00000167114,ENSG00000181035,ENSG00000008283,ENSG00000197150,ENSG00000132155
0.00019	14	GO:0006520	BP	cellular amino acid metabolic process	ENSG00000103507,ENSG00000100031,ENSG00000077498,ENSG00000162407,ENSG00000170445,ENSG00000132155,ENSG00000131023,ENSG00000166986,ENSG00000160282,ENSG00000130005,ENSG00000103356,ENSG00000146085,ENSG00000125818,ENSG00000023909
0.000194	15	GO:0007169	BP	transmembrane receptor protein tyrosine kinase signaling pathway	ENSG00000146904,ENSG00000196961,ENSG00000106070,ENSG00000100345,ENSG00000033327,ENSG00000197081,ENSG00000158458,ENSG00000132155,ENSG00000147162,ENSG00000162896,ENSG00000164161,ENSG00000149639,ENSG00000107679,ENSG00000165816,ENSG00000105695
0.000199	25	GO:0006366	BP	transcription from RNA polymerase II promoter	ENSG00000173273,ENSG00000110777,ENSG00000178175,ENSG00000142784,ENSG00000112837,ENSG00000136869,ENSG00000116830,ENSG00000134759,ENSG00000135828,ENSG00000005884,ENSG00000103932,ENSG00000107077,ENSG00000170448,ENSG00000179361,ENSG00000071894,ENSG00000112983
0.000203	16	GO:0001775	BP	cell activation	ENSG00000128595,ENSG00000126233,ENSG00000100345,ENSG00000101974,ENSG00000130202,ENSG00000033327,ENSG00000136869,ENSG00000171560,ENSG00000197417,ENSG00000136630,ENSG00000100225,ENSG00000132155,ENSG00000160593,ENSG00000089692,ENSG00000198734,ENSG00000152457
0.000216	25	GO:0008283	BP	cell proliferation	ENSG00000146904,ENSG00000082512,ENSG00000126233,ENSG00000092330,ENSG00000048028,ENSG00000112837,ENSG00000033327,ENSG00000136869,ENSG00000108375,ENSG00000117385,ENSG00000136630,ENSG00000107077,ENSG00000151208,ENSG00000162729,ENSG00000145386,ENSG00000077498
0.000219	16	GO:0034220	BP	ion transmembrane transport	ENSG00000153822,ENSG00000143630,ENSG00000157765,ENSG00000083807,ENSG00000169021,ENSG00000145740,ENSG00000101974,ENSG00000171208,ENSG00000075399,ENSG00000147606,ENSG00000140519,ENSG00000181035,ENSG00000132155,ENSG00000137275,ENSG00000115194,ENSG00000084093
0.000219	15	GO:0070647	BP	protein modification by small protein conjugation or removal	ENSG00000171206,ENSG00000082512,ENSG00000173273,ENSG00000198919,ENSG00000142784,ENSG00000048028,ENSG00000108375,ENSG00000090686,ENSG00000092098,ENSG00000091073,ENSG00000100225,ENSG00000160445,ENSG00000153827,ENSG00000147162,ENSG00000125818
0.000221	9	GO:0032320	BP	positive regulation of Ras GTPase activity	ENSG00000146904,ENSG00000120278,ENSG00000188559,ENSG00000196220,ENSG00000137962,ENSG00000165801,ENSG00000097096,ENSG00000184014,ENSG00000128283
0.000228	22	GO:0045935	BP	positive regulation of nucleobase-containing compound metabolic process	ENSG00000179841,ENSG00000173273,ENSG00000006459,ENSG00000083168,ENSG00000092330,ENSG00000048649,ENSG00000136869,ENSG00000135828,ENSG00000138035,ENSG00000156983,ENSG00000213626,ENSG00000179361,ENSG00000145386,ENSG00000138379,ENSG00000132155,ENSG00000147162
0.000232	12	GO:0031347	BP	regulation of defense response	ENSG00000196961,ENSG00000130202,ENSG00000136869,ENSG00000197417,ENSG00000027697,ENSG00000100031,ENSG00000131378,ENSG00000106100,ENSG00000244731,ENSG00000137275,ENSG00000102794,ENSG00000089692
0.000233	14	GO:0032880	BP	regulation of protein localization	ENSG00000179841,ENSG00000163818,ENSG00000136869,ENSG00000117385,ENSG00000171560,ENSG00000005884,ENSG00000147003,ENSG00000165219,ENSG00000135968,ENSG00000131023,ENSG00000157978,ENSG00000084093,ENSG00000136122,ENSG00000083720
0.000238	11	GO:0010817	BP	regulation of hormone levels	ENSG00000179841,ENSG00000179044,ENSG00000171560,ENSG00000147003,ENSG00000133835,ENSG00000085662,ENSG00000115687,ENSG00000107679,ENSG00000084093,ENSG00000083720,ENSG00000137868
0.000244	20	GO:0048699	BP	generation of neurons	ENSG00000113763,ENSG00000138802,ENSG00000146904,ENSG00000196961,ENSG00000124171,ENSG00000134369,ENSG00000198198,ENSG00000100345,ENSG00000138834,ENSG00000005884,ENSG00000165802,ENSG00000145555,ENSG00000137101,ENSG00000132155,ENSG00000164161,ENSG00000135439
0.000252	11	GO:0006397	BP	mRNA processing	ENSG00000106344,ENSG00000149016,ENSG00000110063,ENSG00000116830,ENSG00000135828,ENSG00000138035,ENSG00000164609,ENSG00000139767,ENSG00000071894,ENSG00000167978,ENSG00000102103
0.000254	15	GO:0033043	BP	regulation of organelle organization	ENSG00000138802,ENSG00000146904,ENSG00000173273,ENSG00000092330,ENSG00000100106,ENSG00000075340,ENSG00000242498,ENSG00000147003,ENSG00000162600,ENSG00000153827,ENSG00000147162,ENSG00000101181,ENSG00000131023,ENSG00000128283,ENSG00000136122
0.000257	5	GO:0009062	BP	fatty acid catabolic process	ENSG00000167114,ENSG00000133835,ENSG00000169169,ENSG00000102794,ENSG00000146085
0.000261	8	GO:0048193	BP	Golgi vesicle transport	ENSG00000138802,ENSG00000196961,ENSG00000137177,ENSG00000153339,ENSG00000148396,ENSG00000135968,ENSG00000154889,ENSG00000090615
0.000261	12	GO:0061061	BP	muscle structure development	ENSG00000128591,ENSG00000163092,ENSG00000100345,ENSG00000112837,ENSG00000136630,ENSG00000065534,ENSG00000162729,ENSG00000134571,ENSG00000138379,ENSG00000143119,ENSG00000084093,ENSG00000137868
0.000261	14	GO:0045597	BP	positive regulation of cell differentiation	ENSG00000101974,ENSG00000100106,ENSG00000171560,ENSG00000136630,ENSG00000138834,ENSG00000005884,ENSG00000165802,ENSG00000147162,ENSG00000137275,ENSG00000143119,ENSG00000174600,ENSG00000038945,ENSG00000065526,ENSG00000106483
0.000268	9	GO:0030031	BP	cell projection assembly	ENSG00000128567,ENSG00000157796,ENSG00000137942,ENSG00000065534,ENSG00000145555,ENSG00000132470,ENSG00000128283,ENSG00000167646,ENSG00000165115
0.000271	11	GO:0002009	BP	morphogenesis of an epithelium	ENSG00000138802,ENSG00000136099,ENSG00000128567,ENSG00000141519,ENSG00000112837,ENSG00000162849,ENSG00000173917,ENSG00000151208,ENSG00000166145,ENSG00000125812,ENSG00000164161
0.000275	9	GO:0001655	BP	urogenital system development	ENSG00000128567,ENSG00000112837,ENSG00000162849,ENSG00000005884,ENSG00000151208,ENSG00000132470,ENSG00000125812,ENSG00000154734,ENSG00000137868
0.000276	14	GO:0048534	BP	hematopoietic or lymphoid organ development	ENSG00000167658,ENSG00000083168,ENSG00000100345,ENSG00000101974,ENSG00000033327,ENSG00000136869,ENSG00000136630,ENSG00000075340,ENSG00000100225,ENSG00000077498,ENSG00000147162,ENSG00000137275,ENSG00000084093,ENSG00000152457
0.000279	12	GO:0001568	BP	blood vessel development	ENSG00000138802,ENSG00000146904,ENSG00000076706,ENSG00000083168,ENSG00000100345,ENSG00000152207,ENSG00000137509,ENSG00000132855,ENSG00000065534,ENSG00000166145,ENSG00000162407,ENSG00000137868
0.000281	9	GO:0030335	BP	positive regulation of cell migration	ENSG00000146904,ENSG00000076706,ENSG00000128567,ENSG00000132855,ENSG00000005884,ENSG00000065534,ENSG00000165802,ENSG00000162407,ENSG00000174600
0.000295	9	GO:0050900	BP	leukocyte migration	ENSG00000128567,ENSG00000140678,ENSG00000100345,ENSG00000172270,ENSG00000005884,ENSG00000160593,ENSG00000174600,ENSG00000105695,ENSG00000090863
0.000295	16	GO:0044265	BP	cellular macromolecule catabolic process	ENSG00000076201,ENSG00000048028,ENSG00000108375,ENSG00000110063,ENSG00000090686,ENSG00000138035,ENSG00000100225,ENSG00000077232,ENSG00000166348,ENSG00000162600,ENSG00000153827,ENSG00000137074,ENSG00000137275,ENSG00000130713,ENSG00000125818,ENSG00000152457
0.000307	5	GO:0043255	BP	regulation of carbohydrate biosynthetic process	ENSG00000196961,ENSG00000106070,ENSG00000147162,ENSG00000115687,ENSG00000149639
0.000314	7	GO:0032319	BP	regulation of Rho GTPase activity	ENSG00000146904,ENSG00000120278,ENSG00000196220,ENSG00000137962,ENSG00000165801,ENSG00000097096,ENSG00000128283
0.00032	25	GO:0008219	BP	cell death	ENSG00000113763,ENSG00000082512,ENSG00000048028,ENSG00000152207,ENSG00000197081,ENSG00000110063,ENSG00000171560,ENSG00000065243,ENSG00000158006,ENSG00000077232,ENSG00000165802,ENSG00000151208,ENSG00000106100,ENSG00000029725,ENSG00000138379,ENSG00000132155
0.000322	21	GO:0010557	BP	positive regulation of macromolecule biosynthetic process	ENSG00000173273,ENSG00000006459,ENSG00000167658,ENSG00000083168,ENSG00000048649,ENSG00000136869,ENSG00000135828,ENSG00000156983,ENSG00000213626,ENSG00000179361,ENSG00000145386,ENSG00000138379,ENSG00000147162,ENSG00000137275,ENSG00000115687,ENSG00000151806
0.000325	16	GO:0048878	BP	chemical homeostasis	ENSG00000157765,ENSG00000015520,ENSG00000069122,ENSG00000142784,ENSG00000145740,ENSG00000137509,ENSG00000132855,ENSG00000147003,ENSG00000182631,ENSG00000140519,ENSG00000147162,ENSG00000115194,ENSG00000157978,ENSG00000106483,ENSG00000083720,ENSG00000023909
0.000327	10	GO:0016570	BP	histone modification	ENSG00000006459,ENSG00000083168,ENSG00000156983,ENSG00000107077,ENSG00000112983,ENSG00000055609,ENSG00000153827,ENSG00000147162,ENSG00000165097,ENSG00000084093
0.000331	25	GO:0016265	BP	death	ENSG00000113763,ENSG00000082512,ENSG00000048028,ENSG00000152207,ENSG00000197081,ENSG00000110063,ENSG00000171560,ENSG00000065243,ENSG00000158006,ENSG00000077232,ENSG00000165802,ENSG00000151208,ENSG00000106100,ENSG00000029725,ENSG00000138379,ENSG00000132155
0.000339	9	GO:2000147	BP	positive regulation of cell motility	ENSG00000146904,ENSG00000076706,ENSG00000128567,ENSG00000132855,ENSG00000005884,ENSG00000065534,ENSG00000165802,ENSG00000162407,ENSG00000174600
0.000346	19	GO:0051240	BP	positive regulation of multicellular organismal process	ENSG00000146904,ENSG00000101974,ENSG00000112837,ENSG00000152207,ENSG00000136869,ENSG00000171560,ENSG00000136630,ENSG00000132855,ENSG00000138834,ENSG00000005884,ENSG00000165802,ENSG00000162600,ENSG00000162407,ENSG00000106100,ENSG00000147162,ENSG00000137275
0.000364	6	GO:0051092	BP	positive regulation of NF-kappaB transcription factor activity	ENSG00000171206,ENSG00000082512,ENSG00000136869,ENSG00000092098,ENSG00000106100,ENSG00000137275
0.000365	13	GO:0016567	BP	protein ubiquitination	ENSG00000171206,ENSG00000082512,ENSG00000173273,ENSG00000198919,ENSG00000142784,ENSG00000108375,ENSG00000092098,ENSG00000091073,ENSG00000100225,ENSG00000160445,ENSG00000153827,ENSG00000147162,ENSG00000125818
0.000369	10	GO:0016569	BP	covalent chromatin modification	ENSG00000006459,ENSG00000083168,ENSG00000156983,ENSG00000107077,ENSG00000112983,ENSG00000055609,ENSG00000153827,ENSG00000147162,ENSG00000165097,ENSG00000084093
0.000374	15	GO:0031175	BP	neuron projection development	ENSG00000113763,ENSG00000146904,ENSG00000196961,ENSG00000124171,ENSG00000198198,ENSG00000100345,ENSG00000138834,ENSG00000005884,ENSG00000165802,ENSG00000145555,ENSG00000137101,ENSG00000132155,ENSG00000135439,ENSG00000102103,ENSG00000105695
0.000381	12	GO:0007409	BP	axonogenesis	ENSG00000113763,ENSG00000146904,ENSG00000196961,ENSG00000124171,ENSG00000198198,ENSG00000100345,ENSG00000138834,ENSG00000145555,ENSG00000137101,ENSG00000132155,ENSG00000135439,ENSG00000105695
0.000383	10	GO:0016055	BP	Wnt signaling pathway	ENSG00000173273,ENSG00000106070,ENSG00000112837,ENSG00000108375,ENSG00000005884,ENSG00000105856,ENSG00000162407,ENSG00000131023,ENSG00000106483,ENSG00000125818
0.000387	12	GO:0001944	BP	vasculature development	ENSG00000138802,ENSG00000146904,ENSG00000076706,ENSG00000083168,ENSG00000100345,ENSG00000152207,ENSG00000137509,ENSG00000132855,ENSG00000065534,ENSG00000166145,ENSG00000162407,ENSG00000137868
0.000398	24	GO:0012501	BP	programmed cell death	ENSG00000113763,ENSG00000082512,ENSG00000048028,ENSG00000197081,ENSG00000110063,ENSG00000171560,ENSG00000065243,ENSG00000158006,ENSG00000077232,ENSG00000165802,ENSG00000151208,ENSG00000106100,ENSG00000029725,ENSG00000138379,ENSG00000132155,ENSG00000147162
0.000406	9	GO:0043900	BP	regulation of multi-organism process	ENSG00000171206,ENSG00000196961,ENSG00000048649,ENSG00000159899,ENSG00000135828,ENSG00000065243,ENSG00000084093,ENSG00000102794,ENSG00000064995
0.000415	9	GO:0051272	BP	positive regulation of cellular component movement	ENSG00000146904,ENSG00000076706,ENSG00000128567,ENSG00000132855,ENSG00000005884,ENSG00000065534,ENSG00000165802,ENSG00000162407,ENSG00000174600
0.000419	12	GO:0048598	BP	embryonic morphogenesis	ENSG00000138802,ENSG00000136099,ENSG00000141519,ENSG00000112837,ENSG00000157796,ENSG00000136630,ENSG00000173917,ENSG00000005884,ENSG00000166145,ENSG00000132470,ENSG00000162407,ENSG00000137868
0.00044	13	GO:0034097	BP	response to cytokine	ENSG00000171206,ENSG00000159899,ENSG00000135828,ENSG00000197417,ENSG00000027697,ENSG00000138035,ENSG00000064225,ENSG00000073111,ENSG00000137275,ENSG00000174600,ENSG00000100385,ENSG00000100368,ENSG00000102794
0.000457	10	GO:0022604	BP	regulation of cell morphogenesis	ENSG00000100345,ENSG00000161791,ENSG00000100106,ENSG00000171560,ENSG00000242498,ENSG00000165802,ENSG00000145555,ENSG00000128283,ENSG00000102103,ENSG00000105695
0.00046	13	GO:0060322	BP	head development	ENSG00000138802,ENSG00000006459,ENSG00000198198,ENSG00000083168,ENSG00000138834,ENSG00000173917,ENSG00000148396,ENSG00000151208,ENSG00000107679,ENSG00000083720,ENSG00000137868,ENSG00000105695,ENSG00000165115
0.000473	9	GO:0022407	BP	regulation of cell-cell adhesion	ENSG00000167080,ENSG00000128567,ENSG00000112837,ENSG00000171560,ENSG00000136630,ENSG00000162849,ENSG00000145555,ENSG00000162407,ENSG00000089692
0.000475	17	GO:0044702	BP	single organism reproductive process	ENSG00000172270,ENSG00000130202,ENSG00000159899,ENSG00000197081,ENSG00000005884,ENSG00000100031,ENSG00000162729,ENSG00000166145,ENSG00000133835,ENSG00000162407,ENSG00000138379,ENSG00000165097,ENSG00000154734,ENSG00000107679,ENSG00000102794,ENSG00000130005
0.000489	14	GO:0006396	BP	RNA processing	ENSG00000106344,ENSG00000145414,ENSG00000149016,ENSG00000110063,ENSG00000116830,ENSG00000136271,ENSG00000135828,ENSG00000138035,ENSG00000164609,ENSG00000139767,ENSG00000071894,ENSG00000167978,ENSG00000130713,ENSG00000102103
0.000504	8	GO:0016042	BP	lipid catabolic process	ENSG00000132855,ENSG00000158006,ENSG00000167114,ENSG00000133835,ENSG00000107798,ENSG00000169169,ENSG00000102794,ENSG00000146085
0.000505	9	GO:0040017	BP	positive regulation of locomotion	ENSG00000146904,ENSG00000076706,ENSG00000128567,ENSG00000132855,ENSG00000005884,ENSG00000065534,ENSG00000165802,ENSG00000162407,ENSG00000174600
0.000531	10	GO:0009100	BP	glycoprotein metabolic process	ENSG00000138802,ENSG00000173273,ENSG00000167080,ENSG00000092330,ENSG00000107742,ENSG00000182050,ENSG00000151233,ENSG00000064225,ENSG00000147162,ENSG00000163933
0.000536	16	GO:0048666	BP	neuron development	ENSG00000113763,ENSG00000138802,ENSG00000146904,ENSG00000196961,ENSG00000124171,ENSG00000198198,ENSG00000100345,ENSG00000138834,ENSG00000005884,ENSG00000165802,ENSG00000145555,ENSG00000137101,ENSG00000132155,ENSG00000135439,ENSG00000102103,ENSG00000105695
0.000544	12	GO:0061564	BP	axon development	ENSG00000113763,ENSG00000146904,ENSG00000196961,ENSG00000124171,ENSG00000198198,ENSG00000100345,ENSG00000138834,ENSG00000145555,ENSG00000137101,ENSG00000132155,ENSG00000135439,ENSG00000105695
0.000546	3	GO:0097009	BP	energy homeostasis	ENSG00000137509,ENSG00000162600,ENSG00000115687
0.000546	3	GO:0006278	BP	RNA-dependent DNA replication	ENSG00000173273,ENSG00000092330,ENSG00000129566
0.000562	10	GO:0002253	BP	activation of immune response	ENSG00000136869,ENSG00000092098,ENSG00000131378,ENSG00000145555,ENSG00000106100,ENSG00000244731,ENSG00000203747,ENSG00000137275,ENSG00000107679,ENSG00000102794
0.000603	15	GO:0040007	BP	growth	ENSG00000138688,ENSG00000142784,ENSG00000117385,ENSG00000115159,ENSG00000136630,ENSG00000162849,ENSG00000138035,ENSG00000131378,ENSG00000112983,ENSG00000138379,ENSG00000130713,ENSG00000107679,ENSG00000168564,ENSG00000130005,ENSG00000137868
0.000608	13	GO:0030097	BP	hemopoiesis	ENSG00000167658,ENSG00000083168,ENSG00000100345,ENSG00000101974,ENSG00000033327,ENSG00000136869,ENSG00000136630,ENSG00000075340,ENSG00000100225,ENSG00000147162,ENSG00000137275,ENSG00000084093,ENSG00000152457
0.000623	9	GO:0002768	BP	immune response-regulating cell surface receptor signaling pathway	ENSG00000033327,ENSG00000092098,ENSG00000131378,ENSG00000145555,ENSG00000203747,ENSG00000158458,ENSG00000132155,ENSG00000162896,ENSG00000107679
0.000644	5	GO:2001237	BP	negative regulation of extrinsic apoptotic signaling pathway	ENSG00000171560,ENSG00000132155,ENSG00000137275,ENSG00000135439,ENSG00000023909
0.00065	10	GO:0072657	BP	protein localization to membrane	ENSG00000137177,ENSG00000163626,ENSG00000163818,ENSG00000172270,ENSG00000157796,ENSG00000005884,ENSG00000131378,ENSG00000162896,ENSG00000157978,ENSG00000130734
0.000664	19	GO:0051254	BP	positive regulation of RNA metabolic process	ENSG00000173273,ENSG00000006459,ENSG00000083168,ENSG00000048649,ENSG00000136869,ENSG00000135828,ENSG00000138035,ENSG00000156983,ENSG00000213626,ENSG00000179361,ENSG00000145386,ENSG00000138379,ENSG00000147162,ENSG00000137275,ENSG00000138380,ENSG00000135439
0.000668	6	GO:0031647	BP	regulation of protein stability	ENSG00000100099,ENSG00000117385,ENSG00000100225,ENSG00000162407,ENSG00000137074,ENSG00000168564
0.000696	13	GO:0032446	BP	protein modification by small protein conjugation	ENSG00000171206,ENSG00000082512,ENSG00000173273,ENSG00000198919,ENSG00000142784,ENSG00000108375,ENSG00000092098,ENSG00000091073,ENSG00000100225,ENSG00000160445,ENSG00000153827,ENSG00000147162,ENSG00000125818
0.000719	9	GO:0006887	BP	exocytosis	ENSG00000128595,ENSG00000144306,ENSG00000179044,ENSG00000033327,ENSG00000171560,ENSG00000147003,ENSG00000164506,ENSG00000084093,ENSG00000198734
0.000728	4	GO:0060425	BP	lung morphogenesis	ENSG00000138802,ENSG00000138834,ENSG00000151208,ENSG00000164161
0.000742	8	GO:0045088	BP	regulation of innate immune response	ENSG00000130202,ENSG00000136869,ENSG00000027697,ENSG00000131378,ENSG00000106100,ENSG00000137275,ENSG00000102794,ENSG00000089692
0.000743	6	GO:0006109	BP	regulation of carbohydrate metabolic process	ENSG00000196961,ENSG00000106070,ENSG00000092330,ENSG00000147162,ENSG00000115687,ENSG00000149639
0.000744	15	GO:0051338	BP	regulation of transferase activity	ENSG00000146904,ENSG00000100100,ENSG00000136869,ENSG00000131370,ENSG00000138834,ENSG00000100225,ENSG00000145386,ENSG00000160445,ENSG00000106100,ENSG00000132155,ENSG00000137275,ENSG00000131023,ENSG00000167065,ENSG00000135439,ENSG00000125818
0.00075	10	GO:0044283	BP	small molecule biosynthetic process	ENSG00000110871,ENSG00000015520,ENSG00000083807,ENSG00000142784,ENSG00000100031,ENSG00000133835,ENSG00000117448,ENSG00000149809,ENSG00000084093,ENSG00000130005
0.000753	12	GO:0016071	BP	mRNA metabolic process	ENSG00000106344,ENSG00000149016,ENSG00000110063,ENSG00000116830,ENSG00000135828,ENSG00000138035,ENSG00000164609,ENSG00000139767,ENSG00000071894,ENSG00000167978,ENSG00000130713,ENSG00000102103
0.000754	7	GO:0034329	BP	cell junction assembly	ENSG00000128591,ENSG00000124171,ENSG00000130202,ENSG00000065243,ENSG00000079308,ENSG00000151208,ENSG00000132470
0.000759	8	GO:0001933	BP	negative regulation of protein phosphorylation	ENSG00000146904,ENSG00000131370,ENSG00000100225,ENSG00000077232,ENSG00000162407,ENSG00000126259,ENSG00000131023,ENSG00000167065
0.000764	12	GO:0002252	BP	immune effector process	ENSG00000196961,ENSG00000140678,ENSG00000130202,ENSG00000033327,ENSG00000136869,ENSG00000135828,ENSG00000136630,ENSG00000131378,ENSG00000145555,ENSG00000244731,ENSG00000203747,ENSG00000089692
0.000769	6	GO:0006694	BP	steroid biosynthetic process	ENSG00000015520,ENSG00000083807,ENSG00000133835,ENSG00000085662,ENSG00000149809,ENSG00000084093
0.000777	8	GO:0060249	BP	anatomical structure homeostasis	ENSG00000173273,ENSG00000092330,ENSG00000069122,ENSG00000136869,ENSG00000107798,ENSG00000162896,ENSG00000129566,ENSG00000152457
0.000777	8	GO:0044262	BP	cellular carbohydrate metabolic process	ENSG00000106070,ENSG00000092330,ENSG00000115159,ENSG00000132855,ENSG00000147162,ENSG00000115687,ENSG00000149639,ENSG00000105509
0.000795	11	GO:1901615	BP	organic hydroxy compound metabolic process	ENSG00000141447,ENSG00000015520,ENSG00000083807,ENSG00000115159,ENSG00000132855,ENSG00000133835,ENSG00000077498,ENSG00000149809,ENSG00000157978,ENSG00000169169,ENSG00000084093
0.000798	12	GO:0070201	BP	regulation of establishment of protein localization	ENSG00000179841,ENSG00000136869,ENSG00000117385,ENSG00000171560,ENSG00000005884,ENSG00000147003,ENSG00000165219,ENSG00000135968,ENSG00000131023,ENSG00000157978,ENSG00000084093,ENSG00000083720
0.000805	13	GO:1901566	BP	organonitrogen compound biosynthetic process	ENSG00000196961,ENSG00000179841,ENSG00000176533,ENSG00000159899,ENSG00000184389,ENSG00000075399,ENSG00000100031,ENSG00000162407,ENSG00000064225,ENSG00000132155,ENSG00000130005,ENSG00000105509,ENSG00000023909
0.000826	9	GO:0051640	BP	organelle localization	ENSG00000138802,ENSG00000137177,ENSG00000100345,ENSG00000130202,ENSG00000033327,ENSG00000137942,ENSG00000125459,ENSG00000148396,ENSG00000188807
0.000838	3	GO:0035909	BP	aorta morphogenesis	ENSG00000138802,ENSG00000083168,ENSG00000065534
0.000853	6	GO:0010810	BP	regulation of cell-substrate adhesion	ENSG00000146904,ENSG00000107742,ENSG00000100106,ENSG00000171560,ENSG00000005884,ENSG00000154175
0.000854	5	GO:0009791	BP	post-embryonic development	ENSG00000198198,ENSG00000197081,ENSG00000138834,ENSG00000107679,ENSG00000146085
0.000854	5	GO:0034754	BP	cellular hormone metabolic process	ENSG00000133835,ENSG00000085662,ENSG00000107679,ENSG00000084093,ENSG00000137868
0.000859	11	GO:0043632	BP	modification-dependent macromolecule catabolic process	ENSG00000076201,ENSG00000048028,ENSG00000108375,ENSG00000090686,ENSG00000138035,ENSG00000100225,ENSG00000077232,ENSG00000166348,ENSG00000153827,ENSG00000130713,ENSG00000125818
0.000867	23	GO:0006915	BP	apoptotic process	ENSG00000113763,ENSG00000082512,ENSG00000048028,ENSG00000197081,ENSG00000171560,ENSG00000065243,ENSG00000158006,ENSG00000077232,ENSG00000165802,ENSG00000151208,ENSG00000106100,ENSG00000029725,ENSG00000138379,ENSG00000132155,ENSG00000147162,ENSG00000137275
0.000876	9	GO:0009101	BP	glycoprotein biosynthetic process	ENSG00000138802,ENSG00000173273,ENSG00000167080,ENSG00000092330,ENSG00000182050,ENSG00000151233,ENSG00000064225,ENSG00000147162,ENSG00000163933
0.000888	7	GO:0022409	BP	positive regulation of cell-cell adhesion	ENSG00000128567,ENSG00000112837,ENSG00000171560,ENSG00000136630,ENSG00000162849,ENSG00000145555,ENSG00000162407
0.000908	2	GO:0061156	BP	pulmonary artery morphogenesis	ENSG00000138802,ENSG00000137868
0.000908	2	GO:0030259	BP	lipid glycosylation	ENSG00000167080,ENSG00000184389
0.000908	2	GO:0043633	BP	polyadenylation-dependent RNA catabolic process	ENSG00000138035,ENSG00000130713
0.000929	13	GO:0051050	BP	positive regulation of transport	ENSG00000076201,ENSG00000033327,ENSG00000136869,ENSG00000171560,ENSG00000065534,ENSG00000147003,ENSG00000105856,ENSG00000244731,ENSG00000164506,ENSG00000115194,ENSG00000157978,ENSG00000106483,ENSG00000083720
0.000943	6	GO:0044242	BP	cellular lipid catabolic process	ENSG00000132855,ENSG00000167114,ENSG00000133835,ENSG00000169169,ENSG00000102794,ENSG00000146085
0.000962	7	GO:0045089	BP	positive regulation of innate immune response	ENSG00000130202,ENSG00000136869,ENSG00000131378,ENSG00000106100,ENSG00000137275,ENSG00000102794,ENSG00000089692
0.000988	7	GO:0051091	BP	positive regulation of sequence-specific DNA binding transcription factor activity	ENSG00000171206,ENSG00000082512,ENSG00000136869,ENSG00000092098,ENSG00000162407,ENSG00000106100,ENSG00000137275
0.001	9	GO:0002757	BP	immune response-activating signal transduction	ENSG00000136869,ENSG00000092098,ENSG00000131378,ENSG00000145555,ENSG00000106100,ENSG00000203747,ENSG00000137275,ENSG00000107679,ENSG00000102794
0.00101	16	GO:0001932	BP	regulation of protein phosphorylation	ENSG00000146904,ENSG00000136869,ENSG00000131370,ENSG00000138834,ENSG00000100225,ENSG00000077232,ENSG00000145386,ENSG00000162407,ENSG00000106100,ENSG00000126259,ENSG00000138379,ENSG00000132155,ENSG00000137275,ENSG00000131023,ENSG00000167065,ENSG00000135439
0.00102	8	GO:0043254	BP	regulation of protein complex assembly	ENSG00000138802,ENSG00000100106,ENSG00000075340,ENSG00000242498,ENSG00000147003,ENSG00000132155,ENSG00000131023,ENSG00000128283
0.00103	13	GO:0016032	BP	viral process	ENSG00000171206,ENSG00000196961,ENSG00000048649,ENSG00000130202,ENSG00000135828,ENSG00000136932,ENSG00000065243,ENSG00000107186,ENSG00000100385,ENSG00000084093,ENSG00000065526,ENSG00000125818,ENSG00000064995
0.00104	17	GO:0009057	BP	macromolecule catabolic process	ENSG00000076201,ENSG00000048028,ENSG00000108375,ENSG00000110063,ENSG00000090686,ENSG00000138035,ENSG00000100225,ENSG00000077232,ENSG00000166348,ENSG00000162600,ENSG00000153827,ENSG00000137074,ENSG00000137275,ENSG00000130713,ENSG00000135439,ENSG00000125818
0.00104	6	GO:0044782	BP	cilium organization	ENSG00000130202,ENSG00000157796,ENSG00000137942,ENSG00000138587,ENSG00000167646,ENSG00000165115
0.00106	9	GO:0034660	BP	ncRNA metabolic process	ENSG00000145414,ENSG00000149016,ENSG00000136271,ENSG00000135828,ENSG00000138035,ENSG00000170445,ENSG00000130713,ENSG00000166986,ENSG00000103356
0.00107	5	GO:0007051	BP	spindle organization	ENSG00000173273,ENSG00000100345,ENSG00000131351,ENSG00000147874,ENSG00000136122
0.00108	3	GO:0098581	BP	detection of external biotic stimulus	ENSG00000136869,ENSG00000106100,ENSG00000244731
0.0011	7	GO:0090305	BP	nucleic acid phosphodiester bond hydrolysis	ENSG00000149016,ENSG00000135828,ENSG00000138035,ENSG00000071894,ENSG00000137074,ENSG00000130713,ENSG00000152457
0.00111	15	GO:0000003	BP	reproduction	ENSG00000100345,ENSG00000172270,ENSG00000130202,ENSG00000159899,ENSG00000197081,ENSG00000005884,ENSG00000100031,ENSG00000162729,ENSG00000162407,ENSG00000138587,ENSG00000138379,ENSG00000165097,ENSG00000154734,ENSG00000107679,ENSG00000130005
0.00116	8	GO:0015833	BP	peptide transport	ENSG00000179841,ENSG00000179044,ENSG00000136869,ENSG00000171560,ENSG00000147003,ENSG00000115687,ENSG00000084093,ENSG00000083720
0.00118	13	GO:0044764	BP	multi-organism cellular process	ENSG00000171206,ENSG00000196961,ENSG00000048649,ENSG00000130202,ENSG00000135828,ENSG00000136932,ENSG00000065243,ENSG00000107186,ENSG00000100385,ENSG00000084093,ENSG00000065526,ENSG00000125818,ENSG00000064995
0.00122	3	GO:0035904	BP	aorta development	ENSG00000138802,ENSG00000083168,ENSG00000065534
0.00122	3	GO:0006536	BP	glutamate metabolic process	ENSG00000100031,ENSG00000160282,ENSG00000023909
0.00128	15	GO:0000278	BP	mitotic cell cycle	ENSG00000173273,ENSG00000100106,ENSG00000198089,ENSG00000065243,ENSG00000100225,ENSG00000167110,ENSG00000145386,ENSG00000131351,ENSG00000129534,ENSG00000073111,ENSG00000147874,ENSG00000131023,ENSG00000136122,ENSG00000125818,ENSG00000116273
0.00129	11	GO:0042180	BP	cellular ketone metabolic process	ENSG00000110871,ENSG00000142784,ENSG00000162407,ENSG00000085662,ENSG00000132155,ENSG00000147162,ENSG00000131023,ENSG00000149639,ENSG00000084093,ENSG00000083720,ENSG00000125818
0.00131	18	GO:1902680	BP	positive regulation of RNA biosynthetic process	ENSG00000173273,ENSG00000006459,ENSG00000083168,ENSG00000048649,ENSG00000136869,ENSG00000135828,ENSG00000156983,ENSG00000213626,ENSG00000179361,ENSG00000145386,ENSG00000138379,ENSG00000147162,ENSG00000137275,ENSG00000138380,ENSG00000135439,ENSG00000084093
0.00135	8	GO:0022613	BP	ribonucleoprotein complex biogenesis	ENSG00000145414,ENSG00000136271,ENSG00000135828,ENSG00000164609,ENSG00000101181,ENSG00000130713,ENSG00000140598,ENSG00000102103
0.00136	3	GO:0010761	BP	fibroblast migration	ENSG00000079308,ENSG00000105509,ENSG00000188807
0.00136	2	GO:0070198	BP	protein localization to chromosome, telomeric region	ENSG00000173273,ENSG00000092330
0.0014	9	GO:0007067	BP	mitotic nuclear division	ENSG00000173273,ENSG00000100106,ENSG00000145386,ENSG00000131351,ENSG00000129534,ENSG00000147874,ENSG00000131023,ENSG00000136122,ENSG00000116273
0.00141	11	GO:0006820	BP	anion transport	ENSG00000157765,ENSG00000083807,ENSG00000147872,ENSG00000101974,ENSG00000147606,ENSG00000147003,ENSG00000140519,ENSG00000167114,ENSG00000181035,ENSG00000137275,ENSG00000106483
0.00143	8	GO:0032259	BP	methylation	ENSG00000110871,ENSG00000171806,ENSG00000003509,ENSG00000055609,ENSG00000147162,ENSG00000165097,ENSG00000130005,ENSG00000185917
0.00144	7	GO:0030072	BP	peptide hormone secretion	ENSG00000179841,ENSG00000179044,ENSG00000171560,ENSG00000147003,ENSG00000115687,ENSG00000084093,ENSG00000083720
0.00147	15	GO:0019637	BP	organophosphate metabolic process	ENSG00000179841,ENSG00000167080,ENSG00000100100,ENSG00000176533,ENSG00000159899,ENSG00000115159,ENSG00000075399,ENSG00000197417,ENSG00000132855,ENSG00000162407,ENSG00000101290,ENSG00000132155,ENSG00000049239,ENSG00000154889,ENSG00000144559
0.00147	6	GO:0050792	BP	regulation of viral process	ENSG00000171206,ENSG00000048649,ENSG00000135828,ENSG00000065243,ENSG00000084093,ENSG00000064995
0.00149	4	GO:0070988	BP	demethylation	ENSG00000006459,ENSG00000160993,ENSG00000107077,ENSG00000165097
0.00152	3	GO:0009595	BP	detection of biotic stimulus	ENSG00000136869,ENSG00000106100,ENSG00000244731
0.00154	10	GO:0048514	BP	blood vessel morphogenesis	ENSG00000138802,ENSG00000146904,ENSG00000076706,ENSG00000083168,ENSG00000100345,ENSG00000152207,ENSG00000137509,ENSG00000132855,ENSG00000065534,ENSG00000137868
0.00155	7	GO:0090087	BP	regulation of peptide transport	ENSG00000179841,ENSG00000136869,ENSG00000171560,ENSG00000147003,ENSG00000115687,ENSG00000084093,ENSG00000083720
0.00156	10	GO:0010608	BP	posttranscriptional regulation of gene expression	ENSG00000100099,ENSG00000167658,ENSG00000117385,ENSG00000100225,ENSG00000162407,ENSG00000137074,ENSG00000115687,ENSG00000101181,ENSG00000151806,ENSG00000168564
0.00165	8	GO:0042886	BP	amide transport	ENSG00000179841,ENSG00000179044,ENSG00000136869,ENSG00000171560,ENSG00000147003,ENSG00000115687,ENSG00000084093,ENSG00000083720
0.00166	14	GO:0032940	BP	secretion by cell	ENSG00000128595,ENSG00000179841,ENSG00000144306,ENSG00000179044,ENSG00000033327,ENSG00000136869,ENSG00000117385,ENSG00000171560,ENSG00000147003,ENSG00000164506,ENSG00000115687,ENSG00000084093,ENSG00000198734,ENSG00000083720
0.00166	13	GO:0043086	BP	negative regulation of catalytic activity	ENSG00000146904,ENSG00000100100,ENSG00000142784,ENSG00000131370,ENSG00000198089,ENSG00000132855,ENSG00000100225,ENSG00000166145,ENSG00000244731,ENSG00000132155,ENSG00000131023,ENSG00000167065,ENSG00000125818
0.00167	4	GO:0045921	BP	positive regulation of exocytosis	ENSG00000033327,ENSG00000171560,ENSG00000147003,ENSG00000164506
0.00167	9	GO:0031344	BP	regulation of cell projection organization	ENSG00000128567,ENSG00000005884,ENSG00000137942,ENSG00000242498,ENSG00000165802,ENSG00000145555,ENSG00000128283,ENSG00000102103,ENSG00000105695
0.00169	3	GO:0000038	BP	very long-chain fatty acid metabolic process	ENSG00000083807,ENSG00000167114,ENSG00000133835
0.00171	7	GO:0002790	BP	peptide secretion	ENSG00000179841,ENSG00000179044,ENSG00000171560,ENSG00000147003,ENSG00000115687,ENSG00000084093,ENSG00000083720
0.00175	6	GO:0043123	BP	positive regulation of I-kappaB kinase/NF-kappaB signaling	ENSG00000171206,ENSG00000082512,ENSG00000136869,ENSG00000092098,ENSG00000106100,ENSG00000137275
0.00179	11	GO:0006897	BP	endocytosis	ENSG00000196961,ENSG00000197081,ENSG00000137942,ENSG00000145555,ENSG00000165219,ENSG00000244731,ENSG00000203747,ENSG00000029725,ENSG00000038945,ENSG00000157978,ENSG00000106483
0.0018	13	GO:0043549	BP	regulation of kinase activity	ENSG00000146904,ENSG00000100100,ENSG00000136869,ENSG00000131370,ENSG00000138834,ENSG00000100225,ENSG00000145386,ENSG00000106100,ENSG00000132155,ENSG00000137275,ENSG00000131023,ENSG00000167065,ENSG00000135439
0.00181	17	GO:0022414	BP	reproductive process	ENSG00000172270,ENSG00000130202,ENSG00000159899,ENSG00000197081,ENSG00000005884,ENSG00000100031,ENSG00000162729,ENSG00000166145,ENSG00000133835,ENSG00000162407,ENSG00000138379,ENSG00000165097,ENSG00000154734,ENSG00000107679,ENSG00000102794,ENSG00000130005
0.00181	19	GO:0042127	BP	regulation of cell proliferation	ENSG00000146904,ENSG00000082512,ENSG00000126233,ENSG00000092330,ENSG00000112837,ENSG00000033327,ENSG00000136869,ENSG00000117385,ENSG00000136630,ENSG00000107077,ENSG00000151208,ENSG00000145386,ENSG00000138379,ENSG00000132155,ENSG00000160593,ENSG00000154734
0.00189	2	GO:0044341	BP	sodium-dependent phosphate transport	ENSG00000157765,ENSG00000106483
0.00189	2	GO:0019626	BP	short-chain fatty acid catabolic process	ENSG00000102794,ENSG00000146085
0.00189	2	GO:0032206	BP	positive regulation of telomere maintenance	ENSG00000173273,ENSG00000092330
0.0019	19	GO:0010941	BP	regulation of cell death	ENSG00000113763,ENSG00000082512,ENSG00000152207,ENSG00000197081,ENSG00000110063,ENSG00000171560,ENSG00000158006,ENSG00000165802,ENSG00000151208,ENSG00000106100,ENSG00000138379,ENSG00000132155,ENSG00000137275,ENSG00000100385,ENSG00000135439,ENSG00000084093
0.00195	9	GO:0097485	BP	neuron projection guidance	ENSG00000113763,ENSG00000146904,ENSG00000196961,ENSG00000100345,ENSG00000138834,ENSG00000145555,ENSG00000137101,ENSG00000132155,ENSG00000135439
0.00195	9	GO:0007411	BP	axon guidance	ENSG00000113763,ENSG00000146904,ENSG00000196961,ENSG00000100345,ENSG00000138834,ENSG00000145555,ENSG00000137101,ENSG00000132155,ENSG00000135439
0.00196	7	GO:0048871	BP	multicellular organismal homeostasis	ENSG00000069122,ENSG00000136869,ENSG00000137509,ENSG00000162600,ENSG00000107798,ENSG00000115687,ENSG00000162896
0.00197	4	GO:0048857	BP	neural nucleus development	ENSG00000138802,ENSG00000173917,ENSG00000148396,ENSG00000105695
0.00197	13	GO:1902533	BP	positive regulation of intracellular signal transduction	ENSG00000171206,ENSG00000082512,ENSG00000179841,ENSG00000152207,ENSG00000136869,ENSG00000092098,ENSG00000171560,ENSG00000138834,ENSG00000106100,ENSG00000132155,ENSG00000137275,ENSG00000135439,ENSG00000137868
0.00198	17	GO:0030182	BP	neuron differentiation	ENSG00000113763,ENSG00000138802,ENSG00000146904,ENSG00000196961,ENSG00000124171,ENSG00000198198,ENSG00000100345,ENSG00000138834,ENSG00000005884,ENSG00000165802,ENSG00000145555,ENSG00000137101,ENSG00000132155,ENSG00000135439,ENSG00000102103,ENSG00000084093
0.00199	11	GO:0044257	BP	cellular protein catabolic process	ENSG00000076201,ENSG00000048028,ENSG00000108375,ENSG00000090686,ENSG00000100225,ENSG00000077232,ENSG00000166348,ENSG00000162600,ENSG00000153827,ENSG00000137275,ENSG00000125818
0.00206	3	GO:0032856	BP	activation of Ras GTPase activity	ENSG00000146904,ENSG00000188559,ENSG00000097096
0.00208	6	GO:0007160	BP	cell-matrix adhesion	ENSG00000146904,ENSG00000171560,ENSG00000132855,ENSG00000005884,ENSG00000132470,ENSG00000165816
0.00208	6	GO:0015931	BP	nucleobase-containing compound transport	ENSG00000173273,ENSG00000138035,ENSG00000131378,ENSG00000071894,ENSG00000181035,ENSG00000137275
0.00208	4	GO:0000723	BP	telomere maintenance	ENSG00000173273,ENSG00000092330,ENSG00000129566,ENSG00000152457
0.00209	5	GO:0008203	BP	cholesterol metabolic process	ENSG00000141447,ENSG00000015520,ENSG00000132855,ENSG00000149809,ENSG00000157978
0.00209	8	GO:0060537	BP	muscle tissue development	ENSG00000163092,ENSG00000112837,ENSG00000136630,ENSG00000065534,ENSG00000162729,ENSG00000134571,ENSG00000138379,ENSG00000137868
0.0021	15	GO:0046903	BP	secretion	ENSG00000128595,ENSG00000179841,ENSG00000144306,ENSG00000179044,ENSG00000033327,ENSG00000136869,ENSG00000117385,ENSG00000171560,ENSG00000147606,ENSG00000147003,ENSG00000164506,ENSG00000115687,ENSG00000084093,ENSG00000198734,ENSG00000083720
0.00219	4	GO:0032200	BP	telomere organization	ENSG00000173273,ENSG00000092330,ENSG00000129566,ENSG00000152457
0.00219	6	GO:0030178	BP	negative regulation of Wnt signaling pathway	ENSG00000106070,ENSG00000112837,ENSG00000108375,ENSG00000131023,ENSG00000106483,ENSG00000125818
0.0022	7	GO:0043687	BP	post-translational protein modification	ENSG00000138802,ENSG00000167658,ENSG00000117385,ENSG00000182050,ENSG00000064225,ENSG00000130734,ENSG00000163933
0.00225	7	GO:0001822	BP	kidney development	ENSG00000128567,ENSG00000162849,ENSG00000005884,ENSG00000151208,ENSG00000125812,ENSG00000154734,ENSG00000137868
0.00226	13	GO:0044419	BP	interspecies interaction between organisms	ENSG00000171206,ENSG00000196961,ENSG00000048649,ENSG00000130202,ENSG00000135828,ENSG00000136932,ENSG00000065243,ENSG00000107186,ENSG00000100385,ENSG00000084093,ENSG00000065526,ENSG00000125818,ENSG00000064995
0.00226	13	GO:0044403	BP	symbiosis, encompassing mutualism through parasitism	ENSG00000171206,ENSG00000196961,ENSG00000048649,ENSG00000130202,ENSG00000135828,ENSG00000136932,ENSG00000065243,ENSG00000107186,ENSG00000100385,ENSG00000084093,ENSG00000065526,ENSG00000125818,ENSG00000064995
0.00232	6	GO:0042254	BP	ribosome biogenesis	ENSG00000145414,ENSG00000136271,ENSG00000135828,ENSG00000101181,ENSG00000130713,ENSG00000140598
0.00234	9	GO:0048568	BP	embryonic organ development	ENSG00000138802,ENSG00000141519,ENSG00000083168,ENSG00000112837,ENSG00000157796,ENSG00000136630,ENSG00000173917,ENSG00000166145,ENSG00000137868
0.00234	8	GO:0006790	BP	sulfur compound metabolic process	ENSG00000107742,ENSG00000100031,ENSG00000133835,ENSG00000151233,ENSG00000064225,ENSG00000163541,ENSG00000146085,ENSG00000023909
0.00243	4	GO:0006888	BP	ER to Golgi vesicle-mediated transport	ENSG00000138802,ENSG00000153339,ENSG00000148396,ENSG00000154889
0.00251	2	GO:0046950	BP	cellular ketone body metabolic process	ENSG00000083807,ENSG00000083720
0.00251	2	GO:0032210	BP	regulation of telomere maintenance via telomerase	ENSG00000173273,ENSG00000092330
0.00251	2	GO:0045719	BP	negative regulation of glycogen biosynthetic process	ENSG00000106070,ENSG00000115687
0.00259	13	GO:0051093	BP	negative regulation of developmental process	ENSG00000146904,ENSG00000083168,ENSG00000112837,ENSG00000136869,ENSG00000159899,ENSG00000136630,ENSG00000100225,ENSG00000242498,ENSG00000162600,ENSG00000138379,ENSG00000132155,ENSG00000084093,ENSG00000105695
0.00262	9	GO:0043434	BP	response to peptide hormone	ENSG00000106070,ENSG00000172270,ENSG00000176533,ENSG00000142784,ENSG00000145386,ENSG00000132155,ENSG00000147162,ENSG00000149639,ENSG00000165816
0.00265	6	GO:0043903	BP	regulation of symbiosis, encompassing mutualism through parasitism	ENSG00000171206,ENSG00000048649,ENSG00000135828,ENSG00000065243,ENSG00000084093,ENSG00000064995
0.00271	3	GO:0070076	BP	histone lysine demethylation	ENSG00000006459,ENSG00000107077,ENSG00000165097
0.00274	17	GO:1903508	BP	positive regulation of nucleic acid-templated transcription	ENSG00000173273,ENSG00000006459,ENSG00000083168,ENSG00000048649,ENSG00000136869,ENSG00000135828,ENSG00000156983,ENSG00000213626,ENSG00000179361,ENSG00000145386,ENSG00000138379,ENSG00000147162,ENSG00000137275,ENSG00000138380,ENSG00000135439,ENSG00000084093
0.00274	17	GO:0045893	BP	positive regulation of transcription, DNA-templated	ENSG00000173273,ENSG00000006459,ENSG00000083168,ENSG00000048649,ENSG00000136869,ENSG00000135828,ENSG00000156983,ENSG00000213626,ENSG00000179361,ENSG00000145386,ENSG00000138379,ENSG00000147162,ENSG00000137275,ENSG00000138380,ENSG00000135439,ENSG00000084093
0.00275	18	GO:0043067	BP	regulation of programmed cell death	ENSG00000113763,ENSG00000082512,ENSG00000197081,ENSG00000110063,ENSG00000171560,ENSG00000158006,ENSG00000165802,ENSG00000151208,ENSG00000106100,ENSG00000138379,ENSG00000132155,ENSG00000137275,ENSG00000100385,ENSG00000135439,ENSG00000084093,ENSG00000106483
0.00275	10	GO:0051129	BP	negative regulation of cellular component organization	ENSG00000092330,ENSG00000163818,ENSG00000100106,ENSG00000075340,ENSG00000005884,ENSG00000242498,ENSG00000162600,ENSG00000153827,ENSG00000132155,ENSG00000105695
0.00276	5	GO:1903510	BP	mucopolysaccharide metabolic process	ENSG00000196961,ENSG00000107742,ENSG00000151233,ENSG00000064225,ENSG00000105509
0.00276	5	GO:0044724	BP	single-organism carbohydrate catabolic process	ENSG00000115159,ENSG00000104808,ENSG00000147162,ENSG00000117448,ENSG00000188316
0.00276	5	GO:2000377	BP	regulation of reactive oxygen species metabolic process	ENSG00000198198,ENSG00000136869,ENSG00000137509,ENSG00000137275,ENSG00000102794
0.00279	6	GO:0010631	BP	epithelial cell migration	ENSG00000076201,ENSG00000100345,ENSG00000137509,ENSG00000065243,ENSG00000005884,ENSG00000162407
0.00282	4	GO:0043467	BP	regulation of generation of precursor metabolites and energy	ENSG00000106070,ENSG00000138035,ENSG00000147162,ENSG00000115687
0.00284	9	GO:0002521	BP	leukocyte differentiation	ENSG00000100345,ENSG00000101974,ENSG00000033327,ENSG00000136869,ENSG00000136630,ENSG00000100225,ENSG00000147162,ENSG00000137275,ENSG00000152457
0.00287	12	GO:0030163	BP	protein catabolic process	ENSG00000076201,ENSG00000048028,ENSG00000108375,ENSG00000090686,ENSG00000100225,ENSG00000077232,ENSG00000166348,ENSG00000162600,ENSG00000153827,ENSG00000137275,ENSG00000135439,ENSG00000125818
0.00287	6	GO:0048017	BP	inositol lipid-mediated signaling	ENSG00000100100,ENSG00000033327,ENSG00000158458,ENSG00000147162,ENSG00000135439,ENSG00000107679
0.00287	6	GO:0048015	BP	phosphatidylinositol-mediated signaling	ENSG00000100100,ENSG00000033327,ENSG00000158458,ENSG00000147162,ENSG00000135439,ENSG00000107679
0.00287	6	GO:0090276	BP	regulation of peptide hormone secretion	ENSG00000179841,ENSG00000171560,ENSG00000147003,ENSG00000115687,ENSG00000084093,ENSG00000083720
0.00292	7	GO:0051656	BP	establishment of organelle localization	ENSG00000138802,ENSG00000137177,ENSG00000100345,ENSG00000130202,ENSG00000137942,ENSG00000148396,ENSG00000188807
0.00295	4	GO:0000271	BP	polysaccharide biosynthetic process	ENSG00000196961,ENSG00000106070,ENSG00000115687,ENSG00000105509
0.00295	3	GO:0060325	BP	face morphogenesis	ENSG00000083168,ENSG00000107679,ENSG00000137868
0.00295	3	GO:0016577	BP	histone demethylation	ENSG00000006459,ENSG00000107077,ENSG00000165097
0.00295	3	GO:0006378	BP	mRNA polyadenylation	ENSG00000149016,ENSG00000138035,ENSG00000071894
0.00295	4	GO:0046782	BP	regulation of viral transcription	ENSG00000171206,ENSG00000048649,ENSG00000084093,ENSG00000064995
0.00296	5	GO:0017157	BP	regulation of exocytosis	ENSG00000033327,ENSG00000171560,ENSG00000147003,ENSG00000164506,ENSG00000084093
0.00302	6	GO:0090132	BP	epithelium migration	ENSG00000076201,ENSG00000100345,ENSG00000137509,ENSG00000065243,ENSG00000005884,ENSG00000162407
0.00308	13	GO:1903047	BP	mitotic cell cycle process	ENSG00000173273,ENSG00000100106,ENSG00000198089,ENSG00000100225,ENSG00000145386,ENSG00000131351,ENSG00000129534,ENSG00000073111,ENSG00000147874,ENSG00000131023,ENSG00000136122,ENSG00000125818,ENSG00000116273
0.00317	6	GO:0090130	BP	tissue migration	ENSG00000076201,ENSG00000100345,ENSG00000137509,ENSG00000065243,ENSG00000005884,ENSG00000162407
0.00317	16	GO:0032270	BP	positive regulation of cellular protein metabolic process	ENSG00000167658,ENSG00000136869,ENSG00000138834,ENSG00000165802,ENSG00000162407,ENSG00000106100,ENSG00000138379,ENSG00000132155,ENSG00000147162,ENSG00000137275,ENSG00000115687,ENSG00000151806,ENSG00000131023,ENSG00000135439,ENSG00000084093,ENSG00000125818
0.00322	2	GO:1902224	BP	ketone body metabolic process	ENSG00000083807,ENSG00000083720
0.00322	2	GO:0006534	BP	cysteine metabolic process	ENSG00000100031,ENSG00000023909
0.00322	2	GO:0033169	BP	histone H3-K9 demethylation	ENSG00000006459,ENSG00000107077
0.00325	6	GO:0002791	BP	regulation of peptide secretion	ENSG00000179841,ENSG00000171560,ENSG00000147003,ENSG00000115687,ENSG00000084093,ENSG00000083720
0.00326	5	GO:0016125	BP	sterol metabolic process	ENSG00000141447,ENSG00000015520,ENSG00000132855,ENSG00000149809,ENSG00000157978
0.0033	12	GO:0045859	BP	regulation of protein kinase activity	ENSG00000146904,ENSG00000136869,ENSG00000131370,ENSG00000138834,ENSG00000100225,ENSG00000145386,ENSG00000106100,ENSG00000132155,ENSG00000137275,ENSG00000131023,ENSG00000167065,ENSG00000135439
0.00332	17	GO:0009890	BP	negative regulation of biosynthetic process	ENSG00000171206,ENSG00000196961,ENSG00000106070,ENSG00000178175,ENSG00000083168,ENSG00000092330,ENSG00000048649,ENSG00000142784,ENSG00000112837,ENSG00000170448,ENSG00000124440,ENSG00000115687,ENSG00000125812,ENSG00000149639,ENSG00000084093,ENSG00000089692
0.00334	12	GO:0048609	BP	multicellular organismal reproductive process	ENSG00000172270,ENSG00000130202,ENSG00000159899,ENSG00000197081,ENSG00000005884,ENSG00000100031,ENSG00000162407,ENSG00000138379,ENSG00000165097,ENSG00000154734,ENSG00000107679,ENSG00000130005
0.00334	6	GO:0007018	BP	microtubule-based movement	ENSG00000137177,ENSG00000141519,ENSG00000157796,ENSG00000162849,ENSG00000136883,ENSG00000165115
0.0034	4	GO:1900046	BP	regulation of hemostasis	ENSG00000136869,ENSG00000171560,ENSG00000213626,ENSG00000164506
0.0034	4	GO:0030193	BP	regulation of blood coagulation	ENSG00000136869,ENSG00000171560,ENSG00000213626,ENSG00000164506
0.00342	6	GO:0006914	BP	autophagy	ENSG00000153339,ENSG00000137942,ENSG00000100225,ENSG00000132470,ENSG00000149639,ENSG00000130734
0.00347	3	GO:0043631	BP	RNA polyadenylation	ENSG00000149016,ENSG00000138035,ENSG00000071894
0.00347	3	GO:0032885	BP	regulation of polysaccharide biosynthetic process	ENSG00000196961,ENSG00000106070,ENSG00000115687
0.00348	5	GO:0000910	BP	cytokinesis	ENSG00000137177,ENSG00000100345,ENSG00000065243,ENSG00000160993,ENSG00000182631
0.00351	7	GO:0051186	BP	cofactor metabolic process	ENSG00000110871,ENSG00000197417,ENSG00000133835,ENSG00000085662,ENSG00000163541,ENSG00000049239,ENSG00000160282
0.00354	8	GO:0015980	BP	energy derivation by oxidation of organic compounds	ENSG00000179841,ENSG00000106070,ENSG00000069122,ENSG00000176533,ENSG00000169021,ENSG00000138035,ENSG00000163541,ENSG00000115687
0.00359	5	GO:0016052	BP	carbohydrate catabolic process	ENSG00000115159,ENSG00000104808,ENSG00000147162,ENSG00000117448,ENSG00000188316
0.00359	7	GO:0002697	BP	regulation of immune effector process	ENSG00000196961,ENSG00000130202,ENSG00000033327,ENSG00000136869,ENSG00000136630,ENSG00000244731,ENSG00000089692
0.00359	5	GO:0030833	BP	regulation of actin filament polymerization	ENSG00000100106,ENSG00000075340,ENSG00000242498,ENSG00000131023,ENSG00000128283
0.00372	10	GO:1903530	BP	regulation of secretion by cell	ENSG00000179841,ENSG00000033327,ENSG00000136869,ENSG00000117385,ENSG00000171560,ENSG00000147003,ENSG00000164506,ENSG00000115687,ENSG00000084093,ENSG00000083720
0.00378	14	GO:0010562	BP	positive regulation of phosphorus metabolic process	ENSG00000179841,ENSG00000106070,ENSG00000152207,ENSG00000136869,ENSG00000171560,ENSG00000138834,ENSG00000165802,ENSG00000162407,ENSG00000106100,ENSG00000138379,ENSG00000132155,ENSG00000137275,ENSG00000131023,ENSG00000135439
0.00378	14	GO:0045937	BP	positive regulation of phosphate metabolic process	ENSG00000179841,ENSG00000106070,ENSG00000152207,ENSG00000136869,ENSG00000171560,ENSG00000138834,ENSG00000165802,ENSG00000162407,ENSG00000106100,ENSG00000138379,ENSG00000132155,ENSG00000137275,ENSG00000131023,ENSG00000135439
0.00383	5	GO:0043901	BP	negative regulation of multi-organism process	ENSG00000171206,ENSG00000159899,ENSG00000135828,ENSG00000084093,ENSG00000102794
0.00396	6	GO:0045216	BP	cell-cell junction organization	ENSG00000076201,ENSG00000124171,ENSG00000163092,ENSG00000130202,ENSG00000065243,ENSG00000151208
0.00401	2	GO:0048069	BP	eye pigmentation	ENSG00000100099,ENSG00000077498
0.00401	2	GO:0035459	BP	cargo loading into vesicle	ENSG00000138802,ENSG00000137177
0.00404	7	GO:0048562	BP	embryonic organ morphogenesis	ENSG00000138802,ENSG00000141519,ENSG00000112837,ENSG00000157796,ENSG00000136630,ENSG00000173917,ENSG00000137868
0.00405	3	GO:0051602	BP	response to electrical stimulus	ENSG00000165802,ENSG00000138379,ENSG00000084093
0.00405	3	GO:1901655	BP	cellular response to ketone	ENSG00000110063,ENSG00000138379,ENSG00000102794
0.00406	6	GO:0040013	BP	negative regulation of locomotion	ENSG00000076201,ENSG00000146904,ENSG00000171206,ENSG00000196220,ENSG00000242498,ENSG00000105509
0.00407	4	GO:0030901	BP	midbrain development	ENSG00000006459,ENSG00000148396,ENSG00000151208,ENSG00000105695
0.00415	9	GO:1901652	BP	response to peptide	ENSG00000106070,ENSG00000172270,ENSG00000176533,ENSG00000142784,ENSG00000145386,ENSG00000132155,ENSG00000147162,ENSG00000149639,ENSG00000165816
0.00428	9	GO:0010256	BP	endomembrane system organization	ENSG00000137177,ENSG00000163818,ENSG00000172270,ENSG00000130202,ENSG00000005884,ENSG00000137942,ENSG00000148396,ENSG00000135968,ENSG00000157978
0.00432	5	GO:0002699	BP	positive regulation of immune effector process	ENSG00000130202,ENSG00000033327,ENSG00000136869,ENSG00000136630,ENSG00000089692
0.00432	5	GO:0010675	BP	regulation of cellular carbohydrate metabolic process	ENSG00000106070,ENSG00000092330,ENSG00000147162,ENSG00000115687,ENSG00000149639
0.00435	6	GO:0003007	BP	heart morphogenesis	ENSG00000138802,ENSG00000163092,ENSG00000141519,ENSG00000083168,ENSG00000134571,ENSG00000154734
0.00436	3	GO:0060323	BP	head morphogenesis	ENSG00000083168,ENSG00000107679,ENSG00000137868
0.00436	3	GO:0000380	BP	alternative mRNA splicing, via spliceosome	ENSG00000164609,ENSG00000139767,ENSG00000102103
0.00437	7	GO:0055123	BP	digestive system development	ENSG00000141519,ENSG00000157796,ENSG00000136630,ENSG00000005884,ENSG00000132470,ENSG00000162407,ENSG00000137868
0.00443	4	GO:0050818	BP	regulation of coagulation	ENSG00000136869,ENSG00000171560,ENSG00000213626,ENSG00000164506
0.00443	4	GO:0034138	BP	toll-like receptor 3 signaling pathway	ENSG00000136869,ENSG00000131378,ENSG00000106100,ENSG00000137275
0.00445	12	GO:0032504	BP	multicellular organism reproduction	ENSG00000172270,ENSG00000130202,ENSG00000159899,ENSG00000197081,ENSG00000005884,ENSG00000100031,ENSG00000162407,ENSG00000138379,ENSG00000165097,ENSG00000154734,ENSG00000107679,ENSG00000130005
0.00445	7	GO:0046879	BP	hormone secretion	ENSG00000179841,ENSG00000179044,ENSG00000171560,ENSG00000147003,ENSG00000115687,ENSG00000084093,ENSG00000083720
0.00446	6	GO:1901617	BP	organic hydroxy compound biosynthetic process	ENSG00000015520,ENSG00000083807,ENSG00000133835,ENSG00000077498,ENSG00000149809,ENSG00000084093
0.00446	6	GO:0048705	BP	skeletal system morphogenesis	ENSG00000157796,ENSG00000173917,ENSG00000164161,ENSG00000107679,ENSG00000090863,ENSG00000111341
0.00446	6	GO:0033673	BP	negative regulation of kinase activity	ENSG00000146904,ENSG00000100100,ENSG00000131370,ENSG00000100225,ENSG00000131023,ENSG00000167065
0.00451	16	GO:0010558	BP	negative regulation of macromolecule biosynthetic process	ENSG00000171206,ENSG00000196961,ENSG00000106070,ENSG00000178175,ENSG00000083168,ENSG00000092330,ENSG00000048649,ENSG00000142784,ENSG00000112837,ENSG00000170448,ENSG00000124440,ENSG00000115687,ENSG00000125812,ENSG00000084093,ENSG00000089692,ENSG00000065526
0.00459	5	GO:0002224	BP	toll-like receptor signaling pathway	ENSG00000136869,ENSG00000131378,ENSG00000106100,ENSG00000137275,ENSG00000102794
0.00463	8	GO:0008380	BP	RNA splicing	ENSG00000106344,ENSG00000110063,ENSG00000116830,ENSG00000164609,ENSG00000139767,ENSG00000071894,ENSG00000167978,ENSG00000102103
0.00467	6	GO:1901605	BP	alpha-amino acid metabolic process	ENSG00000100031,ENSG00000077498,ENSG00000160282,ENSG00000130005,ENSG00000146085,ENSG00000023909
0.00471	10	GO:0016485	BP	protein processing	ENSG00000100031,ENSG00000166145,ENSG00000162600,ENSG00000106100,ENSG00000244731,ENSG00000132155,ENSG00000137275,ENSG00000130734,ENSG00000125818,ENSG00000090863
0.00478	6	GO:0006732	BP	coenzyme metabolic process	ENSG00000110871,ENSG00000197417,ENSG00000133835,ENSG00000163541,ENSG00000049239,ENSG00000160282
0.00483	10	GO:0051223	BP	regulation of protein transport	ENSG00000179841,ENSG00000136869,ENSG00000117385,ENSG00000171560,ENSG00000147003,ENSG00000165219,ENSG00000135968,ENSG00000131023,ENSG00000084093,ENSG00000083720
0.00486	11	GO:0045321	BP	leukocyte activation	ENSG00000100345,ENSG00000101974,ENSG00000130202,ENSG00000033327,ENSG00000136869,ENSG00000197417,ENSG00000136630,ENSG00000100225,ENSG00000160593,ENSG00000089692,ENSG00000152457
0.00488	2	GO:0071257	BP	cellular response to electrical stimulus	ENSG00000165802,ENSG00000084093
0.00488	2	GO:0070874	BP	negative regulation of glycogen metabolic process	ENSG00000106070,ENSG00000115687
0.00488	2	GO:0007168	BP	receptor guanylyl cyclase signaling pathway	ENSG00000176533,ENSG00000159899
0.00488	2	GO:0072506	BP	trivalent inorganic anion homeostasis	ENSG00000157765,ENSG00000106483
0.00488	2	GO:0055062	BP	phosphate ion homeostasis	ENSG00000157765,ENSG00000106483
0.00492	20	GO:0006357	BP	regulation of transcription from RNA polymerase II promoter	ENSG00000173273,ENSG00000178175,ENSG00000142784,ENSG00000112837,ENSG00000136869,ENSG00000134759,ENSG00000135828,ENSG00000005884,ENSG00000107077,ENSG00000170448,ENSG00000179361,ENSG00000112983,ENSG00000124440,ENSG00000147162,ENSG00000137275,ENSG00000125812
0.00499	7	GO:0007015	BP	actin filament organization	ENSG00000146904,ENSG00000100106,ENSG00000075340,ENSG00000242498,ENSG00000065534,ENSG00000131023,ENSG00000128283
0.00499	13	GO:0051241	BP	negative regulation of multicellular organismal process	ENSG00000076201,ENSG00000112837,ENSG00000136869,ENSG00000159899,ENSG00000171560,ENSG00000136630,ENSG00000100225,ENSG00000138379,ENSG00000174600,ENSG00000084093,ENSG00000102794,ENSG00000089692,ENSG00000105695
0.00502	14	GO:0006259	BP	DNA metabolic process	ENSG00000173273,ENSG00000083168,ENSG00000092330,ENSG00000048649,ENSG00000048028,ENSG00000160957,ENSG00000129534,ENSG00000073111,ENSG00000153827,ENSG00000137074,ENSG00000165097,ENSG00000129566,ENSG00000152457,ENSG00000116273
0.00502	4	GO:0043648	BP	dicarboxylic acid metabolic process	ENSG00000100031,ENSG00000163541,ENSG00000160282,ENSG00000023909
0.00502	3	GO:0055081	BP	anion homeostasis	ENSG00000157765,ENSG00000132855,ENSG00000106483
0.00509	7	GO:0009914	BP	hormone transport	ENSG00000179841,ENSG00000179044,ENSG00000171560,ENSG00000147003,ENSG00000115687,ENSG00000084093,ENSG00000083720
0.00512	6	GO:1902105	BP	regulation of leukocyte differentiation	ENSG00000101974,ENSG00000136869,ENSG00000136630,ENSG00000100225,ENSG00000147162,ENSG00000137275
0.00528	10	GO:0051603	BP	proteolysis involved in cellular protein catabolic process	ENSG00000076201,ENSG00000048028,ENSG00000108375,ENSG00000090686,ENSG00000100225,ENSG00000077232,ENSG00000166348,ENSG00000162600,ENSG00000153827,ENSG00000125818
0.00537	3	GO:0000096	BP	sulfur amino acid metabolic process	ENSG00000100031,ENSG00000146085,ENSG00000023909
0.00537	3	GO:0032881	BP	regulation of polysaccharide metabolic process	ENSG00000196961,ENSG00000106070,ENSG00000115687
0.00537	3	GO:0010677	BP	negative regulation of cellular carbohydrate metabolic process	ENSG00000106070,ENSG00000115687,ENSG00000149639
0.00544	4	GO:0046364	BP	monosaccharide biosynthetic process	ENSG00000115159,ENSG00000147162,ENSG00000117448,ENSG00000149639
0.00551	11	GO:0071363	BP	cellular response to growth factor stimulus	ENSG00000196961,ENSG00000106070,ENSG00000005884,ENSG00000158458,ENSG00000138379,ENSG00000132155,ENSG00000137275,ENSG00000164161,ENSG00000105509,ENSG00000105695,ENSG00000090863
0.00568	7	GO:0031349	BP	positive regulation of defense response	ENSG00000130202,ENSG00000136869,ENSG00000131378,ENSG00000106100,ENSG00000137275,ENSG00000102794,ENSG00000089692
0.00574	3	GO:0046626	BP	regulation of insulin receptor signaling pathway	ENSG00000106070,ENSG00000147162,ENSG00000165816
0.00578	5	GO:0030041	BP	actin filament polymerization	ENSG00000100106,ENSG00000075340,ENSG00000242498,ENSG00000131023,ENSG00000128283
0.00584	6	GO:0016050	BP	vesicle organization	ENSG00000138802,ENSG00000137177,ENSG00000130202,ENSG00000137942,ENSG00000148396,ENSG00000147003
0.00584	6	GO:0043122	BP	regulation of I-kappaB kinase/NF-kappaB signaling	ENSG00000171206,ENSG00000082512,ENSG00000136869,ENSG00000092098,ENSG00000106100,ENSG00000137275
0.00584	2	GO:0032490	BP	detection of molecule of bacterial origin	ENSG00000136869,ENSG00000244731
0.00584	2	GO:0030213	BP	hyaluronan biosynthetic process	ENSG00000196961,ENSG00000105509
0.00584	2	GO:0072505	BP	divalent inorganic anion homeostasis	ENSG00000157765,ENSG00000106483
0.00588	8	GO:0002694	BP	regulation of leukocyte activation	ENSG00000101974,ENSG00000130202,ENSG00000033327,ENSG00000136869,ENSG00000197417,ENSG00000136630,ENSG00000100225,ENSG00000089692
0.00594	5	GO:0008064	BP	regulation of actin polymerization or depolymerization	ENSG00000100106,ENSG00000075340,ENSG00000242498,ENSG00000131023,ENSG00000128283
0.00597	6	GO:0071103	BP	DNA conformation change	ENSG00000083168,ENSG00000048649,ENSG00000160957,ENSG00000129534,ENSG00000073111,ENSG00000116273
0.00611	7	GO:0051348	BP	negative regulation of transferase activity	ENSG00000146904,ENSG00000100100,ENSG00000131370,ENSG00000100225,ENSG00000131023,ENSG00000167065,ENSG00000125818
0.00611	5	GO:0030832	BP	regulation of actin filament length	ENSG00000100106,ENSG00000075340,ENSG00000242498,ENSG00000131023,ENSG00000128283
0.00613	3	GO:1901264	BP	carbohydrate derivative transport	ENSG00000181035,ENSG00000137275,ENSG00000163933
0.00617	9	GO:0001501	BP	skeletal system development	ENSG00000159899,ENSG00000117385,ENSG00000157796,ENSG00000173917,ENSG00000164161,ENSG00000174600,ENSG00000107679,ENSG00000090863,ENSG00000111341
0.00622	7	GO:0032970	BP	regulation of actin filament-based process	ENSG00000146904,ENSG00000100106,ENSG00000075340,ENSG00000242498,ENSG00000134571,ENSG00000131023,ENSG00000128283
0.00624	11	GO:0042330	BP	taxis	ENSG00000113763,ENSG00000146904,ENSG00000196961,ENSG00000100345,ENSG00000138834,ENSG00000145555,ENSG00000137101,ENSG00000132155,ENSG00000160593,ENSG00000174600,ENSG00000135439
0.00624	11	GO:0006935	BP	chemotaxis	ENSG00000113763,ENSG00000146904,ENSG00000196961,ENSG00000100345,ENSG00000138834,ENSG00000145555,ENSG00000137101,ENSG00000132155,ENSG00000160593,ENSG00000174600,ENSG00000135439
0.00628	10	GO:0006412	BP	translation	ENSG00000167658,ENSG00000163319,ENSG00000170445,ENSG00000115687,ENSG00000101181,ENSG00000116898,ENSG00000140598,ENSG00000151806,ENSG00000166986,ENSG00000103356
0.00637	6	GO:0007009	BP	plasma membrane organization	ENSG00000137177,ENSG00000163818,ENSG00000172270,ENSG00000005884,ENSG00000137942,ENSG00000157978
0.0064	17	GO:0042981	BP	regulation of apoptotic process	ENSG00000113763,ENSG00000082512,ENSG00000197081,ENSG00000171560,ENSG00000158006,ENSG00000165802,ENSG00000151208,ENSG00000106100,ENSG00000138379,ENSG00000132155,ENSG00000137275,ENSG00000100385,ENSG00000135439,ENSG00000084093,ENSG00000106483,ENSG00000125818
0.00641	13	GO:0006886	BP	intracellular protein transport	ENSG00000138802,ENSG00000100099,ENSG00000196961,ENSG00000137177,ENSG00000179841,ENSG00000172270,ENSG00000136869,ENSG00000153339,ENSG00000100225,ENSG00000164609,ENSG00000131378,ENSG00000135968,ENSG00000130734
0.00651	6	GO:0051258	BP	protein polymerization	ENSG00000100106,ENSG00000171560,ENSG00000075340,ENSG00000242498,ENSG00000131023,ENSG00000128283
0.00653	3	GO:0032760	BP	positive regulation of tumor necrosis factor production	ENSG00000136869,ENSG00000106100,ENSG00000137275
0.00653	3	GO:0060324	BP	face development	ENSG00000083168,ENSG00000107679,ENSG00000137868
0.00653	3	GO:0090303	BP	positive regulation of wound healing	ENSG00000136869,ENSG00000065534,ENSG00000162407
0.00665	8	GO:0090066	BP	regulation of anatomical structure size	ENSG00000142784,ENSG00000100106,ENSG00000171560,ENSG00000075340,ENSG00000242498,ENSG00000131023,ENSG00000128283,ENSG00000023909
0.00674	11	GO:0070848	BP	response to growth factor	ENSG00000196961,ENSG00000106070,ENSG00000005884,ENSG00000158458,ENSG00000138379,ENSG00000132155,ENSG00000137275,ENSG00000164161,ENSG00000105509,ENSG00000105695,ENSG00000090863
0.00685	4	GO:0001676	BP	long-chain fatty acid metabolic process	ENSG00000083807,ENSG00000100031,ENSG00000167114,ENSG00000133835
0.00687	2	GO:0016024	BP	CDP-diacylglycerol biosynthetic process	ENSG00000101290,ENSG00000144559
0.00687	2	GO:0042228	BP	interleukin-8 biosynthetic process	ENSG00000136869,ENSG00000106100
0.00687	2	GO:0006655	BP	phosphatidylglycerol biosynthetic process	ENSG00000101290,ENSG00000144559
0.00687	2	GO:0019511	BP	peptidyl-proline hydroxylation	ENSG00000117385,ENSG00000149380
0.00693	6	GO:0010927	BP	cellular component assembly involved in morphogenesis	ENSG00000130202,ENSG00000157796,ENSG00000137942,ENSG00000134571,ENSG00000167646,ENSG00000165115
0.00694	3	GO:0006418	BP	tRNA aminoacylation for protein translation	ENSG00000170445,ENSG00000166986,ENSG00000103356
0.00699	5	GO:0032271	BP	regulation of protein polymerization	ENSG00000100106,ENSG00000075340,ENSG00000242498,ENSG00000131023,ENSG00000128283
0.00703	13	GO:0044703	BP	multi-organism reproductive process	ENSG00000172270,ENSG00000130202,ENSG00000159899,ENSG00000197081,ENSG00000005884,ENSG00000100031,ENSG00000162729,ENSG00000162407,ENSG00000165097,ENSG00000154734,ENSG00000107679,ENSG00000102794,ENSG00000130005
0.00708	6	GO:0019882	BP	antigen processing and presentation	ENSG00000141447,ENSG00000138802,ENSG00000196961,ENSG00000131378,ENSG00000106100,ENSG00000125818
0.00711	4	GO:0010906	BP	regulation of glucose metabolic process	ENSG00000106070,ENSG00000147162,ENSG00000115687,ENSG00000149639
0.00718	5	GO:2001236	BP	regulation of extrinsic apoptotic signaling pathway	ENSG00000171560,ENSG00000132155,ENSG00000137275,ENSG00000135439,ENSG00000023909
0.00723	6	GO:0032869	BP	cellular response to insulin stimulus	ENSG00000106070,ENSG00000142784,ENSG00000132155,ENSG00000147162,ENSG00000149639,ENSG00000165816
0.00724	16	GO:0031327	BP	negative regulation of cellular biosynthetic process	ENSG00000171206,ENSG00000106070,ENSG00000178175,ENSG00000083168,ENSG00000092330,ENSG00000048649,ENSG00000142784,ENSG00000112837,ENSG00000170448,ENSG00000124440,ENSG00000115687,ENSG00000125812,ENSG00000149639,ENSG00000084093,ENSG00000089692,ENSG00000065526
0.00725	10	GO:0051046	BP	regulation of secretion	ENSG00000179841,ENSG00000033327,ENSG00000136869,ENSG00000117385,ENSG00000171560,ENSG00000147003,ENSG00000164506,ENSG00000115687,ENSG00000084093,ENSG00000083720
0.00735	16	GO:0051247	BP	positive regulation of protein metabolic process	ENSG00000167658,ENSG00000136869,ENSG00000138834,ENSG00000165802,ENSG00000162407,ENSG00000106100,ENSG00000138379,ENSG00000132155,ENSG00000147162,ENSG00000137275,ENSG00000115687,ENSG00000151806,ENSG00000131023,ENSG00000135439,ENSG00000084093,ENSG00000125818
0.00737	5	GO:0030258	BP	lipid modification	ENSG00000167080,ENSG00000184389,ENSG00000133835,ENSG00000169169,ENSG00000146085
0.00738	3	GO:1903557	BP	positive regulation of tumor necrosis factor superfamily cytokine production	ENSG00000136869,ENSG00000106100,ENSG00000137275
0.00756	5	GO:0006403	BP	RNA localization	ENSG00000173273,ENSG00000138035,ENSG00000131378,ENSG00000071894,ENSG00000130713
0.00766	7	GO:0090150	BP	establishment of protein localization to membrane	ENSG00000137177,ENSG00000163626,ENSG00000172270,ENSG00000005884,ENSG00000131378,ENSG00000157978,ENSG00000130734
0.00782	14	GO:0009628	BP	response to abiotic stimulus	ENSG00000048028,ENSG00000136869,ENSG00000165660,ENSG00000164609,ENSG00000065534,ENSG00000165802,ENSG00000124440,ENSG00000138379,ENSG00000132155,ENSG00000125872,ENSG00000084093,ENSG00000140522,ENSG00000137868,ENSG00000152457
0.00785	6	GO:0038093	BP	Fc receptor signaling pathway	ENSG00000033327,ENSG00000145555,ENSG00000203747,ENSG00000158458,ENSG00000132155,ENSG00000162896
0.00799	2	GO:0046341	BP	CDP-diacylglycerol metabolic process	ENSG00000101290,ENSG00000144559
0.00799	2	GO:0051016	BP	barbed-end actin filament capping	ENSG00000100106,ENSG00000075340
0.00799	2	GO:0035458	BP	cellular response to interferon-beta	ENSG00000138035,ENSG00000102794
0.00799	2	GO:0019682	BP	glyceraldehyde-3-phosphate metabolic process	ENSG00000197417,ENSG00000049239
0.00799	2	GO:0033005	BP	positive regulation of mast cell activation	ENSG00000130202,ENSG00000033327
0.00799	2	GO:0006098	BP	pentose-phosphate shunt	ENSG00000197417,ENSG00000049239
0.00801	6	GO:0046883	BP	regulation of hormone secretion	ENSG00000179841,ENSG00000171560,ENSG00000147003,ENSG00000115687,ENSG00000084093,ENSG00000083720
0.0082	4	GO:0043473	BP	pigmentation	ENSG00000100099,ENSG00000137177,ENSG00000198198,ENSG00000077498
0.00838	5	GO:0006323	BP	DNA packaging	ENSG00000083168,ENSG00000048649,ENSG00000129534,ENSG00000073111,ENSG00000116273
0.00848	7	GO:0060562	BP	epithelial tube morphogenesis	ENSG00000138802,ENSG00000128567,ENSG00000141519,ENSG00000162849,ENSG00000151208,ENSG00000125812,ENSG00000164161
0.00848	7	GO:0071375	BP	cellular response to peptide hormone stimulus	ENSG00000106070,ENSG00000176533,ENSG00000142784,ENSG00000132155,ENSG00000147162,ENSG00000149639,ENSG00000165816
0.00867	9	GO:0000280	BP	nuclear division	ENSG00000173273,ENSG00000100106,ENSG00000145386,ENSG00000131351,ENSG00000129534,ENSG00000147874,ENSG00000131023,ENSG00000136122,ENSG00000116273
0.00877	3	GO:0010171	BP	body morphogenesis	ENSG00000083168,ENSG00000107679,ENSG00000137868
0.00877	3	GO:0043038	BP	amino acid activation	ENSG00000170445,ENSG00000166986,ENSG00000103356
0.00877	3	GO:0043039	BP	tRNA aminoacylation	ENSG00000170445,ENSG00000166986,ENSG00000103356
0.00877	3	GO:0015909	BP	long-chain fatty acid transport	ENSG00000083807,ENSG00000147872,ENSG00000167114
0.00918	2	GO:0060055	BP	angiogenesis involved in wound healing	ENSG00000076706,ENSG00000137509
0.00918	2	GO:0046459	BP	short-chain fatty acid metabolic process	ENSG00000102794,ENSG00000146085
0.00918	2	GO:0048207	BP	vesicle targeting, rough ER to cis-Golgi	ENSG00000138802,ENSG00000148396
0.00918	2	GO:0048208	BP	COPII vesicle coating	ENSG00000138802,ENSG00000148396
0.00918	2	GO:0006740	BP	NADPH regeneration	ENSG00000197417,ENSG00000049239
0.0092	6	GO:0030168	BP	platelet activation	ENSG00000128595,ENSG00000100345,ENSG00000136869,ENSG00000171560,ENSG00000132155,ENSG00000198734
0.0092	7	GO:0032844	BP	regulation of homeostatic process	ENSG00000173273,ENSG00000092330,ENSG00000147003,ENSG00000115687,ENSG00000115194,ENSG00000083720,ENSG00000023909
0.00925	11	GO:0033993	BP	response to lipid	ENSG00000157765,ENSG00000178175,ENSG00000136869,ENSG00000197081,ENSG00000197417,ENSG00000145386,ENSG00000138379,ENSG00000147162,ENSG00000100368,ENSG00000084093,ENSG00000102794
0.00926	5	GO:0030203	BP	glycosaminoglycan metabolic process	ENSG00000196961,ENSG00000107742,ENSG00000151233,ENSG00000064225,ENSG00000105509
0.0093	8	GO:0050865	BP	regulation of cell activation	ENSG00000101974,ENSG00000130202,ENSG00000033327,ENSG00000136869,ENSG00000197417,ENSG00000136630,ENSG00000100225,ENSG00000089692
0.00934	10	GO:0043009	BP	chordate embryonic development	ENSG00000138802,ENSG00000136099,ENSG00000157765,ENSG00000100345,ENSG00000142784,ENSG00000112837,ENSG00000157796,ENSG00000138834,ENSG00000173917,ENSG00000166145
0.00949	5	GO:0030336	BP	negative regulation of cell migration	ENSG00000076201,ENSG00000146904,ENSG00000196220,ENSG00000242498,ENSG00000105509
0.00958	9	GO:0006511	BP	ubiquitin-dependent protein catabolic process	ENSG00000076201,ENSG00000048028,ENSG00000108375,ENSG00000090686,ENSG00000100225,ENSG00000077232,ENSG00000166348,ENSG00000153827,ENSG00000125818
0.00972	5	GO:0072659	BP	protein localization to plasma membrane	ENSG00000137177,ENSG00000163818,ENSG00000172270,ENSG00000005884,ENSG00000157978
0.00973	4	GO:0090002	BP	establishment of protein localization to plasma membrane	ENSG00000137177,ENSG00000172270,ENSG00000005884,ENSG00000157978
0.00975	6	GO:0007249	BP	I-kappaB kinase/NF-kappaB signaling	ENSG00000171206,ENSG00000082512,ENSG00000136869,ENSG00000092098,ENSG00000106100,ENSG00000137275
0.00979	3	GO:0046847	BP	filopodium assembly	ENSG00000137942,ENSG00000145555,ENSG00000132470
0.00979	3	GO:0042398	BP	cellular modified amino acid biosynthetic process	ENSG00000100031,ENSG00000130005,ENSG00000023909
0.00994	6	GO:0006898	BP	receptor-mediated endocytosis	ENSG00000196961,ENSG00000197081,ENSG00000137942,ENSG00000038945,ENSG00000157978,ENSG00000106483
0.00998	10	GO:0009792	BP	embryo development ending in birth or egg hatching	ENSG00000138802,ENSG00000136099,ENSG00000157765,ENSG00000100345,ENSG00000142784,ENSG00000112837,ENSG00000157796,ENSG00000138834,ENSG00000173917,ENSG00000166145
0.0102	5	GO:0060271	BP	cilium morphogenesis	ENSG00000076201,ENSG00000157796,ENSG00000137942,ENSG00000167646,ENSG00000165115
0.0103	7	GO:1901653	BP	cellular response to peptide	ENSG00000106070,ENSG00000176533,ENSG00000142784,ENSG00000132155,ENSG00000147162,ENSG00000149639,ENSG00000165816
0.0103	3	GO:1900076	BP	regulation of cellular response to insulin stimulus	ENSG00000106070,ENSG00000147162,ENSG00000165816
0.0104	5	GO:2000146	BP	negative regulation of cell motility	ENSG00000076201,ENSG00000146904,ENSG00000196220,ENSG00000242498,ENSG00000105509
0.0104	5	GO:0002221	BP	pattern recognition receptor signaling pathway	ENSG00000136869,ENSG00000131378,ENSG00000106100,ENSG00000137275,ENSG00000102794
0.0104	4	GO:0060491	BP	regulation of cell projection assembly	ENSG00000128567,ENSG00000137942,ENSG00000145555,ENSG00000128283
0.0105	2	GO:0018126	BP	protein hydroxylation	ENSG00000117385,ENSG00000149380
0.0105	2	GO:0016180	BP	snRNA processing	ENSG00000149016,ENSG00000130713
0.0105	2	GO:0032204	BP	regulation of telomere maintenance	ENSG00000173273,ENSG00000092330
0.0105	7	GO:0050708	BP	regulation of protein secretion	ENSG00000179841,ENSG00000136869,ENSG00000117385,ENSG00000171560,ENSG00000147003,ENSG00000084093,ENSG00000083720
0.0105	2	GO:0071577	BP	zinc ion transmembrane transport	ENSG00000145740,ENSG00000115194
0.0106	7	GO:0007517	BP	muscle organ development	ENSG00000163092,ENSG00000136630,ENSG00000065534,ENSG00000162729,ENSG00000134571,ENSG00000138379,ENSG00000137868
0.0107	9	GO:0019941	BP	modification-dependent protein catabolic process	ENSG00000076201,ENSG00000048028,ENSG00000108375,ENSG00000090686,ENSG00000100225,ENSG00000077232,ENSG00000166348,ENSG00000153827,ENSG00000125818
0.0107	5	GO:0006112	BP	energy reserve metabolic process	ENSG00000179841,ENSG00000106070,ENSG00000069122,ENSG00000176533,ENSG00000115687
0.0107	4	GO:0034142	BP	toll-like receptor 4 signaling pathway	ENSG00000136869,ENSG00000106100,ENSG00000137275,ENSG00000102794
0.0108	10	GO:0032101	BP	regulation of response to external stimulus	ENSG00000196961,ENSG00000136869,ENSG00000171560,ENSG00000197417,ENSG00000100031,ENSG00000213626,ENSG00000244731,ENSG00000164506,ENSG00000174600,ENSG00000102794
0.0109	5	GO:0002758	BP	innate immune response-activating signal transduction	ENSG00000136869,ENSG00000131378,ENSG00000106100,ENSG00000137275,ENSG00000102794
0.011	8	GO:0071900	BP	regulation of protein serine/threonine kinase activity	ENSG00000136869,ENSG00000138834,ENSG00000100225,ENSG00000145386,ENSG00000106100,ENSG00000137275,ENSG00000131023,ENSG00000167065
0.0111	9	GO:0043269	BP	regulation of ion transport	ENSG00000153822,ENSG00000143630,ENSG00000145740,ENSG00000171208,ENSG00000065534,ENSG00000147003,ENSG00000105856,ENSG00000137275,ENSG00000106483
0.0111	12	GO:0042327	BP	positive regulation of phosphorylation	ENSG00000106070,ENSG00000152207,ENSG00000136869,ENSG00000171560,ENSG00000138834,ENSG00000162407,ENSG00000106100,ENSG00000138379,ENSG00000132155,ENSG00000137275,ENSG00000131023,ENSG00000135439
0.0111	4	GO:0046330	BP	positive regulation of JNK cascade	ENSG00000136869,ENSG00000138834,ENSG00000106100,ENSG00000137275
0.0112	5	GO:0006022	BP	aminoglycan metabolic process	ENSG00000196961,ENSG00000107742,ENSG00000151233,ENSG00000064225,ENSG00000105509
0.0112	5	GO:0008154	BP	actin polymerization or depolymerization	ENSG00000100106,ENSG00000075340,ENSG00000242498,ENSG00000131023,ENSG00000128283
0.0113	10	GO:0098660	BP	inorganic ion transmembrane transport	ENSG00000153822,ENSG00000143630,ENSG00000157765,ENSG00000169021,ENSG00000145740,ENSG00000075399,ENSG00000147606,ENSG00000140519,ENSG00000115194,ENSG00000084093
0.0113	6	GO:0000377	BP	RNA splicing, via transesterification reactions with bulged adenosine as nucleophile	ENSG00000110063,ENSG00000164609,ENSG00000139767,ENSG00000071894,ENSG00000167978,ENSG00000102103
0.0113	6	GO:0000398	BP	mRNA splicing, via spliceosome	ENSG00000110063,ENSG00000164609,ENSG00000139767,ENSG00000071894,ENSG00000167978,ENSG00000102103
0.0114	3	GO:1903076	BP	regulation of protein localization to plasma membrane	ENSG00000163818,ENSG00000005884,ENSG00000157978
0.0115	10	GO:0007420	BP	brain development	ENSG00000138802,ENSG00000006459,ENSG00000198198,ENSG00000138834,ENSG00000173917,ENSG00000148396,ENSG00000151208,ENSG00000083720,ENSG00000105695,ENSG00000165115
0.0116	10	GO:0045596	BP	negative regulation of cell differentiation	ENSG00000146904,ENSG00000083168,ENSG00000136869,ENSG00000159899,ENSG00000136630,ENSG00000100225,ENSG00000138379,ENSG00000132155,ENSG00000084093,ENSG00000105695
0.0117	5	GO:0008286	BP	insulin receptor signaling pathway	ENSG00000106070,ENSG00000132155,ENSG00000147162,ENSG00000149639,ENSG00000165816
0.0118	2	GO:0070286	BP	axonemal dynein complex assembly	ENSG00000141519,ENSG00000167646
0.0118	2	GO:0015858	BP	nucleoside transport	ENSG00000181035,ENSG00000137275
0.0118	2	GO:0006750	BP	glutathione biosynthetic process	ENSG00000100031,ENSG00000023909
0.0118	2	GO:0034661	BP	ncRNA catabolic process	ENSG00000138035,ENSG00000130713
0.0118	2	GO:0016073	BP	snRNA metabolic process	ENSG00000149016,ENSG00000130713
0.0118	2	GO:0007004	BP	telomere maintenance via telomerase	ENSG00000173273,ENSG00000092330
0.0118	2	GO:0045954	BP	positive regulation of natural killer cell mediated cytotoxicity	ENSG00000130202,ENSG00000089692
0.012	5	GO:0042445	BP	hormone metabolic process	ENSG00000133835,ENSG00000085662,ENSG00000107679,ENSG00000084093,ENSG00000137868
0.012	5	GO:0002573	BP	myeloid leukocyte differentiation	ENSG00000100345,ENSG00000033327,ENSG00000136869,ENSG00000147162,ENSG00000137275
0.012	3	GO:0018208	BP	peptidyl-proline modification	ENSG00000117385,ENSG00000149380,ENSG00000185250
0.012	6	GO:0000375	BP	RNA splicing, via transesterification reactions	ENSG00000110063,ENSG00000164609,ENSG00000139767,ENSG00000071894,ENSG00000167978,ENSG00000102103
0.012	3	GO:0006081	BP	cellular aldehyde metabolic process	ENSG00000197417,ENSG00000117448,ENSG00000049239
0.0122	4	GO:0005976	BP	polysaccharide metabolic process	ENSG00000196961,ENSG00000106070,ENSG00000115687,ENSG00000105509
0.0122	6	GO:0019216	BP	regulation of lipid metabolic process	ENSG00000100100,ENSG00000069122,ENSG00000142784,ENSG00000132855,ENSG00000157978,ENSG00000084093
0.0124	6	GO:0032956	BP	regulation of actin cytoskeleton organization	ENSG00000146904,ENSG00000100106,ENSG00000075340,ENSG00000242498,ENSG00000131023,ENSG00000128283
0.0126	3	GO:0032637	BP	interleukin-8 production	ENSG00000136869,ENSG00000106100,ENSG00000137275
0.0126	4	GO:0032543	BP	mitochondrial translation	ENSG00000163319,ENSG00000101181,ENSG00000116898,ENSG00000103356
0.0126	4	GO:0006334	BP	nucleosome assembly	ENSG00000083168,ENSG00000048649,ENSG00000129534,ENSG00000073111
0.0128	5	GO:0002218	BP	activation of innate immune response	ENSG00000136869,ENSG00000131378,ENSG00000106100,ENSG00000137275,ENSG00000102794
0.0129	9	GO:0015672	BP	monovalent inorganic cation transport	ENSG00000153822,ENSG00000143630,ENSG00000157765,ENSG00000169021,ENSG00000145740,ENSG00000075399,ENSG00000140519,ENSG00000105856,ENSG00000084093
0.0131	9	GO:0048285	BP	organelle fission	ENSG00000173273,ENSG00000100106,ENSG00000145386,ENSG00000131351,ENSG00000129534,ENSG00000147874,ENSG00000131023,ENSG00000136122,ENSG00000116273
0.0132	2	GO:0006817	BP	phosphate ion transport	ENSG00000157765,ENSG00000106483
0.0132	2	GO:0019184	BP	nonribosomal peptide biosynthetic process	ENSG00000100031,ENSG00000023909
0.0132	3	GO:0043297	BP	apical junction assembly	ENSG00000124171,ENSG00000065243,ENSG00000151208
0.0132	2	GO:0006379	BP	mRNA cleavage	ENSG00000149016,ENSG00000071894
0.0132	3	GO:0006635	BP	fatty acid beta-oxidation	ENSG00000133835,ENSG00000169169,ENSG00000146085
0.0132	2	GO:0035774	BP	positive regulation of insulin secretion involved in cellular response to glucose stimulus	ENSG00000147003,ENSG00000083720
0.0132	2	GO:0055083	BP	monovalent inorganic anion homeostasis	ENSG00000157765,ENSG00000106483
0.0133	11	GO:0009607	BP	response to biotic stimulus	ENSG00000196961,ENSG00000140678,ENSG00000130202,ENSG00000136869,ENSG00000135828,ENSG00000197417,ENSG00000027697,ENSG00000106100,ENSG00000244731,ENSG00000100368,ENSG00000102794
0.0133	6	GO:0032535	BP	regulation of cellular component size	ENSG00000142784,ENSG00000100106,ENSG00000075340,ENSG00000242498,ENSG00000131023,ENSG00000128283
0.0134	5	GO:0033500	BP	carbohydrate homeostasis	ENSG00000069122,ENSG00000137509,ENSG00000147003,ENSG00000147162,ENSG00000083720
0.0134	5	GO:0042593	BP	glucose homeostasis	ENSG00000069122,ENSG00000137509,ENSG00000147003,ENSG00000147162,ENSG00000083720
0.0135	9	GO:0098662	BP	inorganic cation transmembrane transport	ENSG00000153822,ENSG00000143630,ENSG00000157765,ENSG00000169021,ENSG00000145740,ENSG00000075399,ENSG00000140519,ENSG00000115194,ENSG00000084093
0.0137	4	GO:0022408	BP	negative regulation of cell-cell adhesion	ENSG00000167080,ENSG00000128567,ENSG00000136630,ENSG00000089692
0.0139	3	GO:0019915	BP	lipid storage	ENSG00000147872,ENSG00000132855,ENSG00000038945
0.014	7	GO:0052548	BP	regulation of endopeptidase activity	ENSG00000166145,ENSG00000106100,ENSG00000244731,ENSG00000132155,ENSG00000137275,ENSG00000084093,ENSG00000125818
0.014	5	GO:0051271	BP	negative regulation of cellular component movement	ENSG00000076201,ENSG00000146904,ENSG00000196220,ENSG00000242498,ENSG00000105509
0.0141	6	GO:0010639	BP	negative regulation of organelle organization	ENSG00000092330,ENSG00000100106,ENSG00000075340,ENSG00000242498,ENSG00000162600,ENSG00000153827
0.0146	6	GO:0060070	BP	canonical Wnt signaling pathway	ENSG00000173273,ENSG00000112837,ENSG00000162407,ENSG00000131023,ENSG00000106483,ENSG00000125818
0.0147	2	GO:0098543	BP	detection of other organism	ENSG00000136869,ENSG00000106100
0.0147	2	GO:0006471	BP	protein ADP-ribosylation	ENSG00000173273,ENSG00000092330
0.0147	2	GO:0002717	BP	positive regulation of natural killer cell mediated immunity	ENSG00000130202,ENSG00000089692
0.0147	2	GO:0006882	BP	cellular zinc ion homeostasis	ENSG00000145740,ENSG00000115194
0.0152	3	GO:1903729	BP	regulation of plasma membrane organization	ENSG00000163818,ENSG00000005884,ENSG00000157978
0.0154	4	GO:0031123	BP	RNA 3'-end processing	ENSG00000149016,ENSG00000138035,ENSG00000071894,ENSG00000130713
0.0154	4	GO:1902107	BP	positive regulation of leukocyte differentiation	ENSG00000101974,ENSG00000136630,ENSG00000147162,ENSG00000137275
0.0159	3	GO:0051225	BP	spindle assembly	ENSG00000173273,ENSG00000131351,ENSG00000147874
0.0161	6	GO:0048565	BP	digestive tract development	ENSG00000141519,ENSG00000136630,ENSG00000005884,ENSG00000132470,ENSG00000162407,ENSG00000137868
0.0163	1	GO:2000625	BP	regulation of miRNA catabolic process	ENSG00000138035
0.0163	1	GO:2000627	BP	positive regulation of miRNA catabolic process	ENSG00000138035
0.0163	1	GO:0050826	BP	response to freezing	ENSG00000165660
0.0163	1	GO:0071497	BP	cellular response to freezing	ENSG00000165660
0.0163	1	GO:2000312	BP	regulation of kainate selective glutamate receptor activity	ENSG00000171208
0.0163	1	GO:0048632	BP	negative regulation of skeletal muscle tissue growth	ENSG00000138379
0.0163	1	GO:0035543	BP	positive regulation of SNARE complex assembly	ENSG00000147003
0.0163	1	GO:0048075	BP	positive regulation of eye pigmentation	ENSG00000100099
0.0163	2	GO:0003351	BP	epithelial cilium movement	ENSG00000141519,ENSG00000165115
0.0163	1	GO:2000119	BP	negative regulation of sodium-dependent phosphate transport	ENSG00000106483
0.0163	1	GO:0036090	BP	cleavage furrow ingression	ENSG00000160993
0.0163	1	GO:0036111	BP	very long-chain fatty-acyl-CoA metabolic process	ENSG00000133835
0.0163	1	GO:0046814	BP	coreceptor-mediated virion attachment to host cell	ENSG00000130202
0.0163	1	GO:0035227	BP	regulation of glutamate-cysteine ligase activity	ENSG00000023909
0.0163	1	GO:0035229	BP	positive regulation of glutamate-cysteine ligase activity	ENSG00000023909
0.0163	1	GO:0061143	BP	alveolar primary septum development	ENSG00000137868
0.0163	1	GO:0006751	BP	glutathione catabolic process	ENSG00000100031
0.0163	1	GO:0042843	BP	D-xylose catabolic process	ENSG00000104808
0.0163	1	GO:0042839	BP	D-glucuronate metabolic process	ENSG00000117448
0.0163	2	GO:0034204	BP	lipid translocation	ENSG00000101974,ENSG00000163933
0.0163	2	GO:0035456	BP	response to interferon-beta	ENSG00000138035,ENSG00000102794
0.0163	1	GO:0072377	BP	blood coagulation, common pathway	ENSG00000171560
0.0163	1	GO:0010836	BP	negative regulation of protein ADP-ribosylation	ENSG00000092330
0.0163	1	GO:0019543	BP	propionate catabolic process	ENSG00000102794
0.0163	1	GO:2000260	BP	regulation of blood coagulation, common pathway	ENSG00000171560
0.0163	1	GO:2000261	BP	negative regulation of blood coagulation, common pathway	ENSG00000171560
0.0163	1	GO:2000706	BP	negative regulation of dense core granule biogenesis	ENSG00000084093
0.0163	1	GO:1903385	BP	regulation of homophilic cell adhesion	ENSG00000076201
0.0163	1	GO:1903387	BP	positive regulation of homophilic cell adhesion	ENSG00000076201
0.0163	1	GO:2000818	BP	negative regulation of myoblast proliferation	ENSG00000138379
0.0163	1	GO:1903564	BP	regulation of protein localization to cilium	ENSG00000163818
0.0163	1	GO:1903565	BP	negative regulation of protein localization to cilium	ENSG00000163818
0.0163	1	GO:0044329	BP	canonical Wnt signaling pathway involved in positive regulation of cell-cell adhesion	ENSG00000162407
0.0163	4	GO:0007224	BP	smoothened signaling pathway	ENSG00000157796,ENSG00000173040,ENSG00000164161,ENSG00000165115
0.0163	1	GO:1902068	BP	regulation of sphingolipid mediated signaling pathway	ENSG00000162407
0.0163	1	GO:1903441	BP	protein localization to ciliary membrane	ENSG00000163818
0.0163	1	GO:1903567	BP	regulation of protein localization to ciliary membrane	ENSG00000163818
0.0163	1	GO:1903568	BP	negative regulation of protein localization to ciliary membrane	ENSG00000163818
0.0163	1	GO:0034203	BP	glycolipid translocation	ENSG00000163933
0.0163	1	GO:0097086	BP	amniotic stem cell differentiation	ENSG00000084093
0.0163	1	GO:2000797	BP	regulation of amniotic stem cell differentiation	ENSG00000084093
0.0163	1	GO:0071938	BP	vitamin A transport	ENSG00000137868
0.0163	1	GO:0071939	BP	vitamin A import	ENSG00000137868
0.0163	1	GO:0071047	BP	polyadenylation-dependent mRNA catabolic process	ENSG00000138035
0.0163	1	GO:0071042	BP	nuclear polyadenylation-dependent mRNA catabolic process	ENSG00000138035
0.0163	1	GO:0006064	BP	glucuronate catabolic process	ENSG00000117448
0.0163	1	GO:0042840	BP	D-glucuronate catabolic process	ENSG00000117448
0.0163	1	GO:0016046	BP	detection of fungus	ENSG00000136869
0.0163	1	GO:0044330	BP	canonical Wnt signaling pathway involved in positive regulation of wound healing	ENSG00000162407
0.0163	1	GO:0045186	BP	zonula adherens assembly	ENSG00000151208
0.0163	1	GO:2000740	BP	negative regulation of mesenchymal stem cell differentiation	ENSG00000084093
0.0163	1	GO:2000798	BP	negative regulation of amniotic stem cell differentiation	ENSG00000084093
0.0163	1	GO:0097222	BP	mitochondrial mRNA polyadenylation	ENSG00000138035
0.0163	1	GO:0060827	BP	regulation of canonical Wnt signaling pathway involved in neural plate anterior/posterior pattern formation	ENSG00000112837
0.0163	1	GO:0060829	BP	negative regulation of canonical Wnt signaling pathway involved in neural plate anterior/posterior pattern formation	ENSG00000112837
0.0163	1	GO:0070926	BP	regulation of ATP:ADP antiporter activity	ENSG00000137275
0.0163	1	GO:0044328	BP	canonical Wnt signaling pathway involved in positive regulation of endothelial cell migration	ENSG00000162407
0.0163	1	GO:0070430	BP	positive regulation of nucleotide-binding oligomerization domain containing 1 signaling pathway	ENSG00000136869
0.0163	1	GO:0061400	BP	positive regulation of transcription from RNA polymerase II promoter in response to calcium ion	ENSG00000138380
0.0167	9	GO:0030855	BP	epithelial cell differentiation	ENSG00000138802,ENSG00000100099,ENSG00000138688,ENSG00000128567,ENSG00000140519,ENSG00000151208,ENSG00000133835,ENSG00000131023,ENSG00000106483
0.0168	4	GO:0018279	BP	protein N-linked glycosylation via asparagine	ENSG00000138802,ENSG00000182050,ENSG00000064225,ENSG00000163933
0.0168	4	GO:0070374	BP	positive regulation of ERK1 and ERK2 cascade	ENSG00000152207,ENSG00000136869,ENSG00000171560,ENSG00000106100
0.017	5	GO:0000209	BP	protein polyubiquitination	ENSG00000173273,ENSG00000198919,ENSG00000092098,ENSG00000153827,ENSG00000125818
0.0173	4	GO:0018196	BP	peptidyl-asparagine modification	ENSG00000138802,ENSG00000182050,ENSG00000064225,ENSG00000163933
0.0173	7	GO:0000226	BP	microtubule cytoskeleton organization	ENSG00000173273,ENSG00000134369,ENSG00000100345,ENSG00000131351,ENSG00000135968,ENSG00000147874,ENSG00000136122
0.0173	4	GO:0032874	BP	positive regulation of stress-activated MAPK cascade	ENSG00000136869,ENSG00000138834,ENSG00000106100,ENSG00000137275
0.0174	10	GO:0030162	BP	regulation of proteolysis	ENSG00000048028,ENSG00000090686,ENSG00000166145,ENSG00000106100,ENSG00000244731,ENSG00000132155,ENSG00000147162,ENSG00000137275,ENSG00000084093,ENSG00000125818
0.0177	4	GO:0003205	BP	cardiac chamber development	ENSG00000163092,ENSG00000134571,ENSG00000154734,ENSG00000137868
0.0177	5	GO:0006469	BP	negative regulation of protein kinase activity	ENSG00000146904,ENSG00000131370,ENSG00000100225,ENSG00000131023,ENSG00000167065
0.0177	4	GO:0070304	BP	positive regulation of stress-activated protein kinase signaling cascade	ENSG00000136869,ENSG00000138834,ENSG00000106100,ENSG00000137275
0.0177	5	GO:2001234	BP	negative regulation of apoptotic signaling pathway	ENSG00000171560,ENSG00000132155,ENSG00000137275,ENSG00000135439,ENSG00000023909
0.0178	6	GO:0032868	BP	response to insulin	ENSG00000106070,ENSG00000142784,ENSG00000132155,ENSG00000147162,ENSG00000149639,ENSG00000165816
0.0178	7	GO:0010638	BP	positive regulation of organelle organization	ENSG00000146904,ENSG00000173273,ENSG00000092330,ENSG00000242498,ENSG00000147003,ENSG00000147162,ENSG00000128283
0.018	2	GO:0006700	BP	C21-steroid hormone biosynthetic process	ENSG00000085662,ENSG00000084093
0.018	2	GO:0043576	BP	regulation of respiratory gaseous exchange	ENSG00000115687,ENSG00000101181
0.018	2	GO:0052472	BP	modulation by host of symbiont transcription	ENSG00000084093,ENSG00000064995
0.018	2	GO:0043921	BP	modulation by host of viral transcription	ENSG00000084093,ENSG00000064995
0.018	2	GO:0055069	BP	zinc ion homeostasis	ENSG00000145740,ENSG00000115194
0.0181	3	GO:0060415	BP	muscle tissue morphogenesis	ENSG00000163092,ENSG00000065534,ENSG00000134571
0.0181	7	GO:0052547	BP	regulation of peptidase activity	ENSG00000166145,ENSG00000106100,ENSG00000244731,ENSG00000132155,ENSG00000137275,ENSG00000084093,ENSG00000125818
0.0182	4	GO:0008360	BP	regulation of cell shape	ENSG00000100345,ENSG00000161791,ENSG00000145555,ENSG00000128283
0.0186	7	GO:0019058	BP	viral life cycle	ENSG00000171206,ENSG00000048649,ENSG00000130202,ENSG00000135828,ENSG00000065243,ENSG00000084093,ENSG00000064995
0.0187	6	GO:0016053	BP	organic acid biosynthetic process	ENSG00000083807,ENSG00000142784,ENSG00000100031,ENSG00000133835,ENSG00000117448,ENSG00000130005
0.0187	6	GO:0046394	BP	carboxylic acid biosynthetic process	ENSG00000083807,ENSG00000142784,ENSG00000100031,ENSG00000133835,ENSG00000117448,ENSG00000130005
0.0187	4	GO:0043433	BP	negative regulation of sequence-specific DNA binding transcription factor activity	ENSG00000083168,ENSG00000174600,ENSG00000102794,ENSG00000106483
0.0188	5	GO:0015850	BP	organic hydroxy compound transport	ENSG00000015520,ENSG00000083807,ENSG00000038945,ENSG00000157978,ENSG00000137868
0.0189	3	GO:0009064	BP	glutamine family amino acid metabolic process	ENSG00000100031,ENSG00000160282,ENSG00000023909
0.0189	3	GO:0006900	BP	membrane budding	ENSG00000138802,ENSG00000137942,ENSG00000148396
0.019	6	GO:1903706	BP	regulation of hemopoiesis	ENSG00000101974,ENSG00000136869,ENSG00000136630,ENSG00000100225,ENSG00000147162,ENSG00000137275
0.0191	10	GO:0060284	BP	regulation of cell development	ENSG00000100106,ENSG00000159899,ENSG00000171560,ENSG00000138834,ENSG00000005884,ENSG00000165802,ENSG00000102103,ENSG00000084093,ENSG00000065526,ENSG00000105695
0.0196	8	GO:0071417	BP	cellular response to organonitrogen compound	ENSG00000106070,ENSG00000176533,ENSG00000142784,ENSG00000165802,ENSG00000132155,ENSG00000147162,ENSG00000149639,ENSG00000165816
0.0197	2	GO:0090114	BP	COPII-coated vesicle budding	ENSG00000138802,ENSG00000148396
0.0197	2	GO:0048745	BP	smooth muscle tissue development	ENSG00000065534,ENSG00000137868
0.0197	2	GO:0051156	BP	glucose 6-phosphate metabolic process	ENSG00000197417,ENSG00000049239
0.0197	2	GO:0052312	BP	modulation of transcription in other organism involved in symbiotic interaction	ENSG00000084093,ENSG00000064995
0.0198	4	GO:0031497	BP	chromatin assembly	ENSG00000083168,ENSG00000048649,ENSG00000129534,ENSG00000073111
0.0202	7	GO:0006066	BP	alcohol metabolic process	ENSG00000141447,ENSG00000015520,ENSG00000115159,ENSG00000132855,ENSG00000149809,ENSG00000157978,ENSG00000084093
0.0203	5	GO:0048546	BP	digestive tract morphogenesis	ENSG00000136630,ENSG00000005884,ENSG00000132470,ENSG00000162407,ENSG00000137868
0.0205	3	GO:0015918	BP	sterol transport	ENSG00000015520,ENSG00000038945,ENSG00000157978
0.0205	3	GO:0030301	BP	cholesterol transport	ENSG00000015520,ENSG00000038945,ENSG00000157978
0.0207	7	GO:0015711	BP	organic anion transport	ENSG00000083807,ENSG00000147872,ENSG00000101974,ENSG00000147606,ENSG00000147003,ENSG00000167114,ENSG00000181035
0.0208	4	GO:0006487	BP	protein N-linked glycosylation	ENSG00000138802,ENSG00000182050,ENSG00000064225,ENSG00000163933
0.021	9	GO:0043408	BP	regulation of MAPK cascade	ENSG00000152207,ENSG00000136869,ENSG00000171560,ENSG00000138834,ENSG00000106100,ENSG00000138379,ENSG00000132155,ENSG00000137275,ENSG00000167065
0.0211	5	GO:0006575	BP	cellular modified amino acid metabolic process	ENSG00000100031,ENSG00000160282,ENSG00000130005,ENSG00000146085,ENSG00000023909
0.0213	4	GO:0072006	BP	nephron development	ENSG00000128567,ENSG00000162849,ENSG00000005884,ENSG00000125812
0.0213	7	GO:0051493	BP	regulation of cytoskeleton organization	ENSG00000146904,ENSG00000100106,ENSG00000075340,ENSG00000242498,ENSG00000131023,ENSG00000128283,ENSG00000136122
0.0213	3	GO:0033692	BP	cellular polysaccharide biosynthetic process	ENSG00000106070,ENSG00000115687,ENSG00000105509
0.0215	2	GO:0032620	BP	interleukin-17 production	ENSG00000136869,ENSG00000131378
0.0215	2	GO:0008210	BP	estrogen metabolic process	ENSG00000133835,ENSG00000107679
0.0215	2	GO:0000959	BP	mitochondrial RNA metabolic process	ENSG00000138035,ENSG00000103356
0.0215	12	GO:0031401	BP	positive regulation of protein modification process	ENSG00000136869,ENSG00000138834,ENSG00000165802,ENSG00000162407,ENSG00000106100,ENSG00000138379,ENSG00000132155,ENSG00000147162,ENSG00000137275,ENSG00000131023,ENSG00000135439,ENSG00000125818
0.0215	2	GO:0032862	BP	activation of Rho GTPase activity	ENSG00000146904,ENSG00000097096
0.0215	2	GO:0006071	BP	glycerol metabolic process	ENSG00000115159,ENSG00000132855
0.0218	9	GO:0055082	BP	cellular chemical homeostasis	ENSG00000157765,ENSG00000142784,ENSG00000145740,ENSG00000147003,ENSG00000182631,ENSG00000140519,ENSG00000147162,ENSG00000115194,ENSG00000083720
0.0222	3	GO:0042632	BP	cholesterol homeostasis	ENSG00000015520,ENSG00000132855,ENSG00000157978
0.0222	3	GO:0006733	BP	oxidoreduction coenzyme metabolic process	ENSG00000110871,ENSG00000197417,ENSG00000049239
0.0222	3	GO:0090277	BP	positive regulation of peptide hormone secretion	ENSG00000171560,ENSG00000147003,ENSG00000083720
0.0228	5	GO:0002460	BP	adaptive immune response based on somatic recombination of immune receptors built from immunoglobulin superfamily domains	ENSG00000130202,ENSG00000136869,ENSG00000136630,ENSG00000131378,ENSG00000244731
0.023	3	GO:0055092	BP	sterol homeostasis	ENSG00000015520,ENSG00000132855,ENSG00000157978
0.023	3	GO:0034446	BP	substrate adhesion-dependent cell spreading	ENSG00000146904,ENSG00000100106,ENSG00000171560
0.023	4	GO:0006364	BP	rRNA processing	ENSG00000145414,ENSG00000136271,ENSG00000135828,ENSG00000130713
0.023	4	GO:0032846	BP	positive regulation of homeostatic process	ENSG00000173273,ENSG00000092330,ENSG00000147003,ENSG00000083720
0.0233	7	GO:0010035	BP	response to inorganic substance	ENSG00000198198,ENSG00000172270,ENSG00000145740,ENSG00000171560,ENSG00000137074,ENSG00000138380,ENSG00000107679
0.0233	2	GO:0072378	BP	blood coagulation, fibrin clot formation	ENSG00000137509,ENSG00000171560
0.0235	12	GO:0016482	BP	cytoplasmic transport	ENSG00000076201,ENSG00000138802,ENSG00000196961,ENSG00000137177,ENSG00000136869,ENSG00000138035,ENSG00000153339,ENSG00000100225,ENSG00000148396,ENSG00000071894,ENSG00000135968,ENSG00000154889
0.0235	9	GO:0006954	BP	inflammatory response	ENSG00000136869,ENSG00000137509,ENSG00000197417,ENSG00000100031,ENSG00000106100,ENSG00000244731,ENSG00000107798,ENSG00000141434,ENSG00000102794
0.0236	4	GO:0043902	BP	positive regulation of multi-organism process	ENSG00000048649,ENSG00000065243,ENSG00000102794,ENSG00000064995
0.0237	6	GO:0051235	BP	maintenance of location	ENSG00000147872,ENSG00000132855,ENSG00000135968,ENSG00000115194,ENSG00000038945,ENSG00000131023
0.0237	9	GO:0007276	BP	gamete generation	ENSG00000130202,ENSG00000159899,ENSG00000197081,ENSG00000100031,ENSG00000162407,ENSG00000165097,ENSG00000154734,ENSG00000107679,ENSG00000130005
0.0239	3	GO:0048644	BP	muscle organ morphogenesis	ENSG00000163092,ENSG00000065534,ENSG00000134571
0.0241	5	GO:0018209	BP	peptidyl-serine modification	ENSG00000173273,ENSG00000107742,ENSG00000132155,ENSG00000137275,ENSG00000131023
0.0242	4	GO:0034728	BP	nucleosome organization	ENSG00000083168,ENSG00000048649,ENSG00000129534,ENSG00000073111
0.0244	10	GO:0019725	BP	cellular homeostasis	ENSG00000157765,ENSG00000142784,ENSG00000145740,ENSG00000077232,ENSG00000147003,ENSG00000182631,ENSG00000140519,ENSG00000147162,ENSG00000115194,ENSG00000083720
0.0244	9	GO:0098655	BP	cation transmembrane transport	ENSG00000153822,ENSG00000143630,ENSG00000157765,ENSG00000169021,ENSG00000145740,ENSG00000075399,ENSG00000140519,ENSG00000115194,ENSG00000084093
0.0244	8	GO:0010565	BP	regulation of cellular ketone metabolic process	ENSG00000142784,ENSG00000162407,ENSG00000132155,ENSG00000147162,ENSG00000131023,ENSG00000149639,ENSG00000084093,ENSG00000125818
0.0248	4	GO:0031032	BP	actomyosin structure organization	ENSG00000146904,ENSG00000100345,ENSG00000160993,ENSG00000134571
0.0253	2	GO:0072583	BP	clathrin-mediated endocytosis	ENSG00000196961,ENSG00000137942
0.0253	2	GO:0019400	BP	alditol metabolic process	ENSG00000115159,ENSG00000132855
0.0253	2	GO:1902042	BP	negative regulation of extrinsic apoptotic signaling pathway via death domain receptors	ENSG00000171560,ENSG00000132155
0.0253	2	GO:0032897	BP	negative regulation of viral transcription	ENSG00000171206,ENSG00000084093
0.0258	3	GO:0035019	BP	somatic stem cell maintenance	ENSG00000146904,ENSG00000083168,ENSG00000132155
0.0258	11	GO:1901698	BP	response to nitrogen compound	ENSG00000106070,ENSG00000172270,ENSG00000176533,ENSG00000142784,ENSG00000165802,ENSG00000131378,ENSG00000145386,ENSG00000132155,ENSG00000147162,ENSG00000149639,ENSG00000165816
0.0258	3	GO:0045833	BP	negative regulation of lipid metabolic process	ENSG00000100100,ENSG00000142784,ENSG00000084093
0.0258	3	GO:0002793	BP	positive regulation of peptide secretion	ENSG00000171560,ENSG00000147003,ENSG00000083720
0.026	5	GO:0098656	BP	anion transmembrane transport	ENSG00000157765,ENSG00000083807,ENSG00000147606,ENSG00000140519,ENSG00000181035
0.026	4	GO:0052652	BP	cyclic purine nucleotide metabolic process	ENSG00000179841,ENSG00000176533,ENSG00000159899,ENSG00000132155
0.0261	7	GO:0042493	BP	response to drug	ENSG00000015520,ENSG00000147872,ENSG00000169021,ENSG00000005884,ENSG00000084093,ENSG00000083720,ENSG00000023909
0.0261	7	GO:0023061	BP	signal release	ENSG00000179841,ENSG00000179044,ENSG00000171560,ENSG00000147003,ENSG00000115687,ENSG00000084093,ENSG00000083720
0.0261	7	GO:0016311	BP	dephosphorylation	ENSG00000076201,ENSG00000198089,ENSG00000165802,ENSG00000162407,ENSG00000137074,ENSG00000110075,ENSG00000167065
0.0264	5	GO:0072593	BP	reactive oxygen species metabolic process	ENSG00000198198,ENSG00000136869,ENSG00000137509,ENSG00000137275,ENSG00000102794
0.0266	4	GO:0002274	BP	myeloid leukocyte activation	ENSG00000130202,ENSG00000033327,ENSG00000136869,ENSG00000197417
0.0266	4	GO:0016072	BP	rRNA metabolic process	ENSG00000145414,ENSG00000136271,ENSG00000135828,ENSG00000130713
0.0266	4	GO:0016573	BP	histone acetylation	ENSG00000083168,ENSG00000156983,ENSG00000112983,ENSG00000147162
0.0266	4	GO:0009190	BP	cyclic nucleotide biosynthetic process	ENSG00000179841,ENSG00000176533,ENSG00000159899,ENSG00000132155
0.0267	9	GO:0008285	BP	negative regulation of cell proliferation	ENSG00000126233,ENSG00000092330,ENSG00000117385,ENSG00000151208,ENSG00000138379,ENSG00000132155,ENSG00000154734,ENSG00000084093,ENSG00000106483
0.0267	3	GO:2000379	BP	positive regulation of reactive oxygen species metabolic process	ENSG00000136869,ENSG00000137275,ENSG00000102794
0.0272	10	GO:0043207	BP	response to external biotic stimulus	ENSG00000196961,ENSG00000140678,ENSG00000136869,ENSG00000135828,ENSG00000197417,ENSG00000027697,ENSG00000106100,ENSG00000244731,ENSG00000100368,ENSG00000102794
0.0272	10	GO:0051707	BP	response to other organism	ENSG00000196961,ENSG00000140678,ENSG00000136869,ENSG00000135828,ENSG00000197417,ENSG00000027697,ENSG00000106100,ENSG00000244731,ENSG00000100368,ENSG00000102794
0.0273	2	GO:0097205	BP	renal filtration	ENSG00000076706,ENSG00000005884
0.0273	4	GO:0000187	BP	activation of MAPK activity	ENSG00000136869,ENSG00000138834,ENSG00000106100,ENSG00000137275
0.0273	4	GO:0007163	BP	establishment or maintenance of cell polarity	ENSG00000124171,ENSG00000100345,ENSG00000162849,ENSG00000151208
0.0273	2	GO:0044804	BP	nucleophagy	ENSG00000153339,ENSG00000130734
0.0273	2	GO:1900026	BP	positive regulation of substrate adhesion-dependent cell spreading	ENSG00000100106,ENSG00000171560
0.0273	4	GO:0010632	BP	regulation of epithelial cell migration	ENSG00000076201,ENSG00000137509,ENSG00000005884,ENSG00000162407
0.0273	2	GO:0042269	BP	regulation of natural killer cell mediated cytotoxicity	ENSG00000130202,ENSG00000089692
0.0277	14	GO:0007267	BP	cell-cell signaling	ENSG00000153822,ENSG00000196961,ENSG00000143630,ENSG00000179841,ENSG00000136099,ENSG00000179044,ENSG00000176533,ENSG00000171560,ENSG00000165802,ENSG00000147003,ENSG00000132155,ENSG00000115687,ENSG00000084093,ENSG00000083720
0.0279	10	GO:0014070	BP	response to organic cyclic compound	ENSG00000157765,ENSG00000178175,ENSG00000172270,ENSG00000147872,ENSG00000131378,ENSG00000145386,ENSG00000138379,ENSG00000038945,ENSG00000084093,ENSG00000102794
0.0286	4	GO:0007586	BP	digestion	ENSG00000015520,ENSG00000136869,ENSG00000147606,ENSG00000141434
0.0286	4	GO:0042384	BP	cilium assembly	ENSG00000157796,ENSG00000137942,ENSG00000167646,ENSG00000165115
0.0287	3	GO:2001252	BP	positive regulation of chromosome organization	ENSG00000173273,ENSG00000092330,ENSG00000147162
0.0287	3	GO:0015908	BP	fatty acid transport	ENSG00000083807,ENSG00000147872,ENSG00000167114
0.0289	5	GO:0060828	BP	regulation of canonical Wnt signaling pathway	ENSG00000173273,ENSG00000112837,ENSG00000131023,ENSG00000106483,ENSG00000125818
0.0292	7	GO:0008015	BP	blood circulation	ENSG00000159899,ENSG00000137509,ENSG00000171560,ENSG00000173917,ENSG00000134571,ENSG00000198734,ENSG00000023909
0.0293	4	GO:0065004	BP	protein-DNA complex assembly	ENSG00000083168,ENSG00000048649,ENSG00000129534,ENSG00000073111
0.0293	4	GO:0018393	BP	internal peptidyl-lysine acetylation	ENSG00000083168,ENSG00000156983,ENSG00000112983,ENSG00000147162
0.0294	2	GO:0034698	BP	response to gonadotropin	ENSG00000005884,ENSG00000165802
0.0294	2	GO:1901685	BP	glutathione derivative metabolic process	ENSG00000100031,ENSG00000023909
0.0294	2	GO:0002833	BP	positive regulation of response to biotic stimulus	ENSG00000130202,ENSG00000102794
0.0294	2	GO:0002715	BP	regulation of natural killer cell mediated immunity	ENSG00000130202,ENSG00000089692
0.0294	2	GO:1901687	BP	glutathione derivative biosynthetic process	ENSG00000100031,ENSG00000023909
0.0296	7	GO:0043410	BP	positive regulation of MAPK cascade	ENSG00000152207,ENSG00000136869,ENSG00000171560,ENSG00000138834,ENSG00000106100,ENSG00000132155,ENSG00000137275
0.0297	3	GO:0022600	BP	digestive system process	ENSG00000015520,ENSG00000136869,ENSG00000147606
0.0297	3	GO:0034637	BP	cellular carbohydrate biosynthetic process	ENSG00000106070,ENSG00000115687,ENSG00000105509
0.0297	3	GO:0035666	BP	TRIF-dependent toll-like receptor signaling pathway	ENSG00000136869,ENSG00000106100,ENSG00000137275
0.0299	7	GO:0003013	BP	circulatory system process	ENSG00000159899,ENSG00000137509,ENSG00000171560,ENSG00000173917,ENSG00000134571,ENSG00000198734,ENSG00000023909
0.0299	6	GO:0014706	BP	striated muscle tissue development	ENSG00000163092,ENSG00000112837,ENSG00000136630,ENSG00000162729,ENSG00000134571,ENSG00000138379
0.0299	5	GO:0097191	BP	extrinsic apoptotic signaling pathway	ENSG00000171560,ENSG00000132155,ENSG00000137275,ENSG00000135439,ENSG00000023909
0.0303	11	GO:0007417	BP	central nervous system development	ENSG00000138802,ENSG00000006459,ENSG00000198198,ENSG00000138834,ENSG00000173917,ENSG00000148396,ENSG00000151208,ENSG00000162407,ENSG00000083720,ENSG00000105695,ENSG00000165115
0.0303	6	GO:0030099	BP	myeloid cell differentiation	ENSG00000083168,ENSG00000100345,ENSG00000033327,ENSG00000136869,ENSG00000147162,ENSG00000137275
0.0303	7	GO:0019693	BP	ribose phosphate metabolic process	ENSG00000179841,ENSG00000176533,ENSG00000159899,ENSG00000075399,ENSG00000197417,ENSG00000132155,ENSG00000049239
0.0305	5	GO:0016197	BP	endosomal transport	ENSG00000076201,ENSG00000196961,ENSG00000137177,ENSG00000135968,ENSG00000184014
0.0306	4	GO:0035264	BP	multicellular organism growth	ENSG00000142784,ENSG00000115159,ENSG00000107679,ENSG00000130005
0.0307	3	GO:1902106	BP	negative regulation of leukocyte differentiation	ENSG00000136869,ENSG00000136630,ENSG00000100225
0.0307	3	GO:0034134	BP	toll-like receptor 2 signaling pathway	ENSG00000136869,ENSG00000106100,ENSG00000102794
0.0307	3	GO:0022602	BP	ovulation cycle process	ENSG00000138379,ENSG00000154734,ENSG00000107679
0.031	8	GO:1901699	BP	cellular response to nitrogen compound	ENSG00000106070,ENSG00000176533,ENSG00000142784,ENSG00000165802,ENSG00000132155,ENSG00000147162,ENSG00000149639,ENSG00000165816
0.031	5	GO:0002429	BP	immune response-activating cell surface receptor signaling pathway	ENSG00000092098,ENSG00000131378,ENSG00000145555,ENSG00000203747,ENSG00000107679
0.0315	2	GO:0007616	BP	long-term memory	ENSG00000115526,ENSG00000125872
0.0315	2	GO:0051646	BP	mitochondrion localization	ENSG00000130202,ENSG00000125459
0.0315	2	GO:0043043	BP	peptide biosynthetic process	ENSG00000100031,ENSG00000023909
0.0315	2	GO:0046365	BP	monosaccharide catabolic process	ENSG00000104808,ENSG00000117448
0.0315	2	GO:0006829	BP	zinc ion transport	ENSG00000145740,ENSG00000115194
0.0315	2	GO:0048199	BP	vesicle targeting, to, from or within Golgi	ENSG00000138802,ENSG00000148396
0.0318	3	GO:0045727	BP	positive regulation of translation	ENSG00000167658,ENSG00000115687,ENSG00000151806
0.0321	5	GO:0009152	BP	purine ribonucleotide biosynthetic process	ENSG00000179841,ENSG00000176533,ENSG00000159899,ENSG00000075399,ENSG00000132155
0.0326	1	GO:0006583	BP	melanin biosynthetic process from tyrosine	ENSG00000077498
0.0326	1	GO:0072573	BP	tolerance induction to lipopolysaccharide	ENSG00000102794
0.0326	1	GO:0002415	BP	immunoglobulin transcytosis in epithelial cells mediated by polymeric immunoglobulin receptor	ENSG00000162896
0.0326	1	GO:0000958	BP	mitochondrial mRNA catabolic process	ENSG00000138035
0.0326	1	GO:1901668	BP	regulation of superoxide dismutase activity	ENSG00000198198
0.0326	1	GO:1902725	BP	negative regulation of satellite cell differentiation	ENSG00000138379
0.0326	1	GO:0003356	BP	regulation of cilium beat frequency	ENSG00000141519
0.0326	1	GO:0000964	BP	mitochondrial RNA 5'-end processing	ENSG00000138035
0.0326	1	GO:0060545	BP	positive regulation of necroptotic process	ENSG00000137275
0.0326	1	GO:0072092	BP	ureteric bud invasion	ENSG00000162849
0.0326	1	GO:0043144	BP	snoRNA processing	ENSG00000130713
0.0326	1	GO:0031126	BP	snoRNA 3'-end processing	ENSG00000130713
0.0326	1	GO:0071051	BP	polyadenylation-dependent snoRNA 3'-end processing	ENSG00000130713
0.0326	1	GO:0060370	BP	susceptibility to T cell mediated cytotoxicity	ENSG00000130202
0.0326	1	GO:0061110	BP	dense core granule biogenesis	ENSG00000084093
0.0326	1	GO:0071955	BP	recycling endosome to Golgi transport	ENSG00000135968
0.0326	1	GO:0032242	BP	regulation of nucleoside transport	ENSG00000137275
0.0326	1	GO:0015880	BP	coenzyme A transport	ENSG00000181035
0.0326	1	GO:0080121	BP	AMP transport	ENSG00000181035
0.0326	1	GO:0046864	BP	isoprenoid transport	ENSG00000137868
0.0326	1	GO:0046865	BP	terpenoid transport	ENSG00000137868
0.0326	1	GO:0034633	BP	retinol transport	ENSG00000137868
0.0326	1	GO:0090118	BP	receptor-mediated endocytosis of low-density lipoprotein particle involved in cholesterol transport	ENSG00000157978
0.0326	1	GO:0032796	BP	uropod organization	ENSG00000100345
0.0326	1	GO:0098506	BP	polynucleotide 3' dephosphorylation	ENSG00000137074
0.0326	1	GO:0010835	BP	regulation of protein ADP-ribosylation	ENSG00000092330
0.0326	1	GO:0071038	BP	nuclear polyadenylation-dependent tRNA catabolic process	ENSG00000130713
0.0326	1	GO:0006431	BP	methionyl-tRNA aminoacylation	ENSG00000166986
0.0326	1	GO:0006427	BP	histidyl-tRNA aminoacylation	ENSG00000170445
0.0326	1	GO:0006424	BP	glutamyl-tRNA aminoacylation	ENSG00000103356
0.0326	1	GO:0019853	BP	L-ascorbic acid biosynthetic process	ENSG00000117448
0.0326	1	GO:0030382	BP	sperm mitochondrion organization	ENSG00000130202
0.0326	1	GO:2000705	BP	regulation of dense core granule biogenesis	ENSG00000084093
0.0326	1	GO:0014859	BP	negative regulation of skeletal muscle cell proliferation	ENSG00000138379
0.0326	1	GO:1902723	BP	negative regulation of skeletal muscle satellite cell proliferation	ENSG00000138379
0.0326	1	GO:1901873	BP	regulation of post-translational protein modification	ENSG00000117385
0.0326	1	GO:1901874	BP	negative regulation of post-translational protein modification	ENSG00000117385
0.0326	1	GO:0071550	BP	death-inducing signaling complex assembly	ENSG00000132155
0.0326	1	GO:0038043	BP	interleukin-5-mediated signaling pathway	ENSG00000100368
0.0326	1	GO:0038156	BP	interleukin-3-mediated signaling pathway	ENSG00000100368
0.0326	1	GO:0038018	BP	Wnt receptor catabolic process	ENSG00000108375
0.0326	1	GO:0070426	BP	positive regulation of nucleotide-binding oligomerization domain containing signaling pathway	ENSG00000136869
0.0326	1	GO:1902174	BP	positive regulation of keratinocyte apoptotic process	ENSG00000106483
0.0326	1	GO:0070434	BP	positive regulation of nucleotide-binding oligomerization domain containing 2 signaling pathway	ENSG00000136869
0.0326	1	GO:0036245	BP	cellular response to menadione	ENSG00000110063
0.0326	1	GO:0071106	BP	adenosine 3',5'-bisphosphate transmembrane transport	ENSG00000181035
0.0326	1	GO:0035349	BP	coenzyme A transmembrane transport	ENSG00000181035
0.0326	1	GO:0002457	BP	T cell antigen processing and presentation	ENSG00000131378
0.0326	1	GO:0032258	BP	CVT pathway	ENSG00000153339
0.0326	1	GO:0001579	BP	medium-chain fatty acid transport	ENSG00000167114
0.0326	1	GO:0071393	BP	cellular response to progesterone stimulus	ENSG00000102794
0.0326	1	GO:0060823	BP	canonical Wnt signaling pathway involved in neural plate anterior/posterior pattern formation	ENSG00000112837
0.0326	1	GO:0006601	BP	creatine biosynthetic process	ENSG00000130005
0.0326	1	GO:2000393	BP	negative regulation of lamellipodium morphogenesis	ENSG00000242498
0.0326	1	GO:0043553	BP	negative regulation of phosphatidylinositol 3-kinase activity	ENSG00000100100
0.0326	1	GO:0000962	BP	positive regulation of mitochondrial RNA catabolic process	ENSG00000138035
0.0326	1	GO:0034475	BP	U4 snRNA 3'-end processing	ENSG00000130713
0.0326	1	GO:0002537	BP	nitric oxide production involved in inflammatory response	ENSG00000136869
0.0326	1	GO:0071031	BP	nuclear mRNA surveillance of mRNA 3'-end processing	ENSG00000130713
0.0326	1	GO:0071049	BP	nuclear retention of pre-mRNA with aberrant 3'-ends at the site of transcription	ENSG00000130713
0.0327	4	GO:0018394	BP	peptidyl-lysine acetylation	ENSG00000083168,ENSG00000156983,ENSG00000112983,ENSG00000147162
0.0328	3	GO:0006094	BP	gluconeogenesis	ENSG00000115159,ENSG00000147162,ENSG00000149639
0.0328	3	GO:0061053	BP	somite development	ENSG00000136099,ENSG00000112837,ENSG00000157796
0.0328	3	GO:0002756	BP	MyD88-independent toll-like receptor signaling pathway	ENSG00000136869,ENSG00000106100,ENSG00000137275
0.0329	10	GO:0019953	BP	sexual reproduction	ENSG00000130202,ENSG00000159899,ENSG00000197081,ENSG00000100031,ENSG00000162729,ENSG00000162407,ENSG00000165097,ENSG00000154734,ENSG00000107679,ENSG00000130005
0.0332	5	GO:0051098	BP	regulation of binding	ENSG00000173273,ENSG00000048649,ENSG00000075340,ENSG00000167110,ENSG00000157978
0.0335	4	GO:1903708	BP	positive regulation of hemopoiesis	ENSG00000101974,ENSG00000136630,ENSG00000147162,ENSG00000137275
0.0335	4	GO:0006475	BP	internal protein amino acid acetylation	ENSG00000083168,ENSG00000156983,ENSG00000112983,ENSG00000147162
0.0337	2	GO:0043928	BP	exonucleolytic nuclear-transcribed mRNA catabolic process involved in deadenylation-dependent decay	ENSG00000110063,ENSG00000130713
0.0337	2	GO:0071353	BP	cellular response to interleukin-4	ENSG00000197417,ENSG00000073111
0.0337	2	GO:0061641	BP	CENP-A containing chromatin organization	ENSG00000048649,ENSG00000129534
0.0337	2	GO:0006623	BP	protein targeting to vacuole	ENSG00000153339,ENSG00000135968
0.0337	2	GO:0006699	BP	bile acid biosynthetic process	ENSG00000083807,ENSG00000133835
0.0337	2	GO:0034080	BP	CENP-A containing nucleosome assembly	ENSG00000048649,ENSG00000129534
0.0339	3	GO:0019395	BP	fatty acid oxidation	ENSG00000133835,ENSG00000169169,ENSG00000146085
0.0339	3	GO:0048525	BP	negative regulation of viral process	ENSG00000171206,ENSG00000135828,ENSG00000084093
0.0342	4	GO:0046328	BP	regulation of JNK cascade	ENSG00000136869,ENSG00000138834,ENSG00000106100,ENSG00000137275
0.0347	12	GO:0006812	BP	cation transport	ENSG00000153822,ENSG00000143630,ENSG00000157765,ENSG00000169021,ENSG00000145740,ENSG00000075399,ENSG00000065534,ENSG00000140519,ENSG00000105856,ENSG00000181035,ENSG00000115194,ENSG00000084093
0.035	3	GO:0032680	BP	regulation of tumor necrosis factor production	ENSG00000136869,ENSG00000106100,ENSG00000137275
0.035	4	GO:0061025	BP	membrane fusion	ENSG00000130202,ENSG00000147003,ENSG00000162600,ENSG00000029725
0.035	4	GO:0050657	BP	nucleic acid transport	ENSG00000173273,ENSG00000138035,ENSG00000131378,ENSG00000071894
0.035	4	GO:0051236	BP	establishment of RNA localization	ENSG00000173273,ENSG00000138035,ENSG00000131378,ENSG00000071894
0.035	4	GO:0050658	BP	RNA transport	ENSG00000173273,ENSG00000138035,ENSG00000131378,ENSG00000071894
0.035	3	GO:0007034	BP	vacuolar transport	ENSG00000137177,ENSG00000153339,ENSG00000135968
0.035	4	GO:0006333	BP	chromatin assembly or disassembly	ENSG00000083168,ENSG00000048649,ENSG00000129534,ENSG00000073111
0.0354	5	GO:0006164	BP	purine nucleotide biosynthetic process	ENSG00000179841,ENSG00000176533,ENSG00000159899,ENSG00000075399,ENSG00000132155
0.0357	4	GO:0006399	BP	tRNA metabolic process	ENSG00000170445,ENSG00000130713,ENSG00000166986,ENSG00000103356
0.036	2	GO:0008207	BP	C21-steroid hormone metabolic process	ENSG00000085662,ENSG00000084093
0.036	2	GO:0090503	BP	RNA phosphodiester bond hydrolysis, exonucleolytic	ENSG00000138035,ENSG00000130713
0.036	2	GO:2000257	BP	regulation of protein activation cascade	ENSG00000171560,ENSG00000244731
0.036	2	GO:0035020	BP	regulation of Rac protein signal transduction	ENSG00000146904,ENSG00000147162
0.036	2	GO:0072666	BP	establishment of protein localization to vacuole	ENSG00000153339,ENSG00000135968
0.036	2	GO:0033003	BP	regulation of mast cell activation	ENSG00000130202,ENSG00000033327
0.036	2	GO:0006739	BP	NADP metabolic process	ENSG00000197417,ENSG00000049239
0.036	2	GO:0045736	BP	negative regulation of cyclin-dependent protein serine/threonine kinase activity	ENSG00000100225,ENSG00000131023
0.0362	3	GO:0032640	BP	tumor necrosis factor production	ENSG00000136869,ENSG00000106100,ENSG00000137275
0.0362	3	GO:0072376	BP	protein activation cascade	ENSG00000137509,ENSG00000171560,ENSG00000244731
0.0362	3	GO:0034440	BP	lipid oxidation	ENSG00000133835,ENSG00000169169,ENSG00000146085
0.0365	4	GO:0090090	BP	negative regulation of canonical Wnt signaling pathway	ENSG00000112837,ENSG00000131023,ENSG00000106483,ENSG00000125818
0.0373	3	GO:0019319	BP	hexose biosynthetic process	ENSG00000115159,ENSG00000147162,ENSG00000149639
0.0373	3	GO:0002705	BP	positive regulation of leukocyte mediated immunity	ENSG00000130202,ENSG00000033327,ENSG00000089692
0.0378	7	GO:0009306	BP	protein secretion	ENSG00000179841,ENSG00000136869,ENSG00000117385,ENSG00000171560,ENSG00000147003,ENSG00000084093,ENSG00000083720
0.0379	10	GO:0010243	BP	response to organonitrogen compound	ENSG00000106070,ENSG00000172270,ENSG00000176533,ENSG00000142784,ENSG00000165802,ENSG00000145386,ENSG00000132155,ENSG00000147162,ENSG00000149639,ENSG00000165816
0.0383	2	GO:0000291	BP	nuclear-transcribed mRNA catabolic process, exonucleolytic	ENSG00000110063,ENSG00000130713
0.0383	2	GO:0008209	BP	androgen metabolic process	ENSG00000133835,ENSG00000107679
0.0383	2	GO:1901661	BP	quinone metabolic process	ENSG00000110871,ENSG00000085662
0.0383	2	GO:0010962	BP	regulation of glucan biosynthetic process	ENSG00000106070,ENSG00000115687
0.0383	2	GO:0031055	BP	chromatin remodeling at centromere	ENSG00000048649,ENSG00000129534
0.0383	2	GO:0032781	BP	positive regulation of ATPase activity	ENSG00000077232,ENSG00000134571
0.0383	2	GO:0005979	BP	regulation of glycogen biosynthetic process	ENSG00000106070,ENSG00000115687
0.0385	3	GO:1903555	BP	regulation of tumor necrosis factor superfamily cytokine production	ENSG00000136869,ENSG00000106100,ENSG00000137275
0.0388	6	GO:0042692	BP	muscle cell differentiation	ENSG00000128591,ENSG00000100345,ENSG00000112837,ENSG00000134571,ENSG00000143119,ENSG00000084093
0.0393	6	GO:0043588	BP	skin development	ENSG00000138802,ENSG00000005884,ENSG00000167114,ENSG00000132470,ENSG00000131023,ENSG00000106483
0.0394	14	GO:0051172	BP	negative regulation of nitrogen compound metabolic process	ENSG00000171206,ENSG00000196961,ENSG00000178175,ENSG00000083168,ENSG00000092330,ENSG00000048649,ENSG00000142784,ENSG00000112837,ENSG00000170448,ENSG00000124440,ENSG00000153827,ENSG00000125812,ENSG00000084093,ENSG00000065526
0.0397	3	GO:0042698	BP	ovulation cycle	ENSG00000138379,ENSG00000154734,ENSG00000107679
0.04	7	GO:0019221	BP	cytokine-mediated signaling pathway	ENSG00000171206,ENSG00000135828,ENSG00000027697,ENSG00000137275,ENSG00000174600,ENSG00000100385,ENSG00000100368
0.0403	6	GO:0006644	BP	phospholipid metabolic process	ENSG00000100100,ENSG00000132855,ENSG00000162407,ENSG00000101290,ENSG00000154889,ENSG00000144559
0.0403	5	GO:0009260	BP	ribonucleotide biosynthetic process	ENSG00000179841,ENSG00000176533,ENSG00000159899,ENSG00000075399,ENSG00000132155
0.0409	3	GO:0002576	BP	platelet degranulation	ENSG00000128595,ENSG00000171560,ENSG00000198734
0.0409	5	GO:0018205	BP	peptidyl-lysine modification	ENSG00000083168,ENSG00000156983,ENSG00000112983,ENSG00000055609,ENSG00000147162
0.0413	4	GO:0043627	BP	response to estrogen	ENSG00000157765,ENSG00000178175,ENSG00000145386,ENSG00000138379
0.0413	4	GO:0060538	BP	skeletal muscle organ development	ENSG00000136630,ENSG00000162729,ENSG00000138379,ENSG00000137868
0.0416	5	GO:0071214	BP	cellular response to abiotic stimulus	ENSG00000048028,ENSG00000136869,ENSG00000065534,ENSG00000165802,ENSG00000084093
0.0417	9	GO:0000165	BP	MAPK cascade	ENSG00000152207,ENSG00000136869,ENSG00000171560,ENSG00000138834,ENSG00000106100,ENSG00000138379,ENSG00000132155,ENSG00000137275,ENSG00000167065
0.0421	3	GO:0071706	BP	tumor necrosis factor superfamily cytokine production	ENSG00000136869,ENSG00000106100,ENSG00000137275
0.0423	7	GO:0044772	BP	mitotic cell cycle phase transition	ENSG00000198089,ENSG00000100225,ENSG00000145386,ENSG00000073111,ENSG00000131023,ENSG00000136122,ENSG00000125818
0.0428	7	GO:0007389	BP	pattern specification process	ENSG00000136099,ENSG00000141519,ENSG00000112837,ENSG00000157796,ENSG00000173917,ENSG00000138587,ENSG00000164161
0.0429	5	GO:0046390	BP	ribose phosphate biosynthetic process	ENSG00000179841,ENSG00000176533,ENSG00000159899,ENSG00000075399,ENSG00000132155
0.0432	2	GO:0072665	BP	protein localization to vacuole	ENSG00000153339,ENSG00000135968
0.0432	2	GO:0097035	BP	regulation of membrane lipid distribution	ENSG00000101974,ENSG00000163933
0.0432	2	GO:0048333	BP	mesodermal cell differentiation	ENSG00000005884,ENSG00000132470
0.0432	2	GO:1900024	BP	regulation of substrate adhesion-dependent cell spreading	ENSG00000100106,ENSG00000171560
0.0432	2	GO:0060441	BP	epithelial tube branching involved in lung morphogenesis	ENSG00000151208,ENSG00000164161
0.0432	2	GO:0017158	BP	regulation of calcium ion-dependent exocytosis	ENSG00000147003,ENSG00000084093
0.0441	6	GO:0003002	BP	regionalization	ENSG00000136099,ENSG00000112837,ENSG00000157796,ENSG00000173917,ENSG00000138587,ENSG00000164161
0.0441	6	GO:0071396	BP	cellular response to lipid	ENSG00000136869,ENSG00000197417,ENSG00000138379,ENSG00000147162,ENSG00000084093,ENSG00000102794
0.0442	5	GO:0002250	BP	adaptive immune response	ENSG00000130202,ENSG00000136869,ENSG00000136630,ENSG00000131378,ENSG00000244731
0.0442	5	GO:0072522	BP	purine-containing compound biosynthetic process	ENSG00000179841,ENSG00000176533,ENSG00000159899,ENSG00000075399,ENSG00000132155
0.0447	3	GO:0019886	BP	antigen processing and presentation of exogenous peptide antigen via MHC class II	ENSG00000141447,ENSG00000138802,ENSG00000196961
0.0447	3	GO:0007043	BP	cell-cell junction assembly	ENSG00000124171,ENSG00000065243,ENSG00000151208
0.0447	3	GO:0090501	BP	RNA phosphodiester bond hydrolysis	ENSG00000135828,ENSG00000138035,ENSG00000130713
0.0447	3	GO:0045807	BP	positive regulation of endocytosis	ENSG00000244731,ENSG00000157978,ENSG00000106483
0.0456	5	GO:0050727	BP	regulation of inflammatory response	ENSG00000136869,ENSG00000197417,ENSG00000100031,ENSG00000244731,ENSG00000102794
0.0457	2	GO:0051693	BP	actin filament capping	ENSG00000100106,ENSG00000075340
0.0457	2	GO:0034381	BP	plasma lipoprotein particle clearance	ENSG00000038945,ENSG00000157978
0.0457	2	GO:0070670	BP	response to interleukin-4	ENSG00000197417,ENSG00000073111
0.0457	2	GO:0009069	BP	serine family amino acid metabolic process	ENSG00000100031,ENSG00000023909
0.046	3	GO:0006353	BP	DNA-templated transcription, termination	ENSG00000177469,ENSG00000116830,ENSG00000071894
0.046	3	GO:0006090	BP	pyruvate metabolic process	ENSG00000172270,ENSG00000147162,ENSG00000188316
0.0463	8	GO:0090407	BP	organophosphate biosynthetic process	ENSG00000179841,ENSG00000176533,ENSG00000159899,ENSG00000075399,ENSG00000101290,ENSG00000132155,ENSG00000154889,ENSG00000144559
0.0463	10	GO:0008284	BP	positive regulation of cell proliferation	ENSG00000146904,ENSG00000082512,ENSG00000112837,ENSG00000033327,ENSG00000136869,ENSG00000136630,ENSG00000107077,ENSG00000145386,ENSG00000160593,ENSG00000135439
0.0471	8	GO:0006605	BP	protein targeting	ENSG00000100099,ENSG00000179841,ENSG00000172270,ENSG00000136869,ENSG00000153339,ENSG00000100225,ENSG00000135968,ENSG00000130734
0.0473	3	GO:0007613	BP	memory	ENSG00000115526,ENSG00000005884,ENSG00000125872
0.0473	3	GO:0048524	BP	positive regulation of viral process	ENSG00000048649,ENSG00000065243,ENSG00000064995
0.048	8	GO:0046649	BP	lymphocyte activation	ENSG00000100345,ENSG00000101974,ENSG00000136869,ENSG00000136630,ENSG00000100225,ENSG00000160593,ENSG00000089692,ENSG00000152457
0.0483	2	GO:0042088	BP	T-helper 1 type immune response	ENSG00000136869,ENSG00000136630
0.0483	2	GO:0042181	BP	ketone biosynthetic process	ENSG00000110871,ENSG00000084093
0.0483	2	GO:1901099	BP	negative regulation of signal transduction in absence of ligand	ENSG00000137275,ENSG00000135439
0.0483	2	GO:2001240	BP	negative regulation of extrinsic apoptotic signaling pathway in absence of ligand	ENSG00000137275,ENSG00000135439
0.0483	2	GO:0034502	BP	protein localization to chromosome	ENSG00000173273,ENSG00000092330
0.0484	4	GO:0071824	BP	protein-DNA complex subunit organization	ENSG00000083168,ENSG00000048649,ENSG00000129534,ENSG00000073111
0.0487	1	GO:0035696	BP	monocyte extravasation	ENSG00000160593
0.0487	1	GO:0021570	BP	rhombomere 4 development	ENSG00000173917
0.0487	1	GO:0045629	BP	negative regulation of T-helper 2 cell differentiation	ENSG00000136630
0.0487	1	GO:0048631	BP	regulation of skeletal muscle tissue growth	ENSG00000138379
0.0487	1	GO:0002386	BP	immune response in mucosal-associated lymphoid tissue	ENSG00000162896
0.0487	1	GO:0032971	BP	regulation of muscle filament sliding	ENSG00000134571
0.0487	1	GO:0048073	BP	regulation of eye pigmentation	ENSG00000100099
0.0487	1	GO:2000118	BP	regulation of sodium-dependent phosphate transport	ENSG00000106483
0.0487	1	GO:1900194	BP	negative regulation of oocyte maturation	ENSG00000159899
0.0487	1	GO:1901314	BP	regulation of histone H2A K63-linked ubiquitination	ENSG00000153827
0.0487	1	GO:0033183	BP	negative regulation of histone ubiquitination	ENSG00000153827
0.0487	1	GO:1901315	BP	negative regulation of histone H2A K63-linked ubiquitination	ENSG00000153827
0.0487	1	GO:0036112	BP	medium-chain fatty-acyl-CoA metabolic process	ENSG00000133835
0.0487	1	GO:0090526	BP	regulation of gluconeogenesis involved in cellular glucose homeostasis	ENSG00000147162
0.0487	1	GO:0032707	BP	negative regulation of interleukin-23 production	ENSG00000136869
0.0487	1	GO:0070634	BP	transepithelial ammonium transport	ENSG00000140519
0.0487	1	GO:0034427	BP	nuclear-transcribed mRNA catabolic process, exonucleolytic, 3'-5'	ENSG00000130713
0.0487	1	GO:0072093	BP	metanephric renal vesicle formation	ENSG00000162849
0.0487	1	GO:0019276	BP	UDP-N-acetylgalactosamine metabolic process	ENSG00000167080
0.0487	1	GO:0042732	BP	D-xylose metabolic process	ENSG00000104808
0.0487	1	GO:0034499	BP	late endosome to Golgi transport	ENSG00000135968
0.0487	1	GO:0015866	BP	ADP transport	ENSG00000181035
0.0487	1	GO:0030050	BP	vesicle transport along actin filament	ENSG00000137942
0.0487	1	GO:0060414	BP	aorta smooth muscle tissue morphogenesis	ENSG00000065534
0.0487	1	GO:0035962	BP	response to interleukin-13	ENSG00000197417
0.0487	1	GO:0035963	BP	cellular response to interleukin-13	ENSG00000197417
0.0487	1	GO:0070212	BP	protein poly-ADP-ribosylation	ENSG00000173273
0.0487	1	GO:0016078	BP	tRNA catabolic process	ENSG00000130713
0.0487	1	GO:0019541	BP	propionate metabolic process	ENSG00000102794
0.0487	1	GO:0030242	BP	peroxisome degradation	ENSG00000153339
0.0487	1	GO:0035574	BP	histone H4-K20 demethylation	ENSG00000006459
0.0487	1	GO:0030047	BP	actin modification	ENSG00000100106
0.0487	1	GO:0002155	BP	regulation of thyroid hormone mediated signaling pathway	ENSG00000137509
0.0487	1	GO:0046379	BP	extracellular polysaccharide metabolic process	ENSG00000105509
0.0487	1	GO:0097283	BP	keratinocyte apoptotic process	ENSG00000106483
0.0487	1	GO:1902172	BP	regulation of keratinocyte apoptotic process	ENSG00000106483
0.0487	1	GO:0044800	BP	multi-organism membrane fusion	ENSG00000130202
0.0487	1	GO:0070432	BP	regulation of nucleotide-binding oligomerization domain containing 2 signaling pathway	ENSG00000136869
0.0487	1	GO:0039663	BP	membrane fusion involved in viral entry into host cell	ENSG00000130202
0.0487	1	GO:0019064	BP	fusion of virus membrane with host plasma membrane	ENSG00000130202
0.0487	1	GO:0002254	BP	kinin cascade	ENSG00000137509
0.0487	1	GO:0002353	BP	plasma kallikrein-kinin cascade	ENSG00000137509
0.0487	1	GO:0043585	BP	nose morphogenesis	ENSG00000137868
0.0487	1	GO:0035927	BP	RNA import into mitochondrion	ENSG00000138035
0.0487	1	GO:0035928	BP	rRNA import into mitochondrion	ENSG00000138035
0.0487	1	GO:0032212	BP	positive regulation of telomere maintenance via telomerase	ENSG00000173273
0.0487	1	GO:0045226	BP	extracellular polysaccharide biosynthetic process	ENSG00000105509
0.0487	1	GO:0000965	BP	mitochondrial RNA 3'-end processing	ENSG00000138035
0.0487	1	GO:2000729	BP	positive regulation of mesenchymal cell proliferation involved in ureter development	ENSG00000112837
0.0487	1	GO:0090219	BP	negative regulation of lipid kinase activity	ENSG00000100100
0.0487	1	GO:0042271	BP	susceptibility to natural killer cell mediated cytotoxicity	ENSG00000130202
0.0487	1	GO:0070428	BP	regulation of nucleotide-binding oligomerization domain containing 1 signaling pathway	ENSG00000136869
0.0487	1	GO:1900126	BP	negative regulation of hyaluronan biosynthetic process	ENSG00000196961
0.0487	1	GO:1901301	BP	regulation of cargo loading into COPII-coated vesicle	ENSG00000138802
0.0487	1	GO:0071033	BP	nuclear retention of pre-mRNA at the site of transcription	ENSG00000130713
0.0494	8	GO:0009117	BP	nucleotide metabolic process	ENSG00000179841,ENSG00000167080,ENSG00000176533,ENSG00000159899,ENSG00000075399,ENSG00000197417,ENSG00000132155,ENSG00000049239
0.05	3	GO:0002495	BP	antigen processing and presentation of peptide antigen via MHC class II	ENSG00000141447,ENSG00000138802,ENSG00000196961
0.05	3	GO:0048013	BP	ephrin receptor signaling pathway	ENSG00000146904,ENSG00000196961,ENSG00000100345
0.05	3	GO:0000079	BP	regulation of cyclin-dependent protein serine/threonine kinase activity	ENSG00000100225,ENSG00000145386,ENSG00000131023
1.52e-122	298	GO:0003674	MF	molecular_function	ENSG00000076201,ENSG00000141447,ENSG00000138802,ENSG00000153822,ENSG00000146904,ENSG00000128591,ENSG00000128595,ENSG00000171206,ENSG00000100099,ENSG00000196961,ENSG00000137177,ENSG00000082512,ENSG00000124171,ENSG00000143630,ENSG00000179841,ENSG00000126233
7.44e-83	240	GO:0005488	MF	binding	ENSG00000076201,ENSG00000141447,ENSG00000138802,ENSG00000146904,ENSG00000128591,ENSG00000128595,ENSG00000171206,ENSG00000100099,ENSG00000196961,ENSG00000137177,ENSG00000082512,ENSG00000124171,ENSG00000143630,ENSG00000179841,ENSG00000126233,ENSG00000138688
1.18e-57	175	GO:0005515	MF	protein binding	ENSG00000076201,ENSG00000141447,ENSG00000138802,ENSG00000146904,ENSG00000128591,ENSG00000128595,ENSG00000171206,ENSG00000100099,ENSG00000196961,ENSG00000137177,ENSG00000082512,ENSG00000124171,ENSG00000179841,ENSG00000126233,ENSG00000138688,ENSG00000173273
1.62e-44	126	GO:0003824	MF	catalytic activity	ENSG00000076201,ENSG00000146904,ENSG00000171206,ENSG00000137177,ENSG00000082512,ENSG00000173273,ENSG00000167080,ENSG00000006459,ENSG00000167658,ENSG00000103642,ENSG00000110871,ENSG00000144306,ENSG00000083168,ENSG00000100345,ENSG00000198919,ENSG00000083807
8.89e-33	116	GO:0043167	MF	ion binding	ENSG00000141447,ENSG00000138802,ENSG00000146904,ENSG00000128595,ENSG00000171206,ENSG00000137177,ENSG00000082512,ENSG00000143630,ENSG00000173273,ENSG00000136099,ENSG00000006459,ENSG00000167962,ENSG00000167658,ENSG00000140678,ENSG00000157765,ENSG00000178175
2.81e-22	98	GO:0097159	MF	organic cyclic compound binding	ENSG00000141447,ENSG00000146904,ENSG00000137177,ENSG00000143630,ENSG00000106344,ENSG00000167962,ENSG00000167658,ENSG00000110777,ENSG00000178175,ENSG00000083168,ENSG00000092330,ENSG00000100345,ENSG00000198919,ENSG00000177469,ENSG00000083807,ENSG00000145414
4.3e-22	97	GO:1901363	MF	heterocyclic compound binding	ENSG00000146904,ENSG00000137177,ENSG00000143630,ENSG00000106344,ENSG00000167962,ENSG00000167658,ENSG00000110777,ENSG00000178175,ENSG00000083168,ENSG00000092330,ENSG00000100345,ENSG00000198919,ENSG00000177469,ENSG00000083807,ENSG00000145414,ENSG00000149016
3.33e-19	75	GO:0046872	MF	metal ion binding	ENSG00000138802,ENSG00000128595,ENSG00000171206,ENSG00000082512,ENSG00000173273,ENSG00000136099,ENSG00000006459,ENSG00000167962,ENSG00000140678,ENSG00000157765,ENSG00000178175,ENSG00000083168,ENSG00000198919,ENSG00000048649,ENSG00000149016,ENSG00000145220
5.93e-19	59	GO:0043168	MF	anion binding	ENSG00000141447,ENSG00000146904,ENSG00000137177,ENSG00000143630,ENSG00000167658,ENSG00000157765,ENSG00000100345,ENSG00000083807,ENSG00000149016,ENSG00000101974,ENSG00000103507,ENSG00000033327,ENSG00000089737,ENSG00000159899,ENSG00000160957,ENSG00000197081
8.6e-19	75	GO:0043169	MF	cation binding	ENSG00000138802,ENSG00000128595,ENSG00000171206,ENSG00000082512,ENSG00000173273,ENSG00000136099,ENSG00000006459,ENSG00000167962,ENSG00000140678,ENSG00000157765,ENSG00000178175,ENSG00000083168,ENSG00000198919,ENSG00000048649,ENSG00000149016,ENSG00000145220
1.38e-17	52	GO:0097367	MF	carbohydrate derivative binding	ENSG00000146904,ENSG00000137177,ENSG00000143630,ENSG00000167658,ENSG00000100079,ENSG00000100345,ENSG00000083807,ENSG00000149016,ENSG00000101974,ENSG00000107742,ENSG00000103507,ENSG00000089737,ENSG00000136869,ENSG00000159899,ENSG00000160957,ENSG00000197081
2.27e-17	56	GO:0036094	MF	small molecule binding	ENSG00000141447,ENSG00000146904,ENSG00000137177,ENSG00000143630,ENSG00000106344,ENSG00000167658,ENSG00000100345,ENSG00000083807,ENSG00000149016,ENSG00000101974,ENSG00000103507,ENSG00000089737,ENSG00000159899,ENSG00000160957,ENSG00000197081,ENSG00000117385
1.69e-15	51	GO:0016787	MF	hydrolase activity	ENSG00000076201,ENSG00000137177,ENSG00000167658,ENSG00000103642,ENSG00000144306,ENSG00000100345,ENSG00000048028,ENSG00000101974,ENSG00000089737,ENSG00000160957,ENSG00000137509,ENSG00000110063,ENSG00000090686,ENSG00000116830,ENSG00000136271,ENSG00000135828
2.18e-15	47	GO:0016740	MF	transferase activity	ENSG00000146904,ENSG00000082512,ENSG00000173273,ENSG00000167080,ENSG00000110871,ENSG00000083168,ENSG00000198919,ENSG00000149016,ENSG00000103507,ENSG00000108375,ENSG00000159899,ENSG00000197081,ENSG00000092098,ENSG00000135828,ENSG00000115526,ENSG00000184389
1.35e-14	49	GO:0000166	MF	nucleotide binding	ENSG00000146904,ENSG00000137177,ENSG00000143630,ENSG00000106344,ENSG00000167658,ENSG00000100345,ENSG00000083807,ENSG00000149016,ENSG00000101974,ENSG00000103507,ENSG00000089737,ENSG00000159899,ENSG00000160957,ENSG00000116830,ENSG00000136271,ENSG00000135828
1.39e-14	49	GO:1901265	MF	nucleoside phosphate binding	ENSG00000146904,ENSG00000137177,ENSG00000143630,ENSG00000106344,ENSG00000167658,ENSG00000100345,ENSG00000083807,ENSG00000149016,ENSG00000101974,ENSG00000103507,ENSG00000089737,ENSG00000159899,ENSG00000160957,ENSG00000116830,ENSG00000136271,ENSG00000135828
2.8e-14	43	GO:0032555	MF	purine ribonucleotide binding	ENSG00000146904,ENSG00000137177,ENSG00000143630,ENSG00000167658,ENSG00000100345,ENSG00000083807,ENSG00000149016,ENSG00000101974,ENSG00000103507,ENSG00000089737,ENSG00000159899,ENSG00000160957,ENSG00000116830,ENSG00000136271,ENSG00000135828,ENSG00000197417
3.1e-14	65	GO:0003676	MF	nucleic acid binding	ENSG00000106344,ENSG00000167962,ENSG00000167658,ENSG00000110777,ENSG00000178175,ENSG00000083168,ENSG00000092330,ENSG00000100345,ENSG00000198919,ENSG00000177469,ENSG00000145414,ENSG00000149016,ENSG00000145220,ENSG00000184828,ENSG00000112837,ENSG00000089737
3.35e-14	43	GO:0017076	MF	purine nucleotide binding	ENSG00000146904,ENSG00000137177,ENSG00000143630,ENSG00000167658,ENSG00000100345,ENSG00000083807,ENSG00000149016,ENSG00000101974,ENSG00000103507,ENSG00000089737,ENSG00000159899,ENSG00000160957,ENSG00000116830,ENSG00000136271,ENSG00000135828,ENSG00000197417
3.74e-14	43	GO:0032553	MF	ribonucleotide binding	ENSG00000146904,ENSG00000137177,ENSG00000143630,ENSG00000167658,ENSG00000100345,ENSG00000083807,ENSG00000149016,ENSG00000101974,ENSG00000103507,ENSG00000089737,ENSG00000159899,ENSG00000160957,ENSG00000116830,ENSG00000136271,ENSG00000135828,ENSG00000197417
6.06e-14	42	GO:0035639	MF	purine ribonucleoside triphosphate binding	ENSG00000146904,ENSG00000137177,ENSG00000167658,ENSG00000100345,ENSG00000083807,ENSG00000149016,ENSG00000101974,ENSG00000103507,ENSG00000089737,ENSG00000159899,ENSG00000160957,ENSG00000116830,ENSG00000136271,ENSG00000135828,ENSG00000197417,ENSG00000162849
7.01e-14	42	GO:0032550	MF	purine ribonucleoside binding	ENSG00000146904,ENSG00000137177,ENSG00000167658,ENSG00000100345,ENSG00000083807,ENSG00000149016,ENSG00000101974,ENSG00000103507,ENSG00000089737,ENSG00000159899,ENSG00000160957,ENSG00000116830,ENSG00000136271,ENSG00000135828,ENSG00000197417,ENSG00000162849
7.4e-14	42	GO:0001883	MF	purine nucleoside binding	ENSG00000146904,ENSG00000137177,ENSG00000167658,ENSG00000100345,ENSG00000083807,ENSG00000149016,ENSG00000101974,ENSG00000103507,ENSG00000089737,ENSG00000159899,ENSG00000160957,ENSG00000116830,ENSG00000136271,ENSG00000135828,ENSG00000197417,ENSG00000162849
7.53e-14	42	GO:0032549	MF	ribonucleoside binding	ENSG00000146904,ENSG00000137177,ENSG00000167658,ENSG00000100345,ENSG00000083807,ENSG00000149016,ENSG00000101974,ENSG00000103507,ENSG00000089737,ENSG00000159899,ENSG00000160957,ENSG00000116830,ENSG00000136271,ENSG00000135828,ENSG00000197417,ENSG00000162849
9.02e-14	42	GO:0001882	MF	nucleoside binding	ENSG00000146904,ENSG00000137177,ENSG00000167658,ENSG00000100345,ENSG00000083807,ENSG00000149016,ENSG00000101974,ENSG00000103507,ENSG00000089737,ENSG00000159899,ENSG00000160957,ENSG00000116830,ENSG00000136271,ENSG00000135828,ENSG00000197417,ENSG00000162849
1.92e-13	37	GO:0046914	MF	transition metal ion binding	ENSG00000138802,ENSG00000171206,ENSG00000082512,ENSG00000173273,ENSG00000006459,ENSG00000167962,ENSG00000083168,ENSG00000198919,ENSG00000048649,ENSG00000145740,ENSG00000108375,ENSG00000160957,ENSG00000117385,ENSG00000092098,ENSG00000116830,ENSG00000147394
3.2e-13	38	GO:0003723	MF	RNA binding	ENSG00000106344,ENSG00000167962,ENSG00000167658,ENSG00000100345,ENSG00000198919,ENSG00000177469,ENSG00000145414,ENSG00000149016,ENSG00000145220,ENSG00000089737,ENSG00000110063,ENSG00000136271,ENSG00000135828,ENSG00000181378,ENSG00000065243,ENSG00000138035
1.2e-12	36	GO:0019899	MF	enzyme binding	ENSG00000076201,ENSG00000146904,ENSG00000196961,ENSG00000082512,ENSG00000179841,ENSG00000100100,ENSG00000167658,ENSG00000198919,ENSG00000015520,ENSG00000149016,ENSG00000142784,ENSG00000161791,ENSG00000100106,ENSG00000197081,ENSG00000092098,ENSG00000134759
2.09e-12	36	GO:0032559	MF	adenyl ribonucleotide binding	ENSG00000146904,ENSG00000137177,ENSG00000143630,ENSG00000100345,ENSG00000083807,ENSG00000149016,ENSG00000101974,ENSG00000103507,ENSG00000089737,ENSG00000159899,ENSG00000160957,ENSG00000116830,ENSG00000136271,ENSG00000135828,ENSG00000197417,ENSG00000162849
2.43e-12	36	GO:0030554	MF	adenyl nucleotide binding	ENSG00000146904,ENSG00000137177,ENSG00000143630,ENSG00000100345,ENSG00000083807,ENSG00000149016,ENSG00000101974,ENSG00000103507,ENSG00000089737,ENSG00000159899,ENSG00000160957,ENSG00000116830,ENSG00000136271,ENSG00000135828,ENSG00000197417,ENSG00000162849
3.5e-12	33	GO:0044877	MF	macromolecular complex binding	ENSG00000128591,ENSG00000137177,ENSG00000106070,ENSG00000083168,ENSG00000100345,ENSG00000163818,ENSG00000083807,ENSG00000169021,ENSG00000100106,ENSG00000117385,ENSG00000162849,ENSG00000132855,ENSG00000075340,ENSG00000005884,ENSG00000145555,ENSG00000162407
3.67e-12	32	GO:0008270	MF	zinc ion binding	ENSG00000138802,ENSG00000171206,ENSG00000082512,ENSG00000173273,ENSG00000006459,ENSG00000167962,ENSG00000083168,ENSG00000198919,ENSG00000048649,ENSG00000145740,ENSG00000108375,ENSG00000160957,ENSG00000092098,ENSG00000116830,ENSG00000147394,ENSG00000145012
5.01e-12	35	GO:0005524	MF	ATP binding	ENSG00000146904,ENSG00000137177,ENSG00000100345,ENSG00000083807,ENSG00000149016,ENSG00000101974,ENSG00000103507,ENSG00000089737,ENSG00000159899,ENSG00000160957,ENSG00000116830,ENSG00000136271,ENSG00000135828,ENSG00000197417,ENSG00000162849,ENSG00000065243
3.1e-10	24	GO:0032403	MF	protein complex binding	ENSG00000128591,ENSG00000137177,ENSG00000106070,ENSG00000100345,ENSG00000163818,ENSG00000083807,ENSG00000169021,ENSG00000100106,ENSG00000117385,ENSG00000162849,ENSG00000132855,ENSG00000075340,ENSG00000005884,ENSG00000145555,ENSG00000162407,ENSG00000203747
3.44e-09	22	GO:0008092	MF	cytoskeletal protein binding	ENSG00000128591,ENSG00000137177,ENSG00000163092,ENSG00000082438,ENSG00000100345,ENSG00000015520,ENSG00000161791,ENSG00000100106,ENSG00000162849,ENSG00000138834,ENSG00000075340,ENSG00000160993,ENSG00000065534,ENSG00000079308,ENSG00000140519,ENSG00000145555
5.38e-08	25	GO:0044822	MF	poly(A) RNA binding	ENSG00000106344,ENSG00000167962,ENSG00000167658,ENSG00000100345,ENSG00000198919,ENSG00000177469,ENSG00000145414,ENSG00000149016,ENSG00000145220,ENSG00000089737,ENSG00000136271,ENSG00000181378,ENSG00000065243,ENSG00000138035,ENSG00000079308,ENSG00000139767
8.74e-08	20	GO:0016462	MF	pyrophosphatase activity	ENSG00000137177,ENSG00000167658,ENSG00000100345,ENSG00000101974,ENSG00000089737,ENSG00000160957,ENSG00000110063,ENSG00000116830,ENSG00000136271,ENSG00000162849,ENSG00000145555,ENSG00000066933,ENSG00000181035,ENSG00000073111,ENSG00000197150,ENSG00000101181
9.3e-08	20	GO:0016818	MF	hydrolase activity, acting on acid anhydrides, in phosphorus-containing anhydrides	ENSG00000137177,ENSG00000167658,ENSG00000100345,ENSG00000101974,ENSG00000089737,ENSG00000160957,ENSG00000110063,ENSG00000116830,ENSG00000136271,ENSG00000162849,ENSG00000145555,ENSG00000066933,ENSG00000181035,ENSG00000073111,ENSG00000197150,ENSG00000101181
9.69e-08	20	GO:0016817	MF	hydrolase activity, acting on acid anhydrides	ENSG00000137177,ENSG00000167658,ENSG00000100345,ENSG00000101974,ENSG00000089737,ENSG00000160957,ENSG00000110063,ENSG00000116830,ENSG00000136271,ENSG00000162849,ENSG00000145555,ENSG00000066933,ENSG00000181035,ENSG00000073111,ENSG00000197150,ENSG00000101181
1.44e-07	14	GO:0003779	MF	actin binding	ENSG00000128591,ENSG00000163092,ENSG00000082438,ENSG00000100345,ENSG00000161791,ENSG00000100106,ENSG00000075340,ENSG00000160993,ENSG00000065534,ENSG00000079308,ENSG00000145555,ENSG00000066933,ENSG00000134571,ENSG00000188807
2.25e-07	21	GO:0030234	MF	enzyme regulator activity	ENSG00000142784,ENSG00000188559,ENSG00000131370,ENSG00000075399,ENSG00000196220,ENSG00000132855,ENSG00000077232,ENSG00000137962,ENSG00000066933,ENSG00000165219,ENSG00000166145,ENSG00000097096,ENSG00000106100,ENSG00000244731,ENSG00000134571,ENSG00000029725
6.63e-07	24	GO:0005215	MF	transporter activity	ENSG00000138802,ENSG00000153822,ENSG00000196961,ENSG00000143630,ENSG00000157765,ENSG00000163626,ENSG00000083807,ENSG00000169021,ENSG00000145740,ENSG00000101974,ENSG00000197081,ENSG00000075399,ENSG00000147606,ENSG00000140519,ENSG00000167114,ENSG00000181035
7.23e-07	18	GO:0016491	MF	oxidoreductase activity	ENSG00000006459,ENSG00000169021,ENSG00000117385,ENSG00000115159,ENSG00000104808,ENSG00000077232,ENSG00000149380,ENSG00000160993,ENSG00000107077,ENSG00000133835,ENSG00000077498,ENSG00000008283,ENSG00000085662,ENSG00000117448,ENSG00000165097,ENSG00000049239
9.52e-07	18	GO:0017111	MF	nucleoside-triphosphatase activity	ENSG00000137177,ENSG00000167658,ENSG00000100345,ENSG00000101974,ENSG00000089737,ENSG00000160957,ENSG00000116830,ENSG00000136271,ENSG00000162849,ENSG00000145555,ENSG00000066933,ENSG00000073111,ENSG00000197150,ENSG00000101181,ENSG00000140598,ENSG00000151806
1.17e-06	14	GO:0008047	MF	enzyme activator activity	ENSG00000188559,ENSG00000075399,ENSG00000196220,ENSG00000077232,ENSG00000137962,ENSG00000066933,ENSG00000165219,ENSG00000097096,ENSG00000106100,ENSG00000134571,ENSG00000029725,ENSG00000147162,ENSG00000135439,ENSG00000128283
1.56e-06	12	GO:0060589	MF	nucleoside-triphosphatase regulator activity	ENSG00000188559,ENSG00000075399,ENSG00000196220,ENSG00000077232,ENSG00000137962,ENSG00000066933,ENSG00000165219,ENSG00000097096,ENSG00000134571,ENSG00000029725,ENSG00000135439,ENSG00000128283
1.68e-06	22	GO:0042802	MF	identical protein binding	ENSG00000171206,ENSG00000100099,ENSG00000100345,ENSG00000163818,ENSG00000112837,ENSG00000130202,ENSG00000159899,ENSG00000197081,ENSG00000075340,ENSG00000133835,ENSG00000077498,ENSG00000106100,ENSG00000135968,ENSG00000134571,ENSG00000138587,ENSG00000029725
3.59e-06	24	GO:0005102	MF	receptor binding	ENSG00000126233,ENSG00000106070,ENSG00000178175,ENSG00000033327,ENSG00000108375,ENSG00000171208,ENSG00000171560,ENSG00000132855,ENSG00000005884,ENSG00000107077,ENSG00000133835,ENSG00000132470,ENSG00000162407,ENSG00000153827,ENSG00000137101,ENSG00000158458
3.68e-06	13	GO:0016874	MF	ligase activity	ENSG00000171206,ENSG00000198919,ENSG00000083807,ENSG00000108375,ENSG00000092098,ENSG00000091073,ENSG00000167114,ENSG00000170445,ENSG00000163541,ENSG00000153827,ENSG00000166986,ENSG00000103356,ENSG00000023909
4.59e-06	14	GO:0019900	MF	kinase binding	ENSG00000076201,ENSG00000146904,ENSG00000196961,ENSG00000100100,ENSG00000167658,ENSG00000134759,ENSG00000138834,ENSG00000100225,ENSG00000167110,ENSG00000145386,ENSG00000132155,ENSG00000131023,ENSG00000135439,ENSG00000136122
5.78e-06	19	GO:0016772	MF	transferase activity, transferring phosphorus-containing groups	ENSG00000146904,ENSG00000149016,ENSG00000103507,ENSG00000159899,ENSG00000197081,ENSG00000135828,ENSG00000197417,ENSG00000065243,ENSG00000138035,ENSG00000065534,ENSG00000103932,ENSG00000101290,ENSG00000198796,ENSG00000132155,ENSG00000137275,ENSG00000115687
6.68e-06	13	GO:0019901	MF	protein kinase binding	ENSG00000076201,ENSG00000146904,ENSG00000196961,ENSG00000167658,ENSG00000134759,ENSG00000138834,ENSG00000100225,ENSG00000167110,ENSG00000145386,ENSG00000132155,ENSG00000131023,ENSG00000135439,ENSG00000136122
9.84e-06	10	GO:0005096	MF	GTPase activator activity	ENSG00000188559,ENSG00000075399,ENSG00000196220,ENSG00000137962,ENSG00000066933,ENSG00000165219,ENSG00000097096,ENSG00000029725,ENSG00000135439,ENSG00000128283
1.4e-05	10	GO:0030246	MF	carbohydrate binding	ENSG00000100079,ENSG00000172270,ENSG00000197081,ENSG00000117385,ENSG00000185303,ENSG00000149380,ENSG00000244731,ENSG00000137101,ENSG00000049239,ENSG00000105695
2.92e-05	14	GO:0008289	MF	lipid binding	ENSG00000141447,ENSG00000033327,ENSG00000136869,ENSG00000197081,ENSG00000137942,ENSG00000158006,ENSG00000145555,ENSG00000147162,ENSG00000115687,ENSG00000154889,ENSG00000136643,ENSG00000157978,ENSG00000107679,ENSG00000140522
3.1e-05	8	GO:0035091	MF	phosphatidylinositol binding	ENSG00000033327,ENSG00000145555,ENSG00000147162,ENSG00000115687,ENSG00000154889,ENSG00000136643,ENSG00000157978,ENSG00000107679
3.18e-05	7	GO:0016614	MF	oxidoreductase activity, acting on CH-OH group of donors	ENSG00000115159,ENSG00000104808,ENSG00000133835,ENSG00000085662,ENSG00000117448,ENSG00000049239,ENSG00000164161
3.34e-05	7	GO:0003774	MF	motor activity	ENSG00000137177,ENSG00000100345,ENSG00000162849,ENSG00000145555,ENSG00000066933,ENSG00000136883,ENSG00000165115
3.63e-05	10	GO:0005543	MF	phospholipid binding	ENSG00000141447,ENSG00000033327,ENSG00000158006,ENSG00000145555,ENSG00000147162,ENSG00000115687,ENSG00000154889,ENSG00000136643,ENSG00000157978,ENSG00000107679
3.94e-05	10	GO:0030695	MF	GTPase regulator activity	ENSG00000188559,ENSG00000075399,ENSG00000196220,ENSG00000137962,ENSG00000066933,ENSG00000165219,ENSG00000097096,ENSG00000029725,ENSG00000135439,ENSG00000128283
5.76e-05	19	GO:0046983	MF	protein dimerization activity	ENSG00000171206,ENSG00000100099,ENSG00000100345,ENSG00000112837,ENSG00000130202,ENSG00000188559,ENSG00000075340,ENSG00000005884,ENSG00000133835,ENSG00000077498,ENSG00000106100,ENSG00000124440,ENSG00000163541,ENSG00000029725,ENSG00000132155,ENSG00000160593
9.46e-05	6	GO:0051015	MF	actin filament binding	ENSG00000128591,ENSG00000100345,ENSG00000100106,ENSG00000075340,ENSG00000145555,ENSG00000188807
0.000118	13	GO:0004672	MF	protein kinase activity	ENSG00000146904,ENSG00000103507,ENSG00000159899,ENSG00000197081,ENSG00000135828,ENSG00000065243,ENSG00000065534,ENSG00000198796,ENSG00000132155,ENSG00000137275,ENSG00000115687,ENSG00000131023,ENSG00000136643
0.000132	10	GO:0016887	MF	ATPase activity	ENSG00000137177,ENSG00000100345,ENSG00000101974,ENSG00000160957,ENSG00000116830,ENSG00000136271,ENSG00000145555,ENSG00000197150,ENSG00000136883,ENSG00000165115
0.000166	14	GO:0016773	MF	phosphotransferase activity, alcohol group as acceptor	ENSG00000146904,ENSG00000103507,ENSG00000159899,ENSG00000197081,ENSG00000135828,ENSG00000197417,ENSG00000065243,ENSG00000065534,ENSG00000198796,ENSG00000132155,ENSG00000137275,ENSG00000115687,ENSG00000131023,ENSG00000136643
0.000174	7	GO:0016829	MF	lyase activity	ENSG00000159899,ENSG00000121310,ENSG00000133835,ENSG00000101474,ENSG00000188316,ENSG00000160282,ENSG00000102794
0.000224	4	GO:0032451	MF	demethylase activity	ENSG00000006459,ENSG00000160993,ENSG00000107077,ENSG00000165097
0.000273	5	GO:0019842	MF	vitamin binding	ENSG00000117385,ENSG00000149380,ENSG00000160282,ENSG00000140522,ENSG00000146085
0.000274	2	GO:0004605	MF	phosphatidate cytidylyltransferase activity	ENSG00000101290,ENSG00000144559
0.000357	4	GO:0016706	MF	oxidoreductase activity, acting on paired donors, with incorporation or reduction of molecular oxygen, 2-oxoglutarate as one donor, and incorporation of one atom each of oxygen into both donors	ENSG00000006459,ENSG00000117385,ENSG00000149380,ENSG00000160993
0.000412	29	GO:0003677	MF	DNA binding	ENSG00000110777,ENSG00000178175,ENSG00000083168,ENSG00000092330,ENSG00000112837,ENSG00000160957,ENSG00000116830,ENSG00000136630,ENSG00000173917,ENSG00000156983,ENSG00000103932,ENSG00000170448,ENSG00000179361,ENSG00000105856,ENSG00000055609,ENSG00000129534
0.000445	8	GO:0016757	MF	transferase activity, transferring glycosyl groups	ENSG00000173273,ENSG00000167080,ENSG00000184389,ENSG00000182050,ENSG00000151233,ENSG00000064225,ENSG00000147162,ENSG00000105509
0.00046	4	GO:0005100	MF	Rho GTPase activator activity	ENSG00000196220,ENSG00000137962,ENSG00000097096,ENSG00000128283
0.000529	13	GO:0016788	MF	hydrolase activity, acting on ester bonds	ENSG00000076201,ENSG00000135828,ENSG00000138035,ENSG00000158006,ENSG00000162407,ENSG00000101474,ENSG00000137074,ENSG00000107798,ENSG00000049239,ENSG00000130713,ENSG00000154889,ENSG00000167065,ENSG00000152457
0.000557	14	GO:0016301	MF	kinase activity	ENSG00000146904,ENSG00000103507,ENSG00000159899,ENSG00000197081,ENSG00000135828,ENSG00000197417,ENSG00000065243,ENSG00000065534,ENSG00000198796,ENSG00000132155,ENSG00000137275,ENSG00000115687,ENSG00000131023,ENSG00000136643
0.000569	12	GO:0070011	MF	peptidase activity, acting on L-amino acid peptides	ENSG00000144306,ENSG00000048028,ENSG00000137509,ENSG00000090686,ENSG00000196704,ENSG00000100031,ENSG00000147003,ENSG00000162600,ENSG00000141434,ENSG00000154734,ENSG00000198734,ENSG00000130734
0.0006	7	GO:0016741	MF	transferase activity, transferring one-carbon groups	ENSG00000110871,ENSG00000171806,ENSG00000003509,ENSG00000055609,ENSG00000160282,ENSG00000130005,ENSG00000185917
0.000644	5	GO:0051213	MF	dioxygenase activity	ENSG00000006459,ENSG00000117385,ENSG00000149380,ENSG00000160993,ENSG00000107077
0.000709	5	GO:1901981	MF	phosphatidylinositol phosphate binding	ENSG00000033327,ENSG00000145555,ENSG00000147162,ENSG00000157978,ENSG00000107679
0.000739	16	GO:0022892	MF	substrate-specific transporter activity	ENSG00000153822,ENSG00000196961,ENSG00000143630,ENSG00000157765,ENSG00000163626,ENSG00000083807,ENSG00000169021,ENSG00000145740,ENSG00000101974,ENSG00000147606,ENSG00000140519,ENSG00000167114,ENSG00000181035,ENSG00000115194,ENSG00000084093,ENSG00000163933
0.000787	12	GO:0008233	MF	peptidase activity	ENSG00000144306,ENSG00000048028,ENSG00000137509,ENSG00000090686,ENSG00000196704,ENSG00000100031,ENSG00000147003,ENSG00000162600,ENSG00000141434,ENSG00000154734,ENSG00000198734,ENSG00000130734
0.000838	3	GO:0030159	MF	receptor signaling complex scaffold activity	ENSG00000138834,ENSG00000151208,ENSG00000157978
0.000908	2	GO:0016901	MF	oxidoreductase activity, acting on the CH-OH group of donors, quinone or similar compound as acceptor	ENSG00000115159,ENSG00000164161
0.000939	22	GO:0060089	MF	molecular transducer activity	ENSG00000146904,ENSG00000082512,ENSG00000015520,ENSG00000069122,ENSG00000176533,ENSG00000130202,ENSG00000152207,ENSG00000136869,ENSG00000159899,ENSG00000197081,ENSG00000027697,ENSG00000182631,ENSG00000112983,ENSG00000124440,ENSG00000137101,ENSG00000132155
0.000939	22	GO:0004871	MF	signal transducer activity	ENSG00000146904,ENSG00000082512,ENSG00000015520,ENSG00000069122,ENSG00000176533,ENSG00000130202,ENSG00000152207,ENSG00000136869,ENSG00000159899,ENSG00000197081,ENSG00000027697,ENSG00000182631,ENSG00000112983,ENSG00000124440,ENSG00000137101,ENSG00000132155
0.000945	21	GO:0004872	MF	receptor activity	ENSG00000146904,ENSG00000140678,ENSG00000015520,ENSG00000069122,ENSG00000130202,ENSG00000152207,ENSG00000136869,ENSG00000159899,ENSG00000197081,ENSG00000027697,ENSG00000182631,ENSG00000132470,ENSG00000112983,ENSG00000137101,ENSG00000162896,ENSG00000174600
0.00136	2	GO:0019798	MF	procollagen-proline dioxygenase activity	ENSG00000117385,ENSG00000149380
0.00144	7	GO:0042623	MF	ATPase activity, coupled	ENSG00000100345,ENSG00000101974,ENSG00000160957,ENSG00000116830,ENSG00000136271,ENSG00000145555,ENSG00000197150
0.00149	4	GO:0004527	MF	exonuclease activity	ENSG00000138035,ENSG00000137074,ENSG00000130713,ENSG00000152457
0.00157	4	GO:0048029	MF	monosaccharide binding	ENSG00000172270,ENSG00000197081,ENSG00000117385,ENSG00000149380
0.00159	12	GO:0042803	MF	protein homodimerization activity	ENSG00000171206,ENSG00000100099,ENSG00000100345,ENSG00000112837,ENSG00000130202,ENSG00000075340,ENSG00000133835,ENSG00000077498,ENSG00000106100,ENSG00000029725,ENSG00000160593,ENSG00000083720
0.0016	5	GO:0016616	MF	oxidoreductase activity, acting on the CH-OH group of donors, NAD or NADP as acceptor	ENSG00000104808,ENSG00000133835,ENSG00000085662,ENSG00000117448,ENSG00000049239
0.00167	5	GO:0016779	MF	nucleotidyltransferase activity	ENSG00000149016,ENSG00000138035,ENSG00000103932,ENSG00000101290,ENSG00000144559
0.00176	4	GO:0017048	MF	Rho GTPase binding	ENSG00000161791,ENSG00000100106,ENSG00000196220,ENSG00000128283
0.00189	2	GO:0032454	MF	histone demethylase activity (H3-K9 specific)	ENSG00000006459,ENSG00000107077
0.00189	2	GO:0004032	MF	alditol:NADP+ 1-oxidoreductase activity	ENSG00000085662,ENSG00000117448
0.00208	4	GO:0035591	MF	signaling adaptor activity	ENSG00000106070,ENSG00000033327,ENSG00000138834,ENSG00000157978
0.00226	3	GO:0032452	MF	histone demethylase activity	ENSG00000006459,ENSG00000107077,ENSG00000165097
0.00226	3	GO:0005547	MF	phosphatidylinositol-3,4,5-trisphosphate binding	ENSG00000033327,ENSG00000145555,ENSG00000147162
0.00238	9	GO:0046982	MF	protein heterodimerization activity	ENSG00000112837,ENSG00000188559,ENSG00000075340,ENSG00000005884,ENSG00000077498,ENSG00000163541,ENSG00000132155,ENSG00000064995,ENSG00000023909
0.00251	2	GO:0031957	MF	very long-chain fatty acid-CoA ligase activity	ENSG00000083807,ENSG00000167114
0.00251	2	GO:0070567	MF	cytidylyltransferase activity	ENSG00000101290,ENSG00000144559
0.0028	9	GO:0004674	MF	protein serine/threonine kinase activity	ENSG00000103507,ENSG00000065243,ENSG00000065534,ENSG00000198796,ENSG00000132155,ENSG00000137275,ENSG00000115687,ENSG00000131023,ENSG00000136643
0.00294	6	GO:0005083	MF	small GTPase regulator activity	ENSG00000188559,ENSG00000196220,ENSG00000137962,ENSG00000097096,ENSG00000135439,ENSG00000128283
0.00296	5	GO:0005099	MF	Ras GTPase activator activity	ENSG00000188559,ENSG00000196220,ENSG00000137962,ENSG00000097096,ENSG00000128283
0.00309	6	GO:0008168	MF	methyltransferase activity	ENSG00000110871,ENSG00000171806,ENSG00000003509,ENSG00000055609,ENSG00000130005,ENSG00000185917
0.0031	4	GO:0003777	MF	microtubule motor activity	ENSG00000137177,ENSG00000162849,ENSG00000136883,ENSG00000165115
0.00316	5	GO:0008194	MF	UDP-glycosyltransferase activity	ENSG00000167080,ENSG00000182050,ENSG00000151233,ENSG00000147162,ENSG00000105509
0.00322	2	GO:0016840	MF	carbon-nitrogen lyase activity	ENSG00000101474,ENSG00000160282
0.00322	2	GO:0015245	MF	fatty acid transporter activity	ENSG00000083807,ENSG00000167114
0.00344	7	GO:0004842	MF	ubiquitin-protein transferase activity	ENSG00000082512,ENSG00000198919,ENSG00000108375,ENSG00000092098,ENSG00000100225,ENSG00000160445,ENSG00000153827
0.00359	6	GO:0017016	MF	Ras GTPase binding	ENSG00000015520,ENSG00000161791,ENSG00000100106,ENSG00000196220,ENSG00000184014,ENSG00000128283
0.00401	2	GO:0031543	MF	peptidyl-proline dioxygenase activity	ENSG00000117385,ENSG00000149380
0.00401	2	GO:0008409	MF	5'-3' exonuclease activity	ENSG00000137074,ENSG00000152457
0.00405	3	GO:0016877	MF	ligase activity, forming carbon-sulfur bonds	ENSG00000083807,ENSG00000167114,ENSG00000163541
0.00407	5	GO:0004386	MF	helicase activity	ENSG00000089737,ENSG00000160957,ENSG00000116830,ENSG00000136271,ENSG00000073111
0.0042	5	GO:0042393	MF	histone binding	ENSG00000006459,ENSG00000048649,ENSG00000142784,ENSG00000073111,ENSG00000116273
0.0042	5	GO:0060090	MF	binding, bridging	ENSG00000106070,ENSG00000033327,ENSG00000171560,ENSG00000138834,ENSG00000157978
0.00434	8	GO:0005525	MF	GTP binding	ENSG00000167658,ENSG00000159899,ENSG00000142751,ENSG00000163541,ENSG00000101181,ENSG00000140598,ENSG00000151806,ENSG00000135439
0.00436	3	GO:0016796	MF	exonuclease activity, active with either ribo- or deoxyribonucleic acids and producing 5'-phosphomonoesters	ENSG00000138035,ENSG00000137074,ENSG00000130713
0.00462	4	GO:0004896	MF	cytokine receptor activity	ENSG00000027697,ENSG00000174600,ENSG00000100385,ENSG00000100368
0.00472	7	GO:0019787	MF	small conjugating protein transferase activity	ENSG00000082512,ENSG00000198919,ENSG00000108375,ENSG00000092098,ENSG00000100225,ENSG00000160445,ENSG00000153827
0.00482	4	GO:0005319	MF	lipid transporter activity	ENSG00000083807,ENSG00000101974,ENSG00000167114,ENSG00000163933
0.00512	6	GO:0031267	MF	small GTPase binding	ENSG00000015520,ENSG00000161791,ENSG00000100106,ENSG00000196220,ENSG00000184014,ENSG00000128283
0.00537	3	GO:0016875	MF	ligase activity, forming carbon-oxygen bonds	ENSG00000170445,ENSG00000166986,ENSG00000103356
0.00537	3	GO:0016876	MF	ligase activity, forming aminoacyl-tRNA and related compounds	ENSG00000170445,ENSG00000166986,ENSG00000103356
0.00537	3	GO:0004812	MF	aminoacyl-tRNA ligase activity	ENSG00000170445,ENSG00000166986,ENSG00000103356
0.00584	2	GO:0008106	MF	alcohol dehydrogenase (NADP+) activity	ENSG00000085662,ENSG00000117448
0.00584	2	GO:0030898	MF	actin-dependent ATPase activity	ENSG00000100345,ENSG00000145555
0.00594	5	GO:0016705	MF	oxidoreductase activity, acting on paired donors, with incorporation or reduction of molecular oxygen	ENSG00000006459,ENSG00000117385,ENSG00000149380,ENSG00000160993,ENSG00000077498
0.00597	8	GO:0032561	MF	guanyl ribonucleotide binding	ENSG00000167658,ENSG00000159899,ENSG00000142751,ENSG00000163541,ENSG00000101181,ENSG00000140598,ENSG00000151806,ENSG00000135439
0.00607	8	GO:0019001	MF	guanyl nucleotide binding	ENSG00000167658,ENSG00000159899,ENSG00000142751,ENSG00000163541,ENSG00000101181,ENSG00000140598,ENSG00000151806,ENSG00000135439
0.00669	17	GO:0038023	MF	signaling receptor activity	ENSG00000146904,ENSG00000015520,ENSG00000069122,ENSG00000130202,ENSG00000152207,ENSG00000136869,ENSG00000159899,ENSG00000197081,ENSG00000027697,ENSG00000182631,ENSG00000112983,ENSG00000137101,ENSG00000162896,ENSG00000174600,ENSG00000100385,ENSG00000100368
0.00679	6	GO:0051020	MF	GTPase binding	ENSG00000015520,ENSG00000161791,ENSG00000100106,ENSG00000196220,ENSG00000184014,ENSG00000128283
0.00687	2	GO:0004467	MF	long-chain fatty acid-CoA ligase activity	ENSG00000083807,ENSG00000167114
0.00687	2	GO:0032794	MF	GTPase activating protein binding	ENSG00000161791,ENSG00000165219
0.00738	3	GO:0016836	MF	hydro-lyase activity	ENSG00000133835,ENSG00000188316,ENSG00000102794
0.00799	2	GO:0001671	MF	ATPase activator activity	ENSG00000077232,ENSG00000134571
0.0085	4	GO:0008238	MF	exopeptidase activity	ENSG00000144306,ENSG00000137509,ENSG00000100031,ENSG00000147003
0.0085	4	GO:0009055	MF	electron carrier activity	ENSG00000104808,ENSG00000167807,ENSG00000085662,ENSG00000117448
0.00877	3	GO:0017022	MF	myosin binding	ENSG00000015520,ENSG00000100106,ENSG00000134571
0.00903	5	GO:0050839	MF	cell adhesion molecule binding	ENSG00000130202,ENSG00000132855,ENSG00000005884,ENSG00000162407,ENSG00000160593
0.00918	2	GO:0005385	MF	zinc ion transmembrane transporter activity	ENSG00000145740,ENSG00000115194
0.00918	2	GO:0015645	MF	fatty acid ligase activity	ENSG00000083807,ENSG00000167114
0.00918	2	GO:0017049	MF	GTP-Rho binding	ENSG00000100106,ENSG00000128283
0.00941	4	GO:0005178	MF	integrin binding	ENSG00000132855,ENSG00000005884,ENSG00000162407,ENSG00000160593
0.00949	5	GO:0005516	MF	calmodulin binding	ENSG00000179841,ENSG00000100345,ENSG00000075340,ENSG00000065534,ENSG00000145555
0.00979	3	GO:0051219	MF	phosphoprotein binding	ENSG00000197081,ENSG00000137074,ENSG00000157978
0.0102	5	GO:0004518	MF	nuclease activity	ENSG00000135828,ENSG00000138035,ENSG00000137074,ENSG00000130713,ENSG00000152457
0.0105	2	GO:0031434	MF	mitogen-activated protein kinase kinase binding	ENSG00000138834,ENSG00000132155
0.0118	2	GO:0005537	MF	mannose binding	ENSG00000172270,ENSG00000197081
0.0123	5	GO:0008237	MF	metallopeptidase activity	ENSG00000196704,ENSG00000147003,ENSG00000162600,ENSG00000141434,ENSG00000154734
0.0126	3	GO:0032947	MF	protein complex scaffold	ENSG00000138834,ENSG00000151208,ENSG00000157978
0.0143	5	GO:0005539	MF	glycosaminoglycan binding	ENSG00000107742,ENSG00000106100,ENSG00000154175,ENSG00000138379,ENSG00000154734
0.0146	4	GO:0052689	MF	carboxylic ester hydrolase activity	ENSG00000158006,ENSG00000101474,ENSG00000107798,ENSG00000049239
0.015	5	GO:0016758	MF	transferase activity, transferring hexosyl groups	ENSG00000167080,ENSG00000184389,ENSG00000182050,ENSG00000147162,ENSG00000105509
0.0159	3	GO:1902936	MF	phosphatidylinositol bisphosphate binding	ENSG00000033327,ENSG00000157978,ENSG00000107679
0.0163	1	GO:0030407	MF	formimidoyltransferase activity	ENSG00000160282
0.0163	1	GO:0030409	MF	glutamate formimidoyltransferase activity	ENSG00000160282
0.0163	1	GO:0015633	MF	zinc transporting ATPase activity	ENSG00000115194
0.0163	1	GO:0030731	MF	guanidinoacetate N-methyltransferase activity	ENSG00000130005
0.0163	1	GO:0033925	MF	mannosyl-glycoprotein endo-beta-N-acetylglucosaminidase activity	ENSG00000167280
0.0163	1	GO:0047613	MF	aconitate decarboxylase activity	ENSG00000102794
0.0163	1	GO:0016232	MF	HNK-1 sulfotransferase activity	ENSG00000115526
0.0163	1	GO:0050613	MF	delta14-sterol reductase activity	ENSG00000149809
0.0163	1	GO:0001792	MF	polymeric immunoglobulin receptor activity	ENSG00000162896
0.0163	1	GO:0001962	MF	alpha-1,3-galactosyltransferase activity	ENSG00000184389
0.0163	1	GO:0050561	MF	glutamate-tRNA(Gln) ligase activity	ENSG00000103356
0.0163	2	GO:0016878	MF	acid-thiol ligase activity	ENSG00000083807,ENSG00000163541
0.0163	1	GO:0047747	MF	cholate-CoA ligase activity	ENSG00000083807
0.0163	1	GO:0052590	MF	sn-glycerol-3-phosphate:ubiquinone oxidoreductase activity	ENSG00000115159
0.0163	1	GO:0052591	MF	sn-glycerol-3-phosphate:ubiquinone-8 oxidoreductase activity	ENSG00000115159
0.0163	2	GO:0004033	MF	aldo-keto reductase (NADP) activity	ENSG00000085662,ENSG00000117448
0.0163	1	GO:0047939	MF	L-glucuronate reductase activity	ENSG00000117448
0.0163	1	GO:0047936	MF	glucose 1-dehydrogenase [NAD(P)] activity	ENSG00000049239
0.0163	1	GO:0047837	MF	D-xylose 1-dehydrogenase (NADP+) activity	ENSG00000104808
0.0163	1	GO:0000386	MF	second spliceosomal transesterification activity	ENSG00000164609
0.0163	1	GO:0004654	MF	polyribonucleotide nucleotidyltransferase activity	ENSG00000138035
0.0163	1	GO:0050277	MF	sedoheptulokinase activity	ENSG00000197417
0.0163	1	GO:0047323	MF	[3-methyl-2-oxobutanoate dehydrogenase (acetyl-transferring)] kinase activity	ENSG00000103507
0.0163	1	GO:0016843	MF	amine-lyase activity	ENSG00000101474
0.0163	1	GO:0016844	MF	strictosidine synthase activity	ENSG00000101474
0.0163	1	GO:0033989	MF	3alpha,7alpha,12alpha-trihydroxy-5beta-cholest-24-enoyl-CoA hydratase activity	ENSG00000133835
0.0163	1	GO:0047547	MF	2-methylcitrate dehydratase activity	ENSG00000102794
0.0163	1	GO:0022865	MF	transmembrane electron transfer carrier	ENSG00000008283
0.0163	2	GO:0043325	MF	phosphatidylinositol-3,4-bisphosphate binding	ENSG00000033327,ENSG00000107679
0.0163	1	GO:0036313	MF	phosphatidylinositol 3-kinase catalytic subunit binding	ENSG00000100100
0.0163	1	GO:0035226	MF	glutamate-cysteine ligase catalytic subunit binding	ENSG00000023909
0.0163	2	GO:0060590	MF	ATPase regulator activity	ENSG00000077232,ENSG00000134571
0.0163	1	GO:0004503	MF	monophenol monooxygenase activity	ENSG00000077498
0.0163	1	GO:0033699	MF	DNA 5'-adenosine monophosphate hydrolase activity	ENSG00000137074
0.0163	1	GO:0030412	MF	formimidoyltetrahydrofolate cyclodeaminase activity	ENSG00000160282
0.0163	1	GO:0034649	MF	histone demethylase activity (H3-monomethyl-K4 specific)	ENSG00000165097
0.0163	1	GO:0043795	MF	glyceraldehyde oxidoreductase activity	ENSG00000085662
0.0163	1	GO:0052798	MF	beta-galactoside alpha-2,3-sialyltransferase activity	ENSG00000064225
0.0163	1	GO:0044594	MF	17-beta-hydroxysteroid dehydrogenase (NAD+) activity	ENSG00000133835
0.0163	1	GO:0001631	MF	cysteinyl leukotriene receptor activity	ENSG00000152207
0.0163	1	GO:0004494	MF	methylmalonyl-CoA mutase activity	ENSG00000146085
0.0174	3	GO:0016835	MF	carbon-oxygen lyase activity	ENSG00000133835,ENSG00000188316,ENSG00000102794
0.018	2	GO:0000146	MF	microfilament motor activity	ENSG00000100345,ENSG00000145555
0.018	2	GO:0030506	MF	ankyrin binding	ENSG00000128591,ENSG00000140519
0.018	2	GO:0031418	MF	L-ascorbic acid binding	ENSG00000117385,ENSG00000149380
0.018	2	GO:0051537	MF	2 iron, 2 sulfur cluster binding	ENSG00000169021,ENSG00000167807
0.0182	15	GO:0004888	MF	transmembrane signaling receptor activity	ENSG00000146904,ENSG00000015520,ENSG00000069122,ENSG00000152207,ENSG00000136869,ENSG00000159899,ENSG00000197081,ENSG00000027697,ENSG00000182631,ENSG00000137101,ENSG00000162896,ENSG00000174600,ENSG00000100385,ENSG00000100368,ENSG00000089692
0.0192	4	GO:0030674	MF	protein binding, bridging	ENSG00000106070,ENSG00000033327,ENSG00000171560,ENSG00000157978
0.0218	9	GO:0008324	MF	cation transmembrane transporter activity	ENSG00000153822,ENSG00000143630,ENSG00000157765,ENSG00000169021,ENSG00000145740,ENSG00000140519,ENSG00000181035,ENSG00000115194,ENSG00000084093
0.022	12	GO:0022857	MF	transmembrane transporter activity	ENSG00000153822,ENSG00000143630,ENSG00000157765,ENSG00000169021,ENSG00000145740,ENSG00000147606,ENSG00000140519,ENSG00000181035,ENSG00000008283,ENSG00000197150,ENSG00000115194,ENSG00000084093
0.0222	3	GO:0070035	MF	purine NTP-dependent helicase activity	ENSG00000160957,ENSG00000116830,ENSG00000136271
0.0222	3	GO:0008026	MF	ATP-dependent helicase activity	ENSG00000160957,ENSG00000116830,ENSG00000136271
0.023	3	GO:0043021	MF	ribonucleoprotein complex binding	ENSG00000140598,ENSG00000151806,ENSG00000102103
0.0233	2	GO:0003746	MF	translation elongation factor activity	ENSG00000167658,ENSG00000140598
0.0233	2	GO:0016628	MF	oxidoreductase activity, acting on the CH-CH group of donors, NAD or NADP as acceptor	ENSG00000104808,ENSG00000149809
0.0233	2	GO:0000175	MF	3'-5'-exoribonuclease activity	ENSG00000138035,ENSG00000130713
0.0253	2	GO:0030507	MF	spectrin binding	ENSG00000075340,ENSG00000145555
0.0258	8	GO:0022890	MF	inorganic cation transmembrane transporter activity	ENSG00000153822,ENSG00000143630,ENSG00000157765,ENSG00000169021,ENSG00000145740,ENSG00000140519,ENSG00000115194,ENSG00000084093
0.026	4	GO:0035257	MF	nuclear hormone receptor binding	ENSG00000178175,ENSG00000107077,ENSG00000153827,ENSG00000064995
0.0273	2	GO:0016896	MF	exoribonuclease activity, producing 5'-phosphomonoesters	ENSG00000138035,ENSG00000130713
0.0294	2	GO:0004532	MF	exoribonuclease activity	ENSG00000138035,ENSG00000130713
0.0294	2	GO:0046966	MF	thyroid hormone receptor binding	ENSG00000153827,ENSG00000064995
0.0297	3	GO:0043130	MF	ubiquitin binding	ENSG00000198919,ENSG00000092098,ENSG00000165660
0.0307	3	GO:0004540	MF	ribonuclease activity	ENSG00000135828,ENSG00000138035,ENSG00000130713
0.0315	2	GO:0046915	MF	transition metal ion transmembrane transporter activity	ENSG00000145740,ENSG00000115194
0.0323	9	GO:0005198	MF	structural molecule activity	ENSG00000163319,ENSG00000171560,ENSG00000138834,ENSG00000075340,ENSG00000151208,ENSG00000134571,ENSG00000116898,ENSG00000157978,ENSG00000111341
0.0326	1	GO:0046403	MF	polynucleotide 3'-phosphatase activity	ENSG00000137074
0.0326	1	GO:0080122	MF	AMP transmembrane transporter activity	ENSG00000181035
0.0326	1	GO:0008967	MF	phosphoglycolate phosphatase activity	ENSG00000137074
0.0326	1	GO:0043262	MF	adenosine-diphosphatase activity	ENSG00000181035
0.0326	1	GO:0004906	MF	interferon-gamma receptor activity	ENSG00000027697
0.0326	1	GO:0004776	MF	succinate-CoA ligase (GDP-forming) activity	ENSG00000163541
0.0326	1	GO:0003878	MF	ATP citrate synthase activity	ENSG00000163541
0.0326	1	GO:0030628	MF	pre-mRNA 3'-splice site binding	ENSG00000164609
0.0326	1	GO:0004821	MF	histidine-tRNA ligase activity	ENSG00000170445
0.0326	1	GO:0004818	MF	glutamate-tRNA ligase activity	ENSG00000103356
0.0326	1	GO:0004825	MF	methionine-tRNA ligase activity	ENSG00000166986
0.0326	1	GO:0004368	MF	glycerol-3-phosphate dehydrogenase activity	ENSG00000115159
0.0326	1	GO:0004345	MF	glucose-6-phosphate dehydrogenase activity	ENSG00000049239
0.0326	1	GO:0097363	MF	protein O-GlcNAc transferase activity	ENSG00000147162
0.0326	1	GO:0060002	MF	plus-end directed microfilament motor activity	ENSG00000145555
0.0326	1	GO:0017057	MF	6-phosphogluconolactonase activity	ENSG00000049239
0.0326	1	GO:0004911	MF	interleukin-2 receptor activity	ENSG00000100385
0.0326	1	GO:0008147	MF	structural constituent of bone	ENSG00000111341
0.0326	1	GO:0016716	MF	oxidoreductase activity, acting on paired donors, with incorporation or reduction of molecular oxygen, another compound as one donor, and incorporation of one atom of oxygen	ENSG00000077498
0.0326	1	GO:0004771	MF	sterol esterase activity	ENSG00000107798
0.0326	1	GO:0008260	MF	3-oxoacid CoA-transferase activity	ENSG00000083720
0.0326	1	GO:0016652	MF	oxidoreductase activity, acting on NAD(P)H, NAD(P) as acceptor	ENSG00000104808
0.0326	1	GO:0008746	MF	NAD(P)+ transhydrogenase activity	ENSG00000104808
0.0326	1	GO:0071077	MF	adenosine 3',5'-bisphosphate transmembrane transporter activity	ENSG00000181035
0.0326	1	GO:0015228	MF	coenzyme A transmembrane transporter activity	ENSG00000181035
0.0337	8	GO:0003712	MF	transcription cofactor activity	ENSG00000110777,ENSG00000178175,ENSG00000083168,ENSG00000112837,ENSG00000124440,ENSG00000102103,ENSG00000065526,ENSG00000064995
0.0357	4	GO:0031406	MF	carboxylic acid binding	ENSG00000197081,ENSG00000117385,ENSG00000149380,ENSG00000160282
0.036	2	GO:0015101	MF	organic cation transmembrane transporter activity	ENSG00000140519,ENSG00000181035
0.036	2	GO:0043022	MF	ribosome binding	ENSG00000140598,ENSG00000151806
0.0365	4	GO:0043177	MF	organic acid binding	ENSG00000197081,ENSG00000117385,ENSG00000149380,ENSG00000160282
0.037	7	GO:0004175	MF	endopeptidase activity	ENSG00000048028,ENSG00000090686,ENSG00000162600,ENSG00000141434,ENSG00000154734,ENSG00000198734,ENSG00000130734
0.0397	3	GO:0005249	MF	voltage-gated potassium channel activity	ENSG00000153822,ENSG00000143630,ENSG00000084093
0.0397	4	GO:0008083	MF	growth factor activity	ENSG00000132855,ENSG00000158458,ENSG00000029725,ENSG00000138379
0.0407	2	GO:0005501	MF	retinoid binding	ENSG00000197081,ENSG00000140522
0.0434	3	GO:0032182	MF	small conjugating protein binding	ENSG00000198919,ENSG00000092098,ENSG00000165660
0.0434	3	GO:0047485	MF	protein N-terminus binding	ENSG00000167978,ENSG00000137074,ENSG00000064995
0.0439	4	GO:0051427	MF	hormone receptor binding	ENSG00000178175,ENSG00000107077,ENSG00000153827,ENSG00000064995
0.0447	6	GO:0004857	MF	enzyme inhibitor activity	ENSG00000142784,ENSG00000131370,ENSG00000132855,ENSG00000166145,ENSG00000244731,ENSG00000125818
0.0457	2	GO:0019840	MF	isoprenoid binding	ENSG00000197081,ENSG00000140522
0.046	10	GO:0015075	MF	ion transmembrane transporter activity	ENSG00000153822,ENSG00000143630,ENSG00000157765,ENSG00000169021,ENSG00000145740,ENSG00000147606,ENSG00000140519,ENSG00000181035,ENSG00000115194,ENSG00000084093
0.046	3	GO:0001078	MF	RNA polymerase II core promoter proximal region sequence-specific DNA binding transcription factor activity involved in negative regulation of transcription	ENSG00000170448,ENSG00000125812,ENSG00000084093
0.048	8	GO:0000989	MF	transcription factor binding transcription factor activity	ENSG00000110777,ENSG00000178175,ENSG00000083168,ENSG00000112837,ENSG00000124440,ENSG00000102103,ENSG00000065526,ENSG00000064995
0.0487	6	GO:0015077	MF	monovalent inorganic cation transmembrane transporter activity	ENSG00000153822,ENSG00000143630,ENSG00000157765,ENSG00000169021,ENSG00000140519,ENSG00000084093
0.0487	1	GO:0019976	MF	interleukin-2 binding	ENSG00000100385
0.0487	1	GO:0050265	MF	RNA uridylyltransferase activity	ENSG00000149016
0.0487	1	GO:0004775	MF	succinate-CoA ligase (ADP-forming) activity	ENSG00000163541
0.0487	1	GO:0042134	MF	rRNA primary transcript binding	ENSG00000177469
0.0487	1	GO:0005502	MF	11-cis retinal binding	ENSG00000140522
0.0487	1	GO:0015217	MF	ADP transmembrane transporter activity	ENSG00000181035
0.0487	1	GO:0008454	MF	alpha-1,3-mannosylglycoprotein 4-beta-N-acetylglucosaminyltransferase activity	ENSG00000182050
0.0487	1	GO:0035575	MF	histone demethylase activity (H4-K20 specific)	ENSG00000006459
0.0487	1	GO:0019797	MF	procollagen-proline 3-dioxygenase activity	ENSG00000117385
0.0487	1	GO:0004656	MF	procollagen-proline 4-dioxygenase activity	ENSG00000149380
0.0487	1	GO:0004687	MF	myosin light chain kinase activity	ENSG00000065534
0.0487	1	GO:0016508	MF	long-chain-enoyl-CoA hydratase activity	ENSG00000133835
0.0487	1	GO:0050072	MF	m7G(5')pppN diphosphatase activity	ENSG00000110063
0.0487	1	GO:0008241	MF	peptidyl-dipeptidase activity	ENSG00000147003
0.0487	1	GO:0097108	MF	hedgehog family protein binding	ENSG00000164161
0.0487	1	GO:0098748	MF	endocytic adaptor activity	ENSG00000157978
0.0487	1	GO:0017123	MF	Ral GTPase activator activity	ENSG00000188559
0.0487	1	GO:0035615	MF	clathrin adaptor activity	ENSG00000157978
0.0487	1	GO:0035312	MF	5'-3' exodeoxyribonuclease activity	ENSG00000137074
0.0487	1	GO:0042392	MF	sphingosine-1-phosphate phosphatase activity	ENSG00000162407
0.0487	1	GO:0008410	MF	CoA-transferase activity	ENSG00000083720
0.0487	1	GO:0005010	MF	insulin-like growth factor-activated receptor activity	ENSG00000197081
0.0487	1	GO:0034648	MF	histone demethylase activity (H3-dimethyl-K4 specific)	ENSG00000165097
0.0487	1	GO:0016262	MF	protein N-acetylglucosaminyltransferase activity	ENSG00000147162
0.0487	1	GO:0016941	MF	natriuretic peptide receptor activity	ENSG00000159899
0.0489	8	GO:0000988	MF	protein binding transcription factor activity	ENSG00000110777,ENSG00000178175,ENSG00000083168,ENSG00000112837,ENSG00000124440,ENSG00000102103,ENSG00000065526,ENSG00000064995
0.05	3	GO:0000149	MF	SNARE binding	ENSG00000179044,ENSG00000167110,ENSG00000164506
7.08e-123	307	GO:0005575	CC	cellular_component	ENSG00000076201,ENSG00000141447,ENSG00000113763,ENSG00000138802,ENSG00000153822,ENSG00000146904,ENSG00000128591,ENSG00000167173,ENSG00000128595,ENSG00000171206,ENSG00000100099,ENSG00000196961,ENSG00000137177,ENSG00000082512,ENSG00000124171,ENSG00000143630
7.03e-117	290	GO:0005623	CC	cell	ENSG00000076201,ENSG00000141447,ENSG00000113763,ENSG00000138802,ENSG00000153822,ENSG00000146904,ENSG00000128591,ENSG00000167173,ENSG00000128595,ENSG00000171206,ENSG00000100099,ENSG00000196961,ENSG00000137177,ENSG00000082512,ENSG00000124171,ENSG00000143630
7.03e-117	290	GO:0044464	CC	cell part	ENSG00000076201,ENSG00000141447,ENSG00000113763,ENSG00000138802,ENSG00000153822,ENSG00000146904,ENSG00000128591,ENSG00000167173,ENSG00000128595,ENSG00000171206,ENSG00000100099,ENSG00000196961,ENSG00000137177,ENSG00000082512,ENSG00000124171,ENSG00000143630
3.82e-93	252	GO:0044424	CC	intracellular part	ENSG00000076201,ENSG00000141447,ENSG00000138802,ENSG00000128591,ENSG00000167173,ENSG00000128595,ENSG00000171206,ENSG00000100099,ENSG00000196961,ENSG00000137177,ENSG00000082512,ENSG00000124171,ENSG00000179841,ENSG00000138688,ENSG00000173273,ENSG00000167080
5.7e-92	252	GO:0005622	CC	intracellular	ENSG00000076201,ENSG00000141447,ENSG00000138802,ENSG00000128591,ENSG00000167173,ENSG00000128595,ENSG00000171206,ENSG00000100099,ENSG00000196961,ENSG00000137177,ENSG00000082512,ENSG00000124171,ENSG00000179841,ENSG00000138688,ENSG00000173273,ENSG00000167080
4.94e-86	240	GO:0043226	CC	organelle	ENSG00000076201,ENSG00000141447,ENSG00000138802,ENSG00000128591,ENSG00000128595,ENSG00000171206,ENSG00000100099,ENSG00000196961,ENSG00000137177,ENSG00000082512,ENSG00000124171,ENSG00000126233,ENSG00000138688,ENSG00000173273,ENSG00000167080,ENSG00000006459
2.73e-77	211	GO:0005737	CC	cytoplasm	ENSG00000076201,ENSG00000141447,ENSG00000138802,ENSG00000128591,ENSG00000167173,ENSG00000128595,ENSG00000171206,ENSG00000100099,ENSG00000196961,ENSG00000137177,ENSG00000082512,ENSG00000124171,ENSG00000179841,ENSG00000173273,ENSG00000167080,ENSG00000106070
6.55e-75	221	GO:0043227	CC	membrane-bounded organelle	ENSG00000076201,ENSG00000141447,ENSG00000138802,ENSG00000128595,ENSG00000171206,ENSG00000100099,ENSG00000196961,ENSG00000137177,ENSG00000124171,ENSG00000126233,ENSG00000138688,ENSG00000173273,ENSG00000167080,ENSG00000006459,ENSG00000100100,ENSG00000106344
6.5e-70	214	GO:0043229	CC	intracellular organelle	ENSG00000076201,ENSG00000141447,ENSG00000138802,ENSG00000128591,ENSG00000128595,ENSG00000171206,ENSG00000100099,ENSG00000196961,ENSG00000137177,ENSG00000082512,ENSG00000124171,ENSG00000138688,ENSG00000173273,ENSG00000167080,ENSG00000006459,ENSG00000106344
1.62e-59	193	GO:0043231	CC	intracellular membrane-bounded organelle	ENSG00000076201,ENSG00000141447,ENSG00000138802,ENSG00000128595,ENSG00000171206,ENSG00000100099,ENSG00000196961,ENSG00000137177,ENSG00000124171,ENSG00000138688,ENSG00000173273,ENSG00000167080,ENSG00000006459,ENSG00000106344,ENSG00000076706,ENSG00000169436
5.54e-50	154	GO:0044444	CC	cytoplasmic part	ENSG00000076201,ENSG00000141447,ENSG00000138802,ENSG00000128591,ENSG00000128595,ENSG00000171206,ENSG00000100099,ENSG00000196961,ENSG00000137177,ENSG00000082512,ENSG00000124171,ENSG00000179841,ENSG00000173273,ENSG00000167080,ENSG00000106070,ENSG00000163092
1.28e-49	166	GO:0016020	CC	membrane	ENSG00000141447,ENSG00000113763,ENSG00000138802,ENSG00000153822,ENSG00000146904,ENSG00000128591,ENSG00000128595,ENSG00000100099,ENSG00000196961,ENSG00000137177,ENSG00000082512,ENSG00000124171,ENSG00000143630,ENSG00000179841,ENSG00000138688,ENSG00000173273
6.47e-49	155	GO:0044422	CC	organelle part	ENSG00000076201,ENSG00000141447,ENSG00000138802,ENSG00000128591,ENSG00000128595,ENSG00000171206,ENSG00000196961,ENSG00000137177,ENSG00000082512,ENSG00000173273,ENSG00000167080,ENSG00000006459,ENSG00000106344,ENSG00000163092,ENSG00000169436,ENSG00000134369
2.2e-47	151	GO:0044446	CC	intracellular organelle part	ENSG00000076201,ENSG00000141447,ENSG00000138802,ENSG00000128595,ENSG00000171206,ENSG00000196961,ENSG00000137177,ENSG00000082512,ENSG00000173273,ENSG00000167080,ENSG00000006459,ENSG00000106344,ENSG00000169436,ENSG00000134369,ENSG00000083168,ENSG00000092330
5.39e-33	103	GO:0005886	CC	plasma membrane	ENSG00000113763,ENSG00000153822,ENSG00000146904,ENSG00000128591,ENSG00000196961,ENSG00000082512,ENSG00000124171,ENSG00000143630,ENSG00000179841,ENSG00000136099,ENSG00000100100,ENSG00000106070,ENSG00000076706,ENSG00000128567,ENSG00000167658,ENSG00000140678
5.57e-33	104	GO:0071944	CC	cell periphery	ENSG00000113763,ENSG00000153822,ENSG00000146904,ENSG00000128591,ENSG00000196961,ENSG00000082512,ENSG00000124171,ENSG00000143630,ENSG00000179841,ENSG00000136099,ENSG00000100100,ENSG00000106070,ENSG00000076706,ENSG00000128567,ENSG00000167658,ENSG00000140678
1.37e-28	89	GO:0031974	CC	membrane-enclosed lumen	ENSG00000076201,ENSG00000141447,ENSG00000128595,ENSG00000171206,ENSG00000173273,ENSG00000006459,ENSG00000106344,ENSG00000169436,ENSG00000083168,ENSG00000092330,ENSG00000163319,ENSG00000177469,ENSG00000048649,ENSG00000149016,ENSG00000145220,ENSG00000048028
1.23e-27	87	GO:0043233	CC	organelle lumen	ENSG00000076201,ENSG00000141447,ENSG00000128595,ENSG00000171206,ENSG00000173273,ENSG00000006459,ENSG00000106344,ENSG00000169436,ENSG00000083168,ENSG00000092330,ENSG00000163319,ENSG00000177469,ENSG00000048649,ENSG00000149016,ENSG00000145220,ENSG00000048028
2.49e-27	112	GO:0044425	CC	membrane part	ENSG00000113763,ENSG00000138802,ENSG00000153822,ENSG00000146904,ENSG00000196961,ENSG00000082512,ENSG00000143630,ENSG00000138688,ENSG00000173273,ENSG00000136099,ENSG00000167080,ENSG00000100100,ENSG00000076706,ENSG00000128567,ENSG00000140678,ENSG00000157765
1.1e-26	85	GO:0070013	CC	intracellular organelle lumen	ENSG00000076201,ENSG00000141447,ENSG00000128595,ENSG00000171206,ENSG00000173273,ENSG00000006459,ENSG00000106344,ENSG00000169436,ENSG00000083168,ENSG00000092330,ENSG00000163319,ENSG00000177469,ENSG00000048649,ENSG00000149016,ENSG00000145220,ENSG00000048028
1.29e-26	92	GO:0032991	CC	macromolecular complex	ENSG00000138802,ENSG00000153822,ENSG00000100099,ENSG00000196961,ENSG00000137177,ENSG00000082512,ENSG00000124171,ENSG00000173273,ENSG00000106344,ENSG00000169436,ENSG00000167658,ENSG00000140678,ENSG00000134369,ENSG00000083168,ENSG00000092330,ENSG00000163319
7.41e-26	111	GO:0005634	CC	nucleus	ENSG00000076201,ENSG00000141447,ENSG00000171206,ENSG00000124171,ENSG00000138688,ENSG00000173273,ENSG00000006459,ENSG00000106344,ENSG00000076706,ENSG00000167658,ENSG00000110777,ENSG00000178175,ENSG00000083168,ENSG00000092330,ENSG00000100345,ENSG00000177469
2.52e-24	62	GO:0044459	CC	plasma membrane part	ENSG00000153822,ENSG00000146904,ENSG00000196961,ENSG00000082512,ENSG00000143630,ENSG00000136099,ENSG00000076706,ENSG00000128567,ENSG00000140678,ENSG00000157765,ENSG00000100345,ENSG00000177469,ENSG00000015520,ENSG00000083807,ENSG00000172270,ENSG00000176533
5.45e-22	74	GO:0031982	CC	vesicle	ENSG00000076201,ENSG00000141447,ENSG00000138802,ENSG00000128595,ENSG00000100099,ENSG00000196961,ENSG00000124171,ENSG00000126233,ENSG00000100100,ENSG00000128567,ENSG00000167658,ENSG00000198198,ENSG00000157765,ENSG00000082438,ENSG00000100345,ENSG00000179044
1.28e-21	77	GO:0043234	CC	protein complex	ENSG00000138802,ENSG00000153822,ENSG00000100099,ENSG00000196961,ENSG00000137177,ENSG00000082512,ENSG00000124171,ENSG00000173273,ENSG00000169436,ENSG00000140678,ENSG00000134369,ENSG00000083168,ENSG00000100345,ENSG00000179044,ENSG00000177469,ENSG00000163818
1.49e-21	92	GO:0016021	CC	integral component of membrane	ENSG00000113763,ENSG00000153822,ENSG00000146904,ENSG00000082512,ENSG00000143630,ENSG00000138688,ENSG00000173273,ENSG00000136099,ENSG00000167080,ENSG00000100100,ENSG00000076706,ENSG00000128567,ENSG00000140678,ENSG00000157765,ENSG00000163626,ENSG00000015520
1.83e-21	74	GO:0044428	CC	nuclear part	ENSG00000076201,ENSG00000141447,ENSG00000171206,ENSG00000173273,ENSG00000006459,ENSG00000106344,ENSG00000083168,ENSG00000092330,ENSG00000177469,ENSG00000048649,ENSG00000149016,ENSG00000145220,ENSG00000048028,ENSG00000145740,ENSG00000089737,ENSG00000108375
6.8e-21	92	GO:0031224	CC	intrinsic component of membrane	ENSG00000113763,ENSG00000153822,ENSG00000146904,ENSG00000082512,ENSG00000143630,ENSG00000138688,ENSG00000173273,ENSG00000136099,ENSG00000167080,ENSG00000100100,ENSG00000076706,ENSG00000128567,ENSG00000140678,ENSG00000157765,ENSG00000163626,ENSG00000015520
2.65e-20	71	GO:0012505	CC	endomembrane system	ENSG00000076201,ENSG00000141447,ENSG00000138802,ENSG00000128595,ENSG00000100099,ENSG00000196961,ENSG00000137177,ENSG00000173273,ENSG00000167080,ENSG00000169436,ENSG00000083168,ENSG00000179044,ENSG00000177469,ENSG00000083807,ENSG00000172270,ENSG00000147872
7.85e-20	68	GO:0031981	CC	nuclear lumen	ENSG00000076201,ENSG00000141447,ENSG00000171206,ENSG00000173273,ENSG00000006459,ENSG00000106344,ENSG00000083168,ENSG00000092330,ENSG00000177469,ENSG00000048649,ENSG00000149016,ENSG00000145220,ENSG00000048028,ENSG00000145740,ENSG00000089737,ENSG00000110063
2.81e-18	67	GO:0031988	CC	membrane-bounded vesicle	ENSG00000076201,ENSG00000141447,ENSG00000138802,ENSG00000128595,ENSG00000100099,ENSG00000196961,ENSG00000124171,ENSG00000126233,ENSG00000100100,ENSG00000128567,ENSG00000167658,ENSG00000198198,ENSG00000082438,ENSG00000100345,ENSG00000179044,ENSG00000015520
1.77e-17	68	GO:0044421	CC	extracellular region part	ENSG00000076201,ENSG00000141447,ENSG00000124171,ENSG00000126233,ENSG00000100100,ENSG00000076706,ENSG00000169436,ENSG00000128567,ENSG00000167658,ENSG00000198198,ENSG00000082438,ENSG00000100345,ENSG00000149016,ENSG00000172270,ENSG00000176533,ENSG00000130202
1.82e-16	65	GO:0043228	CC	non-membrane-bounded organelle	ENSG00000076201,ENSG00000128591,ENSG00000137177,ENSG00000082512,ENSG00000173273,ENSG00000006459,ENSG00000106344,ENSG00000163092,ENSG00000134369,ENSG00000083168,ENSG00000092330,ENSG00000163319,ENSG00000073910,ENSG00000100345,ENSG00000149016,ENSG00000147872
1.82e-16	65	GO:0043232	CC	intracellular non-membrane-bounded organelle	ENSG00000076201,ENSG00000128591,ENSG00000137177,ENSG00000082512,ENSG00000173273,ENSG00000006459,ENSG00000106344,ENSG00000163092,ENSG00000134369,ENSG00000083168,ENSG00000092330,ENSG00000163319,ENSG00000073910,ENSG00000100345,ENSG00000149016,ENSG00000147872
1e-15	57	GO:0031090	CC	organelle membrane	ENSG00000141447,ENSG00000138802,ENSG00000196961,ENSG00000137177,ENSG00000173273,ENSG00000167080,ENSG00000163626,ENSG00000163319,ENSG00000015520,ENSG00000083807,ENSG00000172270,ENSG00000169021,ENSG00000145740,ENSG00000101974,ENSG00000136869,ENSG00000108375
1.33e-15	55	GO:0005654	CC	nucleoplasm	ENSG00000076201,ENSG00000141447,ENSG00000171206,ENSG00000006459,ENSG00000083168,ENSG00000092330,ENSG00000177469,ENSG00000048649,ENSG00000149016,ENSG00000048028,ENSG00000110063,ENSG00000090686,ENSG00000116830,ENSG00000134759,ENSG00000157796,ENSG00000065243
1.86e-15	56	GO:0005829	CC	cytosol	ENSG00000138802,ENSG00000128591,ENSG00000171206,ENSG00000100099,ENSG00000196961,ENSG00000082512,ENSG00000124171,ENSG00000179841,ENSG00000173273,ENSG00000106070,ENSG00000167658,ENSG00000163319,ENSG00000100345,ENSG00000177469,ENSG00000163818,ENSG00000147872
2.22e-15	42	GO:0005739	CC	mitochondrion	ENSG00000103642,ENSG00000110871,ENSG00000163626,ENSG00000163319,ENSG00000177469,ENSG00000172270,ENSG00000169021,ENSG00000103507,ENSG00000110063,ENSG00000090686,ENSG00000115159,ENSG00000131370,ENSG00000135828,ENSG00000138035,ENSG00000125459,ENSG00000100225
5.15e-15	71	GO:0005576	CC	extracellular region	ENSG00000076201,ENSG00000141447,ENSG00000128595,ENSG00000124171,ENSG00000126233,ENSG00000100100,ENSG00000076706,ENSG00000169436,ENSG00000128567,ENSG00000167658,ENSG00000198198,ENSG00000082438,ENSG00000100345,ENSG00000149016,ENSG00000172270,ENSG00000147872
9.42e-14	52	GO:1903561	CC	extracellular vesicle	ENSG00000076201,ENSG00000141447,ENSG00000124171,ENSG00000126233,ENSG00000100100,ENSG00000128567,ENSG00000167658,ENSG00000198198,ENSG00000082438,ENSG00000100345,ENSG00000172270,ENSG00000176533,ENSG00000130202,ENSG00000197081,ENSG00000137509,ENSG00000117385
9.42e-14	52	GO:0070062	CC	extracellular vesicular exosome	ENSG00000076201,ENSG00000141447,ENSG00000124171,ENSG00000126233,ENSG00000100100,ENSG00000128567,ENSG00000167658,ENSG00000198198,ENSG00000082438,ENSG00000100345,ENSG00000172270,ENSG00000176533,ENSG00000130202,ENSG00000197081,ENSG00000137509,ENSG00000117385
9.55e-14	52	GO:0043230	CC	extracellular organelle	ENSG00000076201,ENSG00000141447,ENSG00000124171,ENSG00000126233,ENSG00000100100,ENSG00000128567,ENSG00000167658,ENSG00000198198,ENSG00000082438,ENSG00000100345,ENSG00000172270,ENSG00000176533,ENSG00000130202,ENSG00000197081,ENSG00000137509,ENSG00000117385
9.55e-14	52	GO:0065010	CC	extracellular membrane-bounded organelle	ENSG00000076201,ENSG00000141447,ENSG00000124171,ENSG00000126233,ENSG00000100100,ENSG00000128567,ENSG00000167658,ENSG00000198198,ENSG00000082438,ENSG00000100345,ENSG00000172270,ENSG00000176533,ENSG00000130202,ENSG00000197081,ENSG00000137509,ENSG00000117385
2.01e-13	36	GO:0031226	CC	intrinsic component of plasma membrane	ENSG00000153822,ENSG00000146904,ENSG00000082512,ENSG00000143630,ENSG00000136099,ENSG00000128567,ENSG00000140678,ENSG00000157765,ENSG00000172270,ENSG00000145740,ENSG00000136869,ENSG00000108375,ENSG00000197081,ENSG00000171208,ENSG00000092098,ENSG00000027697
3.27e-13	35	GO:0005887	CC	integral component of plasma membrane	ENSG00000153822,ENSG00000146904,ENSG00000082512,ENSG00000143630,ENSG00000136099,ENSG00000128567,ENSG00000140678,ENSG00000157765,ENSG00000172270,ENSG00000145740,ENSG00000136869,ENSG00000108375,ENSG00000197081,ENSG00000171208,ENSG00000092098,ENSG00000027697
2.77e-12	34	GO:0005794	CC	Golgi apparatus	ENSG00000138802,ENSG00000128595,ENSG00000196961,ENSG00000137177,ENSG00000173273,ENSG00000167080,ENSG00000083168,ENSG00000172270,ENSG00000145740,ENSG00000197081,ENSG00000115526,ENSG00000184389,ENSG00000138834,ENSG00000153339,ENSG00000131725,ENSG00000148396
8.08e-12	30	GO:0030054	CC	cell junction	ENSG00000128591,ENSG00000124171,ENSG00000136099,ENSG00000076706,ENSG00000163092,ENSG00000128567,ENSG00000100345,ENSG00000172270,ENSG00000130202,ENSG00000100106,ENSG00000197081,ENSG00000147394,ENSG00000145012,ENSG00000065243,ENSG00000005884,ENSG00000065534
2.99e-10	22	GO:0009986	CC	cell surface	ENSG00000076706,ENSG00000140678,ENSG00000100345,ENSG00000069122,ENSG00000130202,ENSG00000136869,ENSG00000197081,ENSG00000171560,ENSG00000132855,ENSG00000065243,ENSG00000005884,ENSG00000100031,ENSG00000065534,ENSG00000079308,ENSG00000132470,ENSG00000203747
8.41e-10	36	GO:0005856	CC	cytoskeleton	ENSG00000076201,ENSG00000128591,ENSG00000137177,ENSG00000082512,ENSG00000173273,ENSG00000134369,ENSG00000073910,ENSG00000100345,ENSG00000100106,ENSG00000147394,ENSG00000198089,ENSG00000157796,ENSG00000162849,ENSG00000065243,ENSG00000075340,ENSG00000137942
9.6e-10	39	GO:0098588	CC	bounding membrane of organelle	ENSG00000141447,ENSG00000138802,ENSG00000196961,ENSG00000137177,ENSG00000173273,ENSG00000167080,ENSG00000083807,ENSG00000172270,ENSG00000145740,ENSG00000101974,ENSG00000136869,ENSG00000108375,ENSG00000197081,ENSG00000115526,ENSG00000138834,ENSG00000131725
2.54e-09	18	GO:0098590	CC	plasma membrane region	ENSG00000196961,ENSG00000128567,ENSG00000157765,ENSG00000177469,ENSG00000015520,ENSG00000083807,ENSG00000145740,ENSG00000005884,ENSG00000147606,ENSG00000140519,ENSG00000132470,ENSG00000106100,ENSG00000117448,ENSG00000107186,ENSG00000173040,ENSG00000164161
9.23e-09	30	GO:0098589	CC	membrane region	ENSG00000138802,ENSG00000196961,ENSG00000128567,ENSG00000157765,ENSG00000177469,ENSG00000015520,ENSG00000083807,ENSG00000172270,ENSG00000145740,ENSG00000101974,ENSG00000108375,ENSG00000005884,ENSG00000147606,ENSG00000148396,ENSG00000131378,ENSG00000140519
3.19e-08	25	GO:0031410	CC	cytoplasmic vesicle	ENSG00000076201,ENSG00000138802,ENSG00000128595,ENSG00000100099,ENSG00000196961,ENSG00000179044,ENSG00000015520,ENSG00000172270,ENSG00000069122,ENSG00000145740,ENSG00000197081,ENSG00000171560,ENSG00000153339,ENSG00000075340,ENSG00000137942,ENSG00000140519
3.49e-08	22	GO:0044429	CC	mitochondrial part	ENSG00000163626,ENSG00000163319,ENSG00000169021,ENSG00000103507,ENSG00000115159,ENSG00000138035,ENSG00000125459,ENSG00000162600,ENSG00000181035,ENSG00000101290,ENSG00000163541,ENSG00000197150,ENSG00000132155,ENSG00000101181,ENSG00000116898,ENSG00000151806
3.52e-08	24	GO:0031967	CC	organelle envelope	ENSG00000173273,ENSG00000163626,ENSG00000163319,ENSG00000169021,ENSG00000108375,ENSG00000197081,ENSG00000115159,ENSG00000138035,ENSG00000125459,ENSG00000091073,ENSG00000165802,ENSG00000162600,ENSG00000181035,ENSG00000101290,ENSG00000163541,ENSG00000138587
3.84e-08	13	GO:0043235	CC	receptor complex	ENSG00000082512,ENSG00000140678,ENSG00000136869,ENSG00000171208,ENSG00000092098,ENSG00000005884,ENSG00000132470,ENSG00000164506,ENSG00000137275,ENSG00000162896,ENSG00000149809,ENSG00000100368,ENSG00000169169
3.92e-08	24	GO:0031975	CC	envelope	ENSG00000173273,ENSG00000163626,ENSG00000163319,ENSG00000169021,ENSG00000108375,ENSG00000197081,ENSG00000115159,ENSG00000138035,ENSG00000125459,ENSG00000091073,ENSG00000165802,ENSG00000162600,ENSG00000181035,ENSG00000101290,ENSG00000163541,ENSG00000138587
4.2e-08	30	GO:0042995	CC	cell projection	ENSG00000076201,ENSG00000136099,ENSG00000128567,ENSG00000157765,ENSG00000141519,ENSG00000100345,ENSG00000015520,ENSG00000157796,ENSG00000027697,ENSG00000138834,ENSG00000065243,ENSG00000005884,ENSG00000242498,ENSG00000065534,ENSG00000165802,ENSG00000147003
1.4e-07	20	GO:0044431	CC	Golgi apparatus part	ENSG00000138802,ENSG00000196961,ENSG00000137177,ENSG00000173273,ENSG00000167080,ENSG00000172270,ENSG00000197081,ENSG00000115526,ENSG00000138834,ENSG00000153339,ENSG00000148396,ENSG00000167110,ENSG00000077498,ENSG00000182050,ENSG00000151233,ENSG00000064225
2.29e-07	26	GO:0044430	CC	cytoskeletal part	ENSG00000076201,ENSG00000137177,ENSG00000082512,ENSG00000173273,ENSG00000134369,ENSG00000073910,ENSG00000100345,ENSG00000100106,ENSG00000198089,ENSG00000162849,ENSG00000065243,ENSG00000075340,ENSG00000065534,ENSG00000145555,ENSG00000066933,ENSG00000131351
6.15e-07	12	GO:0098552	CC	side of membrane	ENSG00000082512,ENSG00000076706,ENSG00000140678,ENSG00000136869,ENSG00000092098,ENSG00000171560,ENSG00000005884,ENSG00000100031,ENSG00000203747,ENSG00000100385,ENSG00000157978,ENSG00000089692
8.58e-07	24	GO:0005615	CC	extracellular space	ENSG00000126233,ENSG00000076706,ENSG00000128567,ENSG00000188559,ENSG00000197081,ENSG00000171560,ENSG00000185303,ENSG00000132855,ENSG00000100031,ENSG00000166145,ENSG00000003509,ENSG00000244731,ENSG00000085662,ENSG00000158458,ENSG00000154175,ENSG00000138379
1.08e-06	14	GO:0005912	CC	adherens junction	ENSG00000128591,ENSG00000076706,ENSG00000100345,ENSG00000172270,ENSG00000130202,ENSG00000100106,ENSG00000197081,ENSG00000147394,ENSG00000145012,ENSG00000005884,ENSG00000079308,ENSG00000151208,ENSG00000162407,ENSG00000128283
1.19e-06	19	GO:0005730	CC	nucleolus	ENSG00000006459,ENSG00000106344,ENSG00000083168,ENSG00000149016,ENSG00000145220,ENSG00000048028,ENSG00000145740,ENSG00000089737,ENSG00000136271,ENSG00000145555,ENSG00000142207,ENSG00000137074,ENSG00000197150,ENSG00000125812,ENSG00000130713,ENSG00000138380
1.35e-06	11	GO:0031253	CC	cell projection membrane	ENSG00000128567,ENSG00000157765,ENSG00000015520,ENSG00000138834,ENSG00000005884,ENSG00000147003,ENSG00000167114,ENSG00000145555,ENSG00000173040,ENSG00000164161,ENSG00000107679
1.43e-06	17	GO:0005740	CC	mitochondrial envelope	ENSG00000163626,ENSG00000163319,ENSG00000169021,ENSG00000115159,ENSG00000138035,ENSG00000125459,ENSG00000162600,ENSG00000181035,ENSG00000101290,ENSG00000163541,ENSG00000197150,ENSG00000132155,ENSG00000101181,ENSG00000116898,ENSG00000151806,ENSG00000144559
1.67e-06	14	GO:0070161	CC	anchoring junction	ENSG00000128591,ENSG00000076706,ENSG00000100345,ENSG00000172270,ENSG00000130202,ENSG00000100106,ENSG00000197081,ENSG00000147394,ENSG00000145012,ENSG00000005884,ENSG00000079308,ENSG00000151208,ENSG00000162407,ENSG00000128283
2.12e-06	19	GO:1902494	CC	catalytic complex	ENSG00000083168,ENSG00000176533,ENSG00000169021,ENSG00000103507,ENSG00000092098,ENSG00000115159,ENSG00000134759,ENSG00000100225,ENSG00000156983,ENSG00000160445,ENSG00000112983,ENSG00000055609,ENSG00000163541,ENSG00000197150,ENSG00000147162,ENSG00000137275
3.31e-06	16	GO:0031966	CC	mitochondrial membrane	ENSG00000163626,ENSG00000163319,ENSG00000169021,ENSG00000115159,ENSG00000125459,ENSG00000162600,ENSG00000181035,ENSG00000101290,ENSG00000163541,ENSG00000197150,ENSG00000132155,ENSG00000101181,ENSG00000116898,ENSG00000151806,ENSG00000144559,ENSG00000169169
4.32e-06	9	GO:0016323	CC	basolateral plasma membrane	ENSG00000196961,ENSG00000083807,ENSG00000005884,ENSG00000147606,ENSG00000140519,ENSG00000132470,ENSG00000106100,ENSG00000157978,ENSG00000116885
4.34e-06	20	GO:0015630	CC	microtubule cytoskeleton	ENSG00000076201,ENSG00000137177,ENSG00000082512,ENSG00000173273,ENSG00000134369,ENSG00000073910,ENSG00000100345,ENSG00000100106,ENSG00000198089,ENSG00000162849,ENSG00000065243,ENSG00000131351,ENSG00000073111,ENSG00000147874,ENSG00000147162,ENSG00000131023
5.38e-06	14	GO:0019866	CC	organelle inner membrane	ENSG00000163626,ENSG00000163319,ENSG00000169021,ENSG00000115159,ENSG00000162600,ENSG00000181035,ENSG00000101290,ENSG00000163541,ENSG00000197150,ENSG00000101181,ENSG00000116898,ENSG00000151806,ENSG00000144559,ENSG00000188807
5.91e-06	15	GO:0000139	CC	Golgi membrane	ENSG00000138802,ENSG00000196961,ENSG00000137177,ENSG00000173273,ENSG00000167080,ENSG00000172270,ENSG00000115526,ENSG00000138834,ENSG00000148396,ENSG00000167110,ENSG00000182050,ENSG00000151233,ENSG00000064225,ENSG00000090615,ENSG00000090863
6.51e-06	25	GO:0005783	CC	endoplasmic reticulum	ENSG00000138802,ENSG00000128595,ENSG00000169436,ENSG00000177469,ENSG00000083807,ENSG00000147872,ENSG00000101974,ENSG00000108375,ENSG00000117385,ENSG00000027697,ENSG00000138834,ENSG00000077232,ENSG00000149380,ENSG00000100031,ENSG00000148396,ENSG00000167114
8.02e-06	20	GO:0016023	CC	cytoplasmic membrane-bounded vesicle	ENSG00000076201,ENSG00000138802,ENSG00000128595,ENSG00000100099,ENSG00000196961,ENSG00000179044,ENSG00000015520,ENSG00000172270,ENSG00000145740,ENSG00000197081,ENSG00000171560,ENSG00000075340,ENSG00000137942,ENSG00000167110,ENSG00000077498,ENSG00000029725
8.06e-06	12	GO:0030055	CC	cell-substrate junction	ENSG00000128591,ENSG00000076706,ENSG00000172270,ENSG00000130202,ENSG00000100106,ENSG00000197081,ENSG00000147394,ENSG00000145012,ENSG00000005884,ENSG00000079308,ENSG00000132470,ENSG00000128283
1.04e-05	13	GO:0005743	CC	mitochondrial inner membrane	ENSG00000163626,ENSG00000163319,ENSG00000169021,ENSG00000115159,ENSG00000162600,ENSG00000181035,ENSG00000101290,ENSG00000163541,ENSG00000197150,ENSG00000101181,ENSG00000116898,ENSG00000151806,ENSG00000144559
1.15e-05	5	GO:0045178	CC	basal part of cell	ENSG00000083807,ENSG00000137509,ENSG00000132470,ENSG00000157978,ENSG00000116885
1.92e-05	9	GO:0009897	CC	external side of plasma membrane	ENSG00000076706,ENSG00000140678,ENSG00000136869,ENSG00000171560,ENSG00000005884,ENSG00000100031,ENSG00000203747,ENSG00000100385,ENSG00000089692
2.48e-05	11	GO:0005911	CC	cell-cell junction	ENSG00000124171,ENSG00000128567,ENSG00000100345,ENSG00000130202,ENSG00000065243,ENSG00000065534,ENSG00000151208,ENSG00000126259,ENSG00000160593,ENSG00000107186,ENSG00000143119
3.78e-05	11	GO:0005925	CC	focal adhesion	ENSG00000128591,ENSG00000076706,ENSG00000172270,ENSG00000130202,ENSG00000100106,ENSG00000197081,ENSG00000147394,ENSG00000145012,ENSG00000005884,ENSG00000079308,ENSG00000128283
4.27e-05	11	GO:0005924	CC	cell-substrate adherens junction	ENSG00000128591,ENSG00000076706,ENSG00000172270,ENSG00000130202,ENSG00000100106,ENSG00000197081,ENSG00000147394,ENSG00000145012,ENSG00000005884,ENSG00000079308,ENSG00000128283
5.23e-05	16	GO:0044463	CC	cell projection part	ENSG00000076201,ENSG00000128567,ENSG00000157765,ENSG00000015520,ENSG00000157796,ENSG00000138834,ENSG00000005884,ENSG00000147003,ENSG00000167114,ENSG00000145555,ENSG00000138587,ENSG00000173040,ENSG00000164161,ENSG00000102103,ENSG00000107679,ENSG00000105695
6.11e-05	4	GO:0009925	CC	basal plasma membrane	ENSG00000083807,ENSG00000132470,ENSG00000157978,ENSG00000116885
6.2e-05	9	GO:0016324	CC	apical plasma membrane	ENSG00000196961,ENSG00000128567,ENSG00000157765,ENSG00000015520,ENSG00000145740,ENSG00000140519,ENSG00000106100,ENSG00000117448,ENSG00000107186
6.93e-05	14	GO:0044451	CC	nucleoplasm part	ENSG00000171206,ENSG00000083168,ENSG00000149016,ENSG00000116830,ENSG00000134759,ENSG00000156983,ENSG00000164609,ENSG00000071894,ENSG00000112983,ENSG00000055609,ENSG00000167978,ENSG00000147162,ENSG00000102103,ENSG00000064995
7.98e-05	10	GO:0045177	CC	apical part of cell	ENSG00000196961,ENSG00000124171,ENSG00000128567,ENSG00000157765,ENSG00000015520,ENSG00000145740,ENSG00000140519,ENSG00000106100,ENSG00000117448,ENSG00000107186
8.5e-05	13	GO:0005815	CC	microtubule organizing center	ENSG00000076201,ENSG00000137177,ENSG00000082512,ENSG00000173273,ENSG00000073910,ENSG00000100106,ENSG00000198089,ENSG00000065243,ENSG00000131351,ENSG00000147874,ENSG00000147162,ENSG00000131023,ENSG00000160282
9.48e-05	10	GO:0005759	CC	mitochondrial matrix	ENSG00000163319,ENSG00000103507,ENSG00000163541,ENSG00000101181,ENSG00000116898,ENSG00000151806,ENSG00000130734,ENSG00000103356,ENSG00000083720,ENSG00000146085
0.000261	10	GO:0031012	CC	extracellular matrix	ENSG00000169436,ENSG00000107742,ENSG00000117385,ENSG00000185303,ENSG00000132470,ENSG00000154175,ENSG00000154734,ENSG00000165816,ENSG00000090863,ENSG00000111341
0.000265	14	GO:0005768	CC	endosome	ENSG00000076201,ENSG00000141447,ENSG00000137177,ENSG00000101974,ENSG00000136869,ENSG00000197081,ENSG00000131725,ENSG00000147606,ENSG00000131378,ENSG00000165219,ENSG00000029725,ENSG00000115194,ENSG00000136643,ENSG00000157978
0.000331	9	GO:0031252	CC	cell leading edge	ENSG00000128567,ENSG00000100345,ENSG00000138834,ENSG00000065243,ENSG00000242498,ENSG00000065534,ENSG00000145555,ENSG00000132470,ENSG00000107679
0.000364	5	GO:0000123	CC	histone acetyltransferase complex	ENSG00000083168,ENSG00000134759,ENSG00000156983,ENSG00000112983,ENSG00000147162
0.000389	4	GO:0031526	CC	brush border membrane	ENSG00000157765,ENSG00000015520,ENSG00000147003,ENSG00000167114
0.000417	17	GO:0044432	CC	endoplasmic reticulum part	ENSG00000138802,ENSG00000128595,ENSG00000169436,ENSG00000083807,ENSG00000101974,ENSG00000108375,ENSG00000117385,ENSG00000077232,ENSG00000149380,ENSG00000148396,ENSG00000167114,ENSG00000049239,ENSG00000149809,ENSG00000154889,ENSG00000169169,ENSG00000100258
0.000426	6	GO:0005875	CC	microtubule associated complex	ENSG00000137177,ENSG00000162849,ENSG00000131351,ENSG00000147874,ENSG00000136883,ENSG00000165115
0.000473	9	GO:0005578	CC	proteinaceous extracellular matrix	ENSG00000169436,ENSG00000107742,ENSG00000117385,ENSG00000185303,ENSG00000132470,ENSG00000154175,ENSG00000154734,ENSG00000165816,ENSG00000111341
0.000534	7	GO:0005938	CC	cell cortex	ENSG00000124171,ENSG00000100345,ENSG00000179044,ENSG00000171560,ENSG00000137942,ENSG00000165802,ENSG00000145555
0.000613	5	GO:1902493	CC	acetyltransferase complex	ENSG00000083168,ENSG00000134759,ENSG00000156983,ENSG00000112983,ENSG00000147162
0.000613	5	GO:0031248	CC	protein acetyltransferase complex	ENSG00000083168,ENSG00000134759,ENSG00000156983,ENSG00000112983,ENSG00000147162
0.000711	11	GO:0044433	CC	cytoplasmic vesicle part	ENSG00000138802,ENSG00000196961,ENSG00000015520,ENSG00000172270,ENSG00000145740,ENSG00000171560,ENSG00000077498,ENSG00000164506,ENSG00000115194,ENSG00000038945,ENSG00000198734
0.000782	4	GO:0005871	CC	kinesin complex	ENSG00000137177,ENSG00000162849,ENSG00000136883,ENSG00000165115
0.00132	4	GO:0016459	CC	myosin complex	ENSG00000100345,ENSG00000145555,ENSG00000066933,ENSG00000134571
0.00136	2	GO:0030062	CC	mitochondrial tricarboxylic acid cycle enzyme complex	ENSG00000103507,ENSG00000163541
0.00136	2	GO:0000177	CC	cytoplasmic exosome (RNase complex)	ENSG00000138035,ENSG00000130713
0.00142	5	GO:0000922	CC	spindle pole	ENSG00000173273,ENSG00000073910,ENSG00000131351,ENSG00000131023,ENSG00000115841
0.00179	9	GO:0015629	CC	actin cytoskeleton	ENSG00000100345,ENSG00000100106,ENSG00000147394,ENSG00000075340,ENSG00000065534,ENSG00000145555,ENSG00000066933,ENSG00000134571,ENSG00000128283
0.00184	11	GO:0045202	CC	synapse	ENSG00000136099,ENSG00000100345,ENSG00000171208,ENSG00000027697,ENSG00000005884,ENSG00000165802,ENSG00000162729,ENSG00000164506,ENSG00000107186,ENSG00000115194,ENSG00000169169
0.00187	3	GO:0098636	CC	protein complex involved in cell adhesion	ENSG00000140678,ENSG00000005884,ENSG00000132470
0.00187	3	GO:0008305	CC	integrin complex	ENSG00000140678,ENSG00000005884,ENSG00000132470
0.00189	2	GO:0036056	CC	filtration diaphragm	ENSG00000128567,ENSG00000126259
0.00189	2	GO:0036057	CC	slit diaphragm	ENSG00000128567,ENSG00000126259
0.00189	2	GO:0070938	CC	contractile ring	ENSG00000100345,ENSG00000160993
0.00189	2	GO:0070775	CC	H3 histone acetyltransferase complex	ENSG00000083168,ENSG00000156983
0.00189	2	GO:0070776	CC	MOZ/MORF histone acetyltransferase complex	ENSG00000083168,ENSG00000156983
0.00197	4	GO:0005903	CC	brush border	ENSG00000157765,ENSG00000015520,ENSG00000147003,ENSG00000167114
0.00224	5	GO:0043296	CC	apical junction complex	ENSG00000124171,ENSG00000130202,ENSG00000065243,ENSG00000160593,ENSG00000107186
0.00251	2	GO:0070652	CC	HAUS complex	ENSG00000131351,ENSG00000147874
0.00258	6	GO:0005788	CC	endoplasmic reticulum lumen	ENSG00000128595,ENSG00000169436,ENSG00000117385,ENSG00000077232,ENSG00000149380,ENSG00000049239
0.00292	7	GO:0005819	CC	spindle	ENSG00000173273,ENSG00000073910,ENSG00000100345,ENSG00000131351,ENSG00000147874,ENSG00000131023,ENSG00000115841
0.00336	8	GO:0005874	CC	microtubule	ENSG00000137177,ENSG00000134369,ENSG00000162849,ENSG00000131351,ENSG00000147874,ENSG00000115841,ENSG00000136883,ENSG00000165115
0.00488	2	GO:0045239	CC	tricarboxylic acid cycle enzyme complex	ENSG00000103507,ENSG00000163541
0.00488	2	GO:0035631	CC	CD40 receptor complex	ENSG00000082512,ENSG00000092098
0.0049	10	GO:1990234	CC	transferase complex	ENSG00000083168,ENSG00000092098,ENSG00000134759,ENSG00000100225,ENSG00000156983,ENSG00000160445,ENSG00000112983,ENSG00000055609,ENSG00000147162,ENSG00000064995
0.00537	3	GO:0097610	CC	cell surface furrow	ENSG00000100345,ENSG00000065243,ENSG00000065534
0.00537	3	GO:0032154	CC	cleavage furrow	ENSG00000100345,ENSG00000065243,ENSG00000065534
0.00552	8	GO:0005635	CC	nuclear envelope	ENSG00000173273,ENSG00000108375,ENSG00000197081,ENSG00000091073,ENSG00000165802,ENSG00000138587,ENSG00000116898,ENSG00000188807
0.00558	11	GO:0030529	CC	ribonucleoprotein complex	ENSG00000106344,ENSG00000167658,ENSG00000163319,ENSG00000145414,ENSG00000116830,ENSG00000164609,ENSG00000167978,ENSG00000101181,ENSG00000116898,ENSG00000129566,ENSG00000102103
0.00584	2	GO:0043220	CC	Schmidt-Lanterman incisure	ENSG00000107186,ENSG00000105695
0.00611	5	GO:0030027	CC	lamellipodium	ENSG00000128567,ENSG00000065243,ENSG00000242498,ENSG00000065534,ENSG00000145555
0.00636	4	GO:0016363	CC	nuclear matrix	ENSG00000092330,ENSG00000135828,ENSG00000165802,ENSG00000129566
0.00653	3	GO:0005913	CC	cell-cell adherens junction	ENSG00000100345,ENSG00000130202,ENSG00000151208
0.00653	3	GO:0032153	CC	cell division site	ENSG00000100345,ENSG00000065243,ENSG00000065534
0.00653	3	GO:0032155	CC	cell division site part	ENSG00000100345,ENSG00000065243,ENSG00000065534
0.00655	8	GO:0030659	CC	cytoplasmic vesicle membrane	ENSG00000138802,ENSG00000196961,ENSG00000015520,ENSG00000172270,ENSG00000145740,ENSG00000077498,ENSG00000164506,ENSG00000038945
0.00718	12	GO:0043005	CC	neuron projection	ENSG00000136099,ENSG00000027697,ENSG00000138834,ENSG00000005884,ENSG00000165802,ENSG00000145555,ENSG00000162729,ENSG00000107186,ENSG00000115194,ENSG00000157978,ENSG00000102103,ENSG00000105695
0.00737	5	GO:0030133	CC	transport vesicle	ENSG00000138802,ENSG00000196961,ENSG00000179044,ENSG00000197081,ENSG00000167110
0.00738	3	GO:0000781	CC	chromosome, telomeric region	ENSG00000173273,ENSG00000092330,ENSG00000129566
0.00806	8	GO:0012506	CC	vesicle membrane	ENSG00000138802,ENSG00000196961,ENSG00000015520,ENSG00000172270,ENSG00000145740,ENSG00000077498,ENSG00000164506,ENSG00000038945
0.0101	4	GO:0048770	CC	pigment granule	ENSG00000128595,ENSG00000100099,ENSG00000172270,ENSG00000077498
0.0101	4	GO:0042470	CC	melanosome	ENSG00000128595,ENSG00000100099,ENSG00000172270,ENSG00000077498
0.0105	2	GO:0043218	CC	compact myelin	ENSG00000107186,ENSG00000105695
0.0109	3	GO:0009898	CC	cytoplasmic side of plasma membrane	ENSG00000082512,ENSG00000092098,ENSG00000157978
0.0114	8	GO:0044456	CC	synapse part	ENSG00000136099,ENSG00000171208,ENSG00000027697,ENSG00000005884,ENSG00000165802,ENSG00000164506,ENSG00000107186,ENSG00000115194
0.0116	8	GO:0005813	CC	centrosome	ENSG00000137177,ENSG00000082512,ENSG00000173273,ENSG00000198089,ENSG00000065243,ENSG00000131351,ENSG00000147874,ENSG00000160282
0.0118	4	GO:0034399	CC	nuclear periphery	ENSG00000092330,ENSG00000135828,ENSG00000165802,ENSG00000129566
0.0118	2	GO:0000178	CC	exosome (RNase complex)	ENSG00000138035,ENSG00000130713
0.0129	4	GO:0030496	CC	midbody	ENSG00000137177,ENSG00000100106,ENSG00000065243,ENSG00000160993
0.0132	3	GO:0098562	CC	cytoplasmic side of membrane	ENSG00000082512,ENSG00000092098,ENSG00000157978
0.0132	2	GO:0031527	CC	filopodium membrane	ENSG00000005884,ENSG00000145555
0.0133	10	GO:0044427	CC	chromosomal part	ENSG00000173273,ENSG00000083168,ENSG00000092330,ENSG00000165802,ENSG00000107077,ENSG00000112983,ENSG00000129534,ENSG00000073111,ENSG00000137074,ENSG00000129566
0.0147	2	GO:0031312	CC	extrinsic component of organelle membrane	ENSG00000144559,ENSG00000090615
0.0154	4	GO:0055037	CC	recycling endosome	ENSG00000101974,ENSG00000147606,ENSG00000029725,ENSG00000157978
0.0159	3	GO:0000313	CC	organellar ribosome	ENSG00000163319,ENSG00000101181,ENSG00000116898
0.0159	3	GO:0005761	CC	mitochondrial ribosome	ENSG00000163319,ENSG00000101181,ENSG00000116898
0.0163	1	GO:0014705	CC	C zone	ENSG00000134571
0.0163	1	GO:0010370	CC	perinucleolar chromocenter	ENSG00000092330
0.0163	1	GO:1990072	CC	TRAPPIII protein complex	ENSG00000153339
0.0163	1	GO:0030526	CC	granulocyte macrophage colony-stimulating factor receptor complex	ENSG00000100368
0.0166	8	GO:0000323	CC	lytic vacuole	ENSG00000141447,ENSG00000100099,ENSG00000101974,ENSG00000197081,ENSG00000137509,ENSG00000077498,ENSG00000107798,ENSG00000127419
0.0166	8	GO:0005764	CC	lysosome	ENSG00000141447,ENSG00000100099,ENSG00000101974,ENSG00000197081,ENSG00000137509,ENSG00000077498,ENSG00000107798,ENSG00000127419
0.018	2	GO:0032982	CC	myosin filament	ENSG00000100345,ENSG00000134571
0.0203	6	GO:1902495	CC	transmembrane transporter complex	ENSG00000153822,ENSG00000169021,ENSG00000171208,ENSG00000197150,ENSG00000164506,ENSG00000169169
0.0205	3	GO:0005798	CC	Golgi-associated vesicle	ENSG00000196961,ENSG00000197081,ENSG00000077498
0.0208	4	GO:0014069	CC	postsynaptic density	ENSG00000171208,ENSG00000027697,ENSG00000165802,ENSG00000107186
0.0215	2	GO:0031528	CC	microvillus membrane	ENSG00000128567,ENSG00000157765
0.0215	2	GO:0000314	CC	organellar small ribosomal subunit	ENSG00000163319,ENSG00000116898
0.0215	2	GO:0005763	CC	mitochondrial small ribosomal subunit	ENSG00000163319,ENSG00000116898
0.0223	6	GO:1990351	CC	transporter complex	ENSG00000153822,ENSG00000169021,ENSG00000171208,ENSG00000197150,ENSG00000164506,ENSG00000169169
0.0233	2	GO:0016460	CC	myosin II complex	ENSG00000100345,ENSG00000134571
0.0233	2	GO:0000784	CC	nuclear chromosome, telomeric region	ENSG00000173273,ENSG00000092330
0.0253	2	GO:0030140	CC	trans-Golgi network transport vesicle	ENSG00000196961,ENSG00000197081
0.0263	6	GO:0030141	CC	secretory granule	ENSG00000100099,ENSG00000179044,ENSG00000172270,ENSG00000145740,ENSG00000171560,ENSG00000198734
0.0274	5	GO:0045121	CC	membrane raft	ENSG00000128567,ENSG00000177469,ENSG00000172270,ENSG00000131378,ENSG00000137275
0.0293	4	GO:0005802	CC	trans-Golgi network	ENSG00000137177,ENSG00000197081,ENSG00000135968,ENSG00000184014
0.0307	3	GO:0048475	CC	coated membrane	ENSG00000138802,ENSG00000196961,ENSG00000197081
0.0307	3	GO:0030117	CC	membrane coat	ENSG00000138802,ENSG00000196961,ENSG00000197081
0.0326	1	GO:0031085	CC	BLOC-3 complex	ENSG00000100099
0.0326	1	GO:0031213	CC	RSF complex	ENSG00000048649
0.0326	1	GO:0042709	CC	succinate-CoA ligase complex	ENSG00000163541
0.0326	1	GO:0017109	CC	glutamate-cysteine ligase complex	ENSG00000023909
0.0326	1	GO:0045244	CC	succinate-CoA ligase complex (GDP-forming)	ENSG00000163541
0.0326	1	GO:0090498	CC	extrinsic component of Golgi membrane	ENSG00000090615
0.0326	1	GO:0045025	CC	mitochondrial degradosome	ENSG00000138035
0.0326	1	GO:0034667	CC	integrin alpha3-beta1 complex	ENSG00000005884
0.0327	4	GO:0001726	CC	ruffle	ENSG00000128567,ENSG00000100345,ENSG00000145555,ENSG00000107679
0.033	6	GO:0016604	CC	nuclear body	ENSG00000171206,ENSG00000083168,ENSG00000149016,ENSG00000164609,ENSG00000167978,ENSG00000102103
0.0335	12	GO:0097458	CC	neuron part	ENSG00000136099,ENSG00000027697,ENSG00000138834,ENSG00000005884,ENSG00000165802,ENSG00000145555,ENSG00000162729,ENSG00000107186,ENSG00000115194,ENSG00000157978,ENSG00000102103,ENSG00000105695
0.0335	10	GO:0005694	CC	chromosome	ENSG00000173273,ENSG00000083168,ENSG00000092330,ENSG00000165802,ENSG00000107077,ENSG00000112983,ENSG00000129534,ENSG00000073111,ENSG00000137074,ENSG00000129566
0.0337	2	GO:0001772	CC	immunological synapse	ENSG00000100345,ENSG00000143119
0.0339	3	GO:0030175	CC	filopodium	ENSG00000128567,ENSG00000005884,ENSG00000145555
0.0344	6	GO:0044454	CC	nuclear chromosome part	ENSG00000173273,ENSG00000092330,ENSG00000165802,ENSG00000107077,ENSG00000112983,ENSG00000073111
0.035	3	GO:0005902	CC	microvillus	ENSG00000128567,ENSG00000157765,ENSG00000167114
0.0357	7	GO:0005929	CC	cilium	ENSG00000076201,ENSG00000141519,ENSG00000157796,ENSG00000138587,ENSG00000173040,ENSG00000164161,ENSG00000165115
0.0366	8	GO:0005773	CC	vacuole	ENSG00000141447,ENSG00000100099,ENSG00000101974,ENSG00000197081,ENSG00000137509,ENSG00000077498,ENSG00000107798,ENSG00000127419
0.0413	4	GO:0005681	CC	spliceosomal complex	ENSG00000106344,ENSG00000116830,ENSG00000164609,ENSG00000167978
0.0434	3	GO:1990204	CC	oxidoreductase complex	ENSG00000169021,ENSG00000103507,ENSG00000115159
0.0447	3	GO:0005581	CC	collagen trimer	ENSG00000169436,ENSG00000185303,ENSG00000038945
0.0486	3	GO:0005604	CC	basement membrane	ENSG00000132470,ENSG00000154734,ENSG00000165816
0.0487	1	GO:0009331	CC	glycerol-3-phosphate dehydrogenase complex	ENSG00000115159
0.0487	1	GO:0097513	CC	myosin II filament	ENSG00000100345
0.0487	1	GO:0071598	CC	neuronal ribonucleoprotein granule	ENSG00000102103
0.0487	1	GO:0005863	CC	striated muscle myosin thick filament	ENSG00000134571
