# Supplementary material for: Genetic adaptations of the plateau zokor in high-elevation burrows
Source: Sci Rep. 2015 Nov 25;5:17262. doi: 10.1038/srep17262 (PMC4658562; doi:10.1038/srep17262)
Supplement: Supplementary Dataset 5 [file srep17262-s5.xls]

## Sheet: Sheet1
Supplementary Dataset 5. The summary of PEGs in zokor and naked mole rat lineages.
Gene ID	Parallel evolved site (from the trimmed sequence alignment of six species )
One parallel evolved site
ENSG00000011677	396 P P S
ENSG00000039560	730 Q Q H
ENSG00000047662	165 S S N
ENSG00000065000	593 V V I
ENSG00000065054	49 R R C
ENSG00000072840	109 T T A
ENSG00000092330	188 D D E
ENSG00000095383	140 L L F
ENSG00000095539	278 G G E
ENSG00000100979	174 E E D
ENSG00000104823	70 T T S
ENSG00000104969	183 S S G
ENSG00000105281	330 K K R
ENSG00000105341	8 K K R
ENSG00000105695	40 G G E
ENSG00000105967	97 R R H
ENSG00000107771	565 M M L
ENSG00000113456	65 I I V
ENSG00000116127	80 R R K
ENSG00000116898	68 Q Q L
ENSG00000117115	300 I I V
ENSG00000120370	117 M M I
ENSG00000126218	199 R R K
ENSG00000130203	118 D D E
ENSG00000134198	102 I I V
ENSG00000135913	228 A A T
ENSG00000143569	395 S S P
ENSG00000143954	14 T T S
ENSG00000147874	26 L L F
ENSG00000148429	264 R R K
ENSG00000151320	414 I I V
ENSG00000152595	122 P P L
ENSG00000163635	316 S S G
ENSG00000164597	342 D D E
ENSG00000164944	734 T T A
ENSG00000165801	1162 T T I
ENSG00000167566	379 D D E
ENSG00000168890	127 F F L
ENSG00000170099	85 S S R
ENSG00000170190	36 L L V
ENSG00000181045	198 T T I
ENSG00000181195	133 E E D
ENSG00000182463	444 I I V
ENSG00000188807	190 K K T
ENSG00000196660	38 M M I
ENSG00000213901	327 G G R
ENSG00000262057	9 A A T
ENSG00000011523	57 W W R
ENSG00000059378	16 S S T
ENSG00000083168	294 V V I
ENSG00000083782	161 I I V
ENSG00000088882	88 F F Y
ENSG00000090924	103 I I V
ENSG00000091106	150 F F L
ENSG00000101132	47 E E D
ENSG00000101966	109 R R H
ENSG00000105866	262 N N S
ENSG00000107738	76 H H Q
ENSG00000108389	677 P P L
ENSG00000112759	351 C C S
ENSG00000112877	42 S S L
ENSG00000115275	602 R R Q
ENSG00000116731	542 P P S
ENSG00000118508	32 N N S
ENSG00000124203	68 S S G
ENSG00000128891	39 V V M
ENSG00000131183	414 R R K
ENSG00000131746	218 C C S
ENSG00000134755	420 A A T
ENSG00000138193	191 V V M
ENSG00000144730	214 V V A
ENSG00000153317	743 V V A
ENSG00000159063	64 K K T
ENSG00000159348	56 S S N
ENSG00000164024	64 I I V
ENSG00000167306	287 R R C
ENSG00000170396	385 P P S
ENSG00000182149	208 S S P
ENSG00000182359	159 S S T
ENSG00000187091	229 S S N
ENSG00000198839	223 I I V
ENSG00000214595	771 L L M
ENSG00000225190	511 Y Y C
ENSG00000235718	174 A A S
ENSG00000000971	171 F F Y
ENSG00000010292	231 M M L
ENSG00000065534	775 S S G
ENSG00000073792	63 Y Y H
ENSG00000079246	64 P P L
ENSG00000081985	91 E E D
ENSG00000085832	43 T T A
ENSG00000102189	477 T T A
ENSG00000109944	153 R R S
ENSG00000111358	47 E E D
ENSG00000113073	163 N N D
ENSG00000118482	347 S S P
ENSG00000132623	12 T T I
ENSG00000133048	27 V V L
ENSG00000135297	315 I I V
ENSG00000135837	219 V V I
ENSG00000136960	366 E E D
ENSG00000141994	64 T T S
ENSG00000143119	73 A A T
ENSG00000143970	216 S S C
ENSG00000153933	127 S S G
ENSG00000159588	149 Q Q R
ENSG00000167671	71 R R Q
ENSG00000167741	66 E E Q
ENSG00000172493	49 R R K
ENSG00000180011	158 V V I
ENSG00000197386	688 E E D
ENSG00000197948	537 A A V
ENSG00000198483	390 S S R
ENSG00000241935	15 F F L
ENSG00000244731	588 T T S
ENSG00000257382	533 S S N
ENSG00000261932	30 P P S
ENSG00000262666	391 T T P
ENSG00000270765	159 G G S
ENSG00000271542	61 V V A
ENSG00000023902	186 D D E
ENSG00000042317	190 A A V
ENSG00000044090	240 R R K
ENSG00000082497	8 S S P
ENSG00000084110	31 R R C
ENSG00000087116	426 T T S
ENSG00000088808	556 T T P
ENSG00000101457	26 V V G
ENSG00000102893	697 G G S
ENSG00000103042	62 I I V
ENSG00000103569	38 G G A
ENSG00000103657	1424 Y Y F
ENSG00000104142	82 S S N
ENSG00000104450	196 S S N
ENSG00000105374	100 T T S
ENSG00000105865	196 V V M
ENSG00000111877	221 T T A
ENSG00000113318	2 T T S
ENSG00000113790	13 Q Q K
ENSG00000118307	46 E E K
ENSG00000121057	19 C C Y
ENSG00000121207	21 V V L
ENSG00000122417	119 N N K
ENSG00000124383	68 G G E
ENSG00000129422	206 R R K
ENSG00000131748	7 S S T
ENSG00000135736	81 S S P
ENSG00000138623	142 R R K
ENSG00000138674	544 G G S
ENSG00000138823	11 R R Q
ENSG00000142207	708 Q Q H
ENSG00000153233	335 S S N
ENSG00000154556	409 D D E
ENSG00000156299	26 I I T
ENSG00000158863	363 A A T
ENSG00000164062	327 A A T
ENSG00000164164	138 S S N
ENSG00000164323	112 F F L
ENSG00000166448	35 A A V
ENSG00000166707	20 M M L
ENSG00000166963	648 I I V
ENSG00000167257	353 S S N
ENSG00000173744	191 A A G
ENSG00000176953	169 S S N
ENSG00000178401	122 T T I
ENSG00000183421	468 S S A
ENSG00000198373	351 T T A
ENSG00000198589	344 P P S
ENSG00000198682	273 A A T
ENSG00000261701	241 V V I
ENSG00000270942	222 G G C
ENSG00000006118	186 Q Q R
ENSG00000043143	51 I I V
ENSG00000053747	134 R R Q
ENSG00000074706	270 S S P
ENSG00000074755	672 P P S
ENSG00000074803	97 V V I
ENSG00000082684	391 D D E
ENSG00000088826	211 I I V
ENSG00000090382	68 R R Q
ENSG00000091409	348 T T S
ENSG00000096696	1079 T T S
ENSG00000099812	39 A A V
ENSG00000099821	461 S S A
ENSG00000103528	11 H H Q
ENSG00000104231	25 M M L
ENSG00000105612	113 F F L
ENSG00000111254	288 Q Q H
ENSG00000112029	206 G G S
ENSG00000115657	710 S S P
ENSG00000117245	407 S S N
ENSG00000117477	170 F F V
ENSG00000123983	205 T T A
ENSG00000124615	171 D D N
ENSG00000129474	67 E E D
ENSG00000130150	306 S S P
ENSG00000130559	536 E E D
ENSG00000130816	191 E E D
ENSG00000132130	103 S S N
ENSG00000132541	33 A A T
ENSG00000138074	397 L L V
ENSG00000141161	140 R R Q
ENSG00000141384	66 S S P
ENSG00000147255	66 R R H
ENSG00000151576	215 R R K
ENSG00000152620	265 N N S
ENSG00000157500	311 A A T
ENSG00000161021	52 N N S
ENSG00000162928	294 N N S
ENSG00000163938	69 N N D
ENSG00000165209	101 D D E
ENSG00000167767	37 R R Q
ENSG00000167969	148 Q Q H
ENSG00000169710	927 A A T
ENSG00000170890	14 E E D
ENSG00000171564	74 I I T
ENSG00000176438	463 R R H
ENSG00000177427	123 R R K
ENSG00000180818	210 S S N
ENSG00000184203	94 R R Q
ENSG00000185245	49 Q Q K
ENSG00000185504	174 G G E
ENSG00000240771	176 D D E
ENSG00000019991	80 S S N
ENSG00000038945	241 I I V
ENSG00000069702	375 A A V
ENSG00000072310	32 G G A
ENSG00000084693	182 R R Q
ENSG00000087008	105 I I V
ENSG00000090539	323 D D E
ENSG00000100815	771 I I V
ENSG00000100926	250 T T S
ENSG00000101407	235 A A V
ENSG00000101670	50 G G E
ENSG00000105778	181 S S G
ENSG00000106538	5 R R H
ENSG00000107863	905 N N T
ENSG00000119906	90 S S N
ENSG00000120008	69 N N S
ENSG00000120896	434 G G R
ENSG00000121741	265 S S P
ENSG00000130348	212 S S N
ENSG00000131378	255 R R K
ENSG00000132781	74 I I V
ENSG00000134461	210 R R Q
ENSG00000135476	63 R R Q
ENSG00000136643	16 D D E
ENSG00000136868	16 E E K
ENSG00000137274	101 V V I
ENSG00000145365	46 I I V
ENSG00000145708	88 H H Q
ENSG00000145868	438 S S G
ENSG00000147548	464 V V I
ENSG00000148602	272 V V A
ENSG00000148702	211 A A V
ENSG00000149452	245 R R K
ENSG00000151304	108 N N D
ENSG00000155506	301 D D E
ENSG00000155975	259 T T I
ENSG00000157399	92 E E V
ENSG00000159363	656 Q Q R
ENSG00000160294	741 S S G
ENSG00000160691	89 I I V
ENSG00000163214	448 I I V
ENSG00000163611	408 I I T
ENSG00000163975	89 K K R
ENSG00000164488	77 S S T
ENSG00000167173	164 S S P
ENSG00000167280	218 V V I
ENSG00000168140	316 P P L
ENSG00000169026	139 L L I
ENSG00000173269	138 G G S
ENSG00000174791	311 A A V
ENSG00000175538	13 P P L
ENSG00000185215	88 T T I
ENSG00000186417	170 D D E
ENSG00000196177	134 A A S
ENSG00000263074	268 P P S
ENSG00000058673	296 R R K
ENSG00000064012	95 I I V
ENSG00000065457	354 Q Q L
ENSG00000069122	377 I I V
ENSG00000075234	131 S S G
ENSG00000075420	108 T T A
ENSG00000083093	200 M M I
ENSG00000083807	300 S S N
ENSG00000087448	189 A A T
ENSG00000095066	232 M M I
ENSG00000095397	591 T T A
ENSG00000103546	465 R R P
ENSG00000105373	33 V V A
ENSG00000106246	168 F F L
ENSG00000108296	67 V V A
ENSG00000118495	192 L L F
ENSG00000126602	245 S S N
ENSG00000132275	19 Q Q H
ENSG00000136881	42 F F L
ENSG00000138381	2 R R K
ENSG00000143363	97 A A T
ENSG00000144468	127 I I V
ENSG00000145740	397 V V I
ENSG00000146376	185 E E D
ENSG00000151503	597 A A V
ENSG00000152270	164 D D N
ENSG00000165124	41 R R K
ENSG00000165757	232 T T R
ENSG00000166136	10 M M I
ENSG00000166387	55 A A T
ENSG00000168003	267 Q Q H
ENSG00000185238	44 K K R
ENSG00000186001	39 G G D
ENSG00000187513	157 A A S
ENSG00000188158	407 R R H
ENSG00000197226	75 G G S
ENSG00000198734	466 R R G
ENSG00000198853	101 V V I
ENSG00000236515	120 I I V
ENSG00000268551	41 Q Q K
ENSG00000272325	75 Y Y C
ENSG00000004399	393 V V M
ENSG00000010165	629 R R Q
ENSG00000058272	286 M M I
ENSG00000071127	271 K K R
ENSG00000086544	119 R R G
ENSG00000099899	395 S S N
ENSG00000100403	58 R R G
ENSG00000100503	105 I I V
ENSG00000100731	950 I I V
ENSG00000100802	13 T T A
ENSG00000103994	279 L L S
ENSG00000115155	541 R R H
ENSG00000115414	1243 V V I
ENSG00000115839	272 P P L
ENSG00000116604	338 S S P
ENSG00000128016	130 L L Q
ENSG00000134571	436 E E D
ENSG00000135842	455 P P S
ENSG00000143493	500 H H Q
ENSG00000148832	20 E E D
ENSG00000150712	147 S S N
ENSG00000157450	297 I I V
ENSG00000158014	115 I I V
ENSG00000159166	11 L L P
ENSG00000162711	169 P P A
ENSG00000162745	11 D D E
ENSG00000163521	465 P P S
ENSG00000164647	205 K K N
ENSG00000165072	244 F F L
ENSG00000167699	82 A A T
ENSG00000168000	153 T T S
ENSG00000168005	160 A A P
ENSG00000169347	174 S S N
ENSG00000176029	48 T T I
ENSG00000178057	15 R R H
ENSG00000183137	169 R R K
ENSG00000185436	132 A A V
ENSG00000185920	1070 T T M
ENSG00000188157	592 R R H
ENSG00000188177	164 P P S
ENSG00000197429	67 Q Q R
ENSG00000198842	337 G G S
ENSG00000206353	701 R R Q
ENSG00000008130	200 M M T
ENSG00000014164	119 D D E
ENSG00000020181	319 A A T
ENSG00000068654	940 T T A
ENSG00000075624	252 C C S
ENSG00000085276	187 P P A
ENSG00000088827	154 Q Q R
ENSG00000100078	86 A A V
ENSG00000100258	152 F F L
ENSG00000108064	40 R R K
ENSG00000108861	68 D D E
ENSG00000118004	96 S S A
ENSG00000119321	75 P P S
ENSG00000119686	238 L L F
ENSG00000119844	281 E E K
ENSG00000135999	182 E E D
ENSG00000137936	186 C C Y
ENSG00000143126	1126 I I V
ENSG00000143382	346 V V I
ENSG00000149016	564 T T A
ENSG00000149136	564 R R H
ENSG00000158828	7 R R C
ENSG00000163249	202 A A G
ENSG00000164074	76 H H R
ENSG00000164190	389 S S N
ENSG00000165633	200 A A E
ENSG00000166321	91 L L V
ENSG00000168758	442 L L V
ENSG00000169247	552 Q Q H
ENSG00000170006	11 E E D
ENSG00000171174	92 A A G
ENSG00000173068	771 S S G
ENSG00000173226	104 I I V
ENSG00000175868	37 V V L
ENSG00000177303	719 S S T
ENSG00000177455	280 N N S
ENSG00000186635	173 S S L
ENSG00000198862	198 N N K
ENSG00000013392	3 I I V
ENSG00000014919	15 R R S
ENSG00000043514	313 L L V
ENSG00000047644	407 R R K
ENSG00000066777	788 D D E
ENSG00000070814	214 R R S
ENSG00000092929	551 R R Q
ENSG00000105447	17 E E D
ENSG00000110057	244 Q Q K
ENSG00000112414	364 G G A
ENSG00000116218	214 S S N
ENSG00000117481	117 M M L
ENSG00000118369	79 V V I
ENSG00000118473	187 N N S
ENSG00000122970	441 S S N
ENSG00000124159	59 I I V
ENSG00000124782	43 N N S
ENSG00000125630	198 N N D
ENSG00000128191	83 P P L
ENSG00000130779	257 A A V
ENSG00000130810	237 R R Q
ENSG00000131269	185 S S N
ENSG00000132470	1164 Q Q H
ENSG00000135900	16 F F Y
ENSG00000136051	319 S S N
ENSG00000136689	68 L L F
ENSG00000137760	365 Q Q R
ENSG00000138078	31 D D E
ENSG00000138772	33 I I V
ENSG00000141577	175 R R H
ENSG00000143486	423 T T S
ENSG00000147041	194 R R H
ENSG00000153292	190 T T I
ENSG00000154328	132 D D E
ENSG00000154710	24 H H Q
ENSG00000156873	320 N N S
ENSG00000157077	213 Y Y C
ENSG00000162929	87 I I V
ENSG00000163541	10 R R Q
ENSG00000164306	43 V V I
ENSG00000165138	45 S S G
ENSG00000166833	12 Q Q P
ENSG00000167550	9 G G S
ENSG00000174004	320 H H R
ENSG00000176783	353 A A T
ENSG00000179270	299 A A V
ENSG00000182782	205 N N D
ENSG00000183103	125 Q Q R
ENSG00000185271	16 R R Q
ENSG00000196878	556 I I V
ENSG00000198522	151 Q Q K
ENSG00000226916	385 K K R
ENSG00000243646	77 F F L
ENSG00000243989	146 T T I
ENSG00000005156	151 G G S
ENSG00000040608	362 H H Q
ENSG00000052841	340 D D E
ENSG00000054523	262 E E D
ENSG00000059377	51 Y Y H
ENSG00000067704	10 F F Y
ENSG00000075340	154 S S N
ENSG00000095059	130 R R K
ENSG00000096717	337 M M T
ENSG00000110697	1139 E E D
ENSG00000114491	404 R R H
ENSG00000116205	135 T T M
ENSG00000116830	103 Q Q H
ENSG00000119125	164 V V I
ENSG00000119943	102 F F I
ENSG00000130158	532 S S N
ENSG00000132676	40 V V I
ENSG00000134709	127 M M L
ENSG00000135372	561 R R H
ENSG00000135862	444 R R H
ENSG00000139974	189 R R T
ENSG00000143157	96 E E D
ENSG00000145476	44 T T A
ENSG00000149418	15 I I V
ENSG00000151014	21 A A T
ENSG00000152193	351 N N T
ENSG00000156709	446 P P S
ENSG00000164061	2391 D D E
ENSG00000166068	178 C C Y
ENSG00000169180	702 M M V
ENSG00000171067	136 V V A
ENSG00000171262	154 C C S
ENSG00000177191	41 S S R
ENSG00000177548	240 N N T
ENSG00000178965	10 N N S
ENSG00000179583	144 A A V
ENSG00000180878	55 R R Q
ENSG00000184436	243 S S N
ENSG00000198026	940 M M V
ENSG00000268975	53 V V I
ENSG00000269075	217 E E D
ENSG00000002549	1 R R Q
ENSG00000004534	627 A A T
ENSG00000026508	107 D D E
ENSG00000035928	46 R R K
ENSG00000042286	25 C C S
ENSG00000064607	38 R R Q
ENSG00000064999	371 R R Q
ENSG00000068903	282 S S T
ENSG00000069712	445 R R K
ENSG00000070669	418 R R C
ENSG00000092853	75 S S N
ENSG00000100299	207 R R S
ENSG00000103047	18 L L F
ENSG00000104529	35 A A S
ENSG00000105550	111 A A V
ENSG00000106078	142 E E D
ENSG00000113594	305 A A G
ENSG00000117305	126 A A T
ENSG00000121940	305 G G A
ENSG00000128928	188 S S A
ENSG00000129315	432 T T A
ENSG00000132874	34 L L I
ENSG00000134321	245 K K R
ENSG00000134352	390 R R K
ENSG00000139531	25 G G R
ENSG00000140678	28 I I V
ENSG00000142856	27 E E K
ENSG00000143278	150 S S P
ENSG00000146282	11 R R G
ENSG00000148396	1034 M M V
ENSG00000148541	259 T T A
ENSG00000155893	387 T T A
ENSG00000162383	226 F F L
ENSG00000162819	17 N N D
ENSG00000164270	82 V V I
ENSG00000171680	652 Q Q R
ENSG00000175216	337 A A T
ENSG00000178038	169 R R H
ENSG00000183117	1562 N N S
ENSG00000185883	27 K K R
ENSG00000198265	226 V V I
ENSG00000206432	29 I I V
ENSG00000054983	78 Q Q K
ENSG00000066933	709 P P S
ENSG00000073060	203 K K R
ENSG00000078177	686 F F Y
ENSG00000084093	115 P P L
ENSG00000087269	406 W W R
ENSG00000100401	287 K K R
ENSG00000115461	243 V V I
ENSG00000125257	25 R R S
ENSG00000127124	1421 R R H
ENSG00000128482	68 K K R
ENSG00000130396	906 S S C
ENSG00000131781	181 Y Y F
ENSG00000132031	6 N N S
ENSG00000137809	178 A A V
ENSG00000138182	31 S S N
ENSG00000154415	8 E E D
ENSG00000163312	24 S S N
ENSG00000164197	271 S S Y
ENSG00000165669	62 R R K
ENSG00000166803	10 T T N
ENSG00000167528	68 S S N
ENSG00000174738	111 P P S
ENSG00000177565	197 I I V
ENSG00000179085	62 A A S
ENSG00000183748	651 K K R
ENSG00000184584	153 Q Q K
ENSG00000196104	5 L L S
ENSG00000196189	233 I I V
ENSG00000259777	35 Y Y H
ENSG00000015520	708 Q Q E
ENSG00000037749	246 Q Q H
ENSG00000048649	664 E E D
ENSG00000064309	421 I I V
ENSG00000101224	112 G G E
ENSG00000103485	40 I I V
ENSG00000104774	492 T T P
ENSG00000107937	272 A A T
ENSG00000111679	408 I I M
ENSG00000112096	71 S S T
ENSG00000115239	142 S S A
ENSG00000115474	87 Y Y H
ENSG00000124201	1105 A A V
ENSG00000129595	186 A A T
ENSG00000130300	89 E E D
ENSG00000131018	1618 T T A
ENSG00000131236	172 A A S
ENSG00000133800	25 K K Q
ENSG00000138246	1810 S S N
ENSG00000141579	217 F F L
ENSG00000146828	323 A A S
ENSG00000148795	22 F F L
ENSG00000149084	162 L L M
ENSG00000152942	21 M M V
ENSG00000156463	408 G G S
ENSG00000162601	17 R R K
ENSG00000163531	677 T T S
ENSG00000163947	117 R R Q
ENSG00000165115	22 G G S
ENSG00000167323	515 I I V
ENSG00000168538	686 Q Q H
ENSG00000168615	119 V V I
ENSG00000170390	231 T T S
ENSG00000170836	160 V V I
ENSG00000173848	418 R R K
ENSG00000176225	702 S S L
ENSG00000180891	117 G G R
ENSG00000185608	17 A A V
ENSG00000187605	658 P P S
ENSG00000268110	435 A A T
ENSG00000055917	289 N N S
ENSG00000060237	352 E E D
ENSG00000075539	559 A A T
ENSG00000077235	1105 T T S
ENSG00000081913	799 M M T
ENSG00000089048	231 R R H
ENSG00000090534	149 T T S
ENSG00000095261	66 R R K
ENSG00000101000	50 R R H
ENSG00000103056	194 S S P
ENSG00000107614	154 I I V
ENSG00000112305	215 M M V
ENSG00000112494	244 K K R
ENSG00000119684	22 G G D
ENSG00000124370	33 A A V
ENSG00000127249	84 T T I
ENSG00000135406	132 E E D
ENSG00000135519	109 E E D
ENSG00000135763	171 T T I
ENSG00000138641	639 I I V
ENSG00000140057	73 V V I
ENSG00000143971	12 E E A
ENSG00000148334	64 I I V
ENSG00000149503	369 D D E
ENSG00000153339	1102 N N D
ENSG00000154309	326 A A T
ENSG00000157637	566 A A P
ENSG00000160214	151 E E A
ENSG00000160703	737 T T A
ENSG00000163644	220 L L V
ENSG00000163702	217 R R H
ENSG00000164300	83 Y Y F
ENSG00000166035	284 A A T
ENSG00000166170	155 T T A
ENSG00000167107	105 Q Q E
ENSG00000168014	676 S S N
ENSG00000173227	118 D D E
ENSG00000182551	25 K K R
ENSG00000184292	117 E E D
ENSG00000184371	261 G G D
ENSG00000186918	27 V V A
ENSG00000197580	65 A A V
ENSG00000254986	305 R R H
ENSG00000255730	269 E E D
ENSG00000261975	76 I I V
ENSG00000047648	113 Q Q P
ENSG00000070047	620 S S G
ENSG00000080200	335 A A T
ENSG00000084636	75 S S T
ENSG00000100422	110 I I V
ENSG00000102967	22 M M V
ENSG00000103245	51 R R Q
ENSG00000105248	128 Q Q R
ENSG00000105254	192 V V L
ENSG00000105976	915 G G S
ENSG00000106608	21 T T A
ENSG00000106804	438 R R H
ENSG00000110108	94 V V A
ENSG00000111404	108 E E D
ENSG00000113555	442 P P S
ENSG00000115232	85 K K R
ENSG00000116016	506 G G S
ENSG00000119720	718 D D E
ENSG00000122512	90 E E D
ENSG00000125730	311 D D E
ENSG00000129195	26 R R Q
ENSG00000133114	210 R R K
ENSG00000134283	159 T T A
ENSG00000134376	119 F F L
ENSG00000134853	249 S S A
ENSG00000137942	229 M M V
ENSG00000138592	199 S S N
ENSG00000142677	221 E E G
ENSG00000143442	656 D D E
ENSG00000155666	77 I I V
ENSG00000158941	399 T T A
ENSG00000165688	385 T T M
ENSG00000166428	131 R R Q
ENSG00000167880	488 A A V
ENSG00000170873	457 T T S
ENSG00000171988	576 Q Q H
ENSG00000173040	3 S S R
ENSG00000174327	335 K K R
ENSG00000176771	342 D D N
ENSG00000177082	97 A A V
ENSG00000177156	12 H H Q
ENSG00000184012	155 I I V
ENSG00000184898	72 S S T
ENSG00000196118	56 G G S
ENSG00000196141	162 L L P
ENSG00000198894	328 K K R
ENSG00000204262	1211 I I V
ENSG00000262684	339 M M V
Two parallel evolved site
ENSG00000116678	281 S S P 471 F F L
ENSG00000117000	1297 S S N 1357 V V I
ENSG00000127914	1047 G G E 1367 R R K
ENSG00000178031	259 V V A 554 H H R
ENSG00000203965	304 K K E 54 T T A
ENSG00000005961	109 I I V 309 I I V
ENSG00000120725	256 E E Q 315 R R Q
ENSG00000182093	61 K K R 86 V V I
ENSG00000197579	294 V V E 709 H H R
ENSG00000268668	188 P P L 513 A A T
ENSG00000083097	1157 A A T 119 S S N
ENSG00000140107	72 A A T 8 K K R
ENSG00000163346	332 K K R 427 L L F
ENSG00000104497	12 V V I 49 D D E
ENSG00000120549	1262 V V A 894 P P L
ENSG00000149823	251 A A V 352 A A P
ENSG00000173692	242 S S N 243 A A T
ENSG00000077943	216 V V I 362 M M V
ENSG00000151611	173 L L F 272 Q Q R
ENSG00000116711	110 M M L 370 D D E
ENSG00000132837	321 I I V 547 R R P
ENSG00000147526	40 G G D 42 L L F
ENSG00000169047	473 D D E 934 M M V
ENSG00000179399	255 N N D 97 S S G
ENSG00000069020	1344 F F L 213 Q Q H
ENSG00000094755	139 V V I 145 R R Q
ENSG00000115568	503 A A P 548 F F L
ENSG00000131697	277 N N S 364 Q Q R
ENSG00000161036	2 K K R 98 P P S
ENSG00000164237	122 P P S 54 G G W
ENSG00000167315	34 M M I 6 T T S
ENSG00000188352	122 I I T 6 C C Y
ENSG00000058453	1224 R R Q 266 M M L
ENSG00000065526	556 E E D 92 V V I
ENSG00000136011	200 A A V 254 K K R
ENSG00000169507	150 R R K 256 V V I
ENSG00000105376	432 V V I 507 A A S
ENSG00000132326	640 I I M 743 H H Q
ENSG00000140950	37 K K R 82 M M L
ENSG00000142661	273 Y Y H 826 S S T
ENSG00000165730	516 T T P 72 T T A
ENSG00000133477	217 T T I 262 P P T
ENSG00000135968	343 Y Y D 361 Q Q E
ENSG00000162896	161 F F L 2 I I V
ENSG00000196169	441 A A V 487 A A T
ENSG00000042445	208 F F S 218 D D E
ENSG00000094975	750 P P L 99 S S N
ENSG00000154237	1063 E E D 1317 E E D
ENSG00000176542	1131 V V I 624 A A T
ENSG00000188549	195 S S G 231 E E K
ENSG00000099834	238 V V A 25 L L S
ENSG00000173230	1680 S S N 1995 I I L
ENSG00000066557	21 P P L 36 H H P
ENSG00000080618	133 N N H 171 S S R
ENSG00000137802	673 S S P 763 H H R
ENSG00000162426	306 K K R 308 N N S
ENSG00000198954	221 D D E 233 T T A
ENSG00000005844	273 P P L 497 R R H
ENSG00000008710	263 P P S 279 R R Q
ENSG00000054654	406 R R Q 544 K K Q
ENSG00000128052	137 S S G 215 V V A
ENSG00000161533	30 I I V 334 L L F
ENSG00000167258	224 I I V 272 T T A
ENSG00000170075	229 T T A 52 N N H
ENSG00000173221	5 Y Y F 71 K K Q
ENSG00000018699	501 T T A 506 V V I
ENSG00000072121	286 D D E 479 P P S
ENSG00000129173	147 T T A 208 N N S
ENSG00000135392	144 C C Y 166 F F L
ENSG00000141519	410 S S N 480 A A T
ENSG00000152818	222 E E D 665 I I M
ENSG00000196569	308 S S P 454 R R G
Multi-parallel evolved site
ENSG00000117597	124 D D E 165 I I V 39 I I V 67 T T S
ENSG00000167522	522 L L I 539 S S G 739 A A V 834 E E D
ENSG00000160710	200 I I V 24 Y Y C 47 S S G
ENSG00000272607	366 K K R 432 T T M 527 A A S
ENSG00000081479	1007 G G D 1413 T T S 2626 I I L
ENSG00000153207	1127 R R K 684 L L F 819 A A S
ENSG00000163092	1351 H H Q 160 V V M 1645 S S N 1990 R R G 73 V V F
ENSG00000167978	1158 V V I 1877 P P Q 346 R R Q
ENSG00000115504	387 S S F 456 R R K 176 V V I
ENSG00000108021	117 S S N 187 E E Q 371 G G D
ENSG00000112685	338 E E D 35 A A P 361 I I M
ENSG00000129566	1 T T S 1049 Q Q H 738 R R Q 843 L L M
ENSG00000108469	235 A A S 638 A A P 641 S S N
ENSG00000048707	1968 I I V 1982 Y Y F 3522 M M R
ENSG00000084674	3211 S S P 531 K K Q 647 V V I 831 F F L
