# Supplementary material for: Genetic adaptations of the plateau zokor in high-elevation burrows
Source: Sci Rep. 2015 Nov 25;5:17262. doi: 10.1038/srep17262 (PMC4658562; doi:10.1038/srep17262)
Supplement: Supplementary Dataset 6 [file srep17262-s6.xls]

## Sheet: Sheet1
Supplementary Dataset 6. GO functional enrichments of PEGs in zokor and naked mole rat lineages.
Adjusted P value	Gene Number	GO ID	Taxonomy	GO Name	Gene
3.37e-295	705	GO:0005575	CC	cellular_component	ENSG00000011677,ENSG00000039560,ENSG00000065000,ENSG00000065054,ENSG00000072840,ENSG00000092330,ENSG00000095383,ENSG00000095539,ENSG00000100979,ENSG00000104823,ENSG00000104969,ENSG00000105281,ENSG00000105341,ENSG00000105695,ENSG00000105967,ENSG00000107771
1.26e-275	677	GO:0008150	BP	biological_process	ENSG00000011677,ENSG00000065000,ENSG00000065054,ENSG00000072840,ENSG00000092330,ENSG00000095383,ENSG00000095539,ENSG00000100979,ENSG00000104823,ENSG00000104969,ENSG00000105281,ENSG00000105341,ENSG00000105695,ENSG00000105967,ENSG00000107771,ENSG00000113456
9.5e-273	669	GO:0003674	MF	molecular_function	ENSG00000011677,ENSG00000065000,ENSG00000065054,ENSG00000092330,ENSG00000095383,ENSG00000095539,ENSG00000100979,ENSG00000104823,ENSG00000104969,ENSG00000105281,ENSG00000105341,ENSG00000105695,ENSG00000105967,ENSG00000107771,ENSG00000113456,ENSG00000116127
1.62e-250	643	GO:0005623	CC	cell	ENSG00000011677,ENSG00000039560,ENSG00000065000,ENSG00000065054,ENSG00000072840,ENSG00000092330,ENSG00000095383,ENSG00000095539,ENSG00000104823,ENSG00000104969,ENSG00000105281,ENSG00000105341,ENSG00000105695,ENSG00000105967,ENSG00000107771,ENSG00000113456
1.62e-250	643	GO:0044464	CC	cell part	ENSG00000011677,ENSG00000039560,ENSG00000065000,ENSG00000065054,ENSG00000072840,ENSG00000092330,ENSG00000095383,ENSG00000095539,ENSG00000104823,ENSG00000104969,ENSG00000105281,ENSG00000105341,ENSG00000105695,ENSG00000105967,ENSG00000107771,ENSG00000113456
1.5e-228	611	GO:0009987	BP	cellular process	ENSG00000011677,ENSG00000065000,ENSG00000065054,ENSG00000072840,ENSG00000092330,ENSG00000095383,ENSG00000095539,ENSG00000100979,ENSG00000104823,ENSG00000104969,ENSG00000105281,ENSG00000105695,ENSG00000105967,ENSG00000107771,ENSG00000113456,ENSG00000116127
5.62e-220	579	GO:0044699	BP	single-organism process	ENSG00000011677,ENSG00000065000,ENSG00000065054,ENSG00000072840,ENSG00000092330,ENSG00000095383,ENSG00000095539,ENSG00000100979,ENSG00000104823,ENSG00000105281,ENSG00000105341,ENSG00000105695,ENSG00000107771,ENSG00000113456,ENSG00000116127,ENSG00000116678
1.77e-218	573	GO:0005488	MF	binding	ENSG00000065054,ENSG00000092330,ENSG00000095383,ENSG00000100979,ENSG00000104823,ENSG00000104969,ENSG00000105281,ENSG00000105341,ENSG00000105695,ENSG00000105967,ENSG00000107771,ENSG00000113456,ENSG00000116127,ENSG00000116678,ENSG00000116898,ENSG00000117000
7.31e-217	564	GO:0043226	CC	organelle	ENSG00000039560,ENSG00000065000,ENSG00000065054,ENSG00000072840,ENSG00000092330,ENSG00000095383,ENSG00000104823,ENSG00000105281,ENSG00000105341,ENSG00000105967,ENSG00000107771,ENSG00000113456,ENSG00000116127,ENSG00000116898,ENSG00000117000,ENSG00000117115
4.49e-207	568	GO:0005622	CC	intracellular	ENSG00000039560,ENSG00000065000,ENSG00000065054,ENSG00000072840,ENSG00000092330,ENSG00000095383,ENSG00000104823,ENSG00000104969,ENSG00000105281,ENSG00000105341,ENSG00000105967,ENSG00000107771,ENSG00000113456,ENSG00000116127,ENSG00000116898,ENSG00000117000
1.12e-205	564	GO:0044424	CC	intracellular part	ENSG00000039560,ENSG00000065000,ENSG00000065054,ENSG00000072840,ENSG00000092330,ENSG00000095383,ENSG00000104823,ENSG00000104969,ENSG00000105281,ENSG00000105341,ENSG00000105967,ENSG00000107771,ENSG00000113456,ENSG00000116127,ENSG00000116898,ENSG00000117000
1.05e-190	522	GO:0043227	CC	membrane-bounded organelle	ENSG00000039560,ENSG00000065000,ENSG00000065054,ENSG00000072840,ENSG00000092330,ENSG00000095383,ENSG00000104823,ENSG00000105281,ENSG00000105341,ENSG00000105967,ENSG00000113456,ENSG00000116127,ENSG00000116898,ENSG00000117000,ENSG00000117115,ENSG00000120370
9.8e-183	485	GO:0005737	CC	cytoplasm	ENSG00000039560,ENSG00000065000,ENSG00000065054,ENSG00000072840,ENSG00000095383,ENSG00000104823,ENSG00000104969,ENSG00000105281,ENSG00000105341,ENSG00000105967,ENSG00000116127,ENSG00000116898,ENSG00000117115,ENSG00000120370,ENSG00000126218,ENSG00000127914
3.56e-181	509	GO:0043229	CC	intracellular organelle	ENSG00000039560,ENSG00000065000,ENSG00000065054,ENSG00000072840,ENSG00000092330,ENSG00000095383,ENSG00000104823,ENSG00000105281,ENSG00000105341,ENSG00000105967,ENSG00000107771,ENSG00000113456,ENSG00000116127,ENSG00000116898,ENSG00000117000,ENSG00000117115
2e-175	511	GO:0044763	BP	single-organism cellular process	ENSG00000011677,ENSG00000065000,ENSG00000065054,ENSG00000072840,ENSG00000092330,ENSG00000095383,ENSG00000095539,ENSG00000100979,ENSG00000104823,ENSG00000105281,ENSG00000105695,ENSG00000107771,ENSG00000113456,ENSG00000116127,ENSG00000116678,ENSG00000116898
1.51e-153	459	GO:0043231	CC	intracellular membrane-bounded organelle	ENSG00000039560,ENSG00000065000,ENSG00000065054,ENSG00000092330,ENSG00000095383,ENSG00000104823,ENSG00000105281,ENSG00000105341,ENSG00000105967,ENSG00000113456,ENSG00000116127,ENSG00000116898,ENSG00000117000,ENSG00000120370,ENSG00000126218,ENSG00000127914
4.59e-144	471	GO:0008152	BP	metabolic process	ENSG00000065000,ENSG00000092330,ENSG00000095383,ENSG00000100979,ENSG00000104823,ENSG00000105341,ENSG00000105967,ENSG00000113456,ENSG00000116678,ENSG00000116898,ENSG00000117000,ENSG00000117115,ENSG00000126218,ENSG00000127914,ENSG00000130203,ENSG00000135913
6.65e-139	406	GO:0005515	MF	protein binding	ENSG00000065054,ENSG00000092330,ENSG00000095383,ENSG00000104823,ENSG00000104969,ENSG00000105281,ENSG00000105967,ENSG00000107771,ENSG00000113456,ENSG00000116127,ENSG00000116678,ENSG00000117000,ENSG00000117115,ENSG00000120370,ENSG00000126218,ENSG00000127914
1.9e-135	376	GO:0044444	CC	cytoplasmic part	ENSG00000039560,ENSG00000065000,ENSG00000095383,ENSG00000104823,ENSG00000105281,ENSG00000105341,ENSG00000116127,ENSG00000116898,ENSG00000120370,ENSG00000126218,ENSG00000127914,ENSG00000130203,ENSG00000148429,ENSG00000151320,ENSG00000164597,ENSG00000168890
1.73e-127	372	GO:0044422	CC	organelle part	ENSG00000039560,ENSG00000065000,ENSG00000072840,ENSG00000092330,ENSG00000105341,ENSG00000105967,ENSG00000113456,ENSG00000116127,ENSG00000116898,ENSG00000117115,ENSG00000120370,ENSG00000126218,ENSG00000127914,ENSG00000130203,ENSG00000147874,ENSG00000151320
1.7e-125	365	GO:0044446	CC	intracellular organelle part	ENSG00000039560,ENSG00000065000,ENSG00000072840,ENSG00000092330,ENSG00000105341,ENSG00000105967,ENSG00000113456,ENSG00000116127,ENSG00000116898,ENSG00000117115,ENSG00000120370,ENSG00000126218,ENSG00000127914,ENSG00000130203,ENSG00000147874,ENSG00000151320
1.89e-118	423	GO:0065007	BP	biological regulation	ENSG00000011677,ENSG00000065000,ENSG00000065054,ENSG00000072840,ENSG00000092330,ENSG00000095383,ENSG00000100979,ENSG00000105695,ENSG00000105967,ENSG00000113456,ENSG00000116127,ENSG00000116678,ENSG00000117000,ENSG00000117115,ENSG00000126218,ENSG00000127914
1.96e-109	372	GO:0016020	CC	membrane	ENSG00000011677,ENSG00000065000,ENSG00000065054,ENSG00000072840,ENSG00000095539,ENSG00000104823,ENSG00000105281,ENSG00000105695,ENSG00000116678,ENSG00000116898,ENSG00000126218,ENSG00000127914,ENSG00000130203,ENSG00000134198,ENSG00000148429,ENSG00000151320
4.12e-109	398	GO:0071704	BP	organic substance metabolic process	ENSG00000092330,ENSG00000100979,ENSG00000104823,ENSG00000105341,ENSG00000105967,ENSG00000113456,ENSG00000116678,ENSG00000116898,ENSG00000117000,ENSG00000117115,ENSG00000126218,ENSG00000127914,ENSG00000130203,ENSG00000135913,ENSG00000151320,ENSG00000163635
4.14e-106	387	GO:0044238	BP	primary metabolic process	ENSG00000092330,ENSG00000100979,ENSG00000104823,ENSG00000105341,ENSG00000105967,ENSG00000113456,ENSG00000116678,ENSG00000116898,ENSG00000117000,ENSG00000117115,ENSG00000126218,ENSG00000127914,ENSG00000130203,ENSG00000135913,ENSG00000151320,ENSG00000163635
5.93e-103	285	GO:0051179	BP	localization	ENSG00000011677,ENSG00000065000,ENSG00000092330,ENSG00000100979,ENSG00000105281,ENSG00000105695,ENSG00000116127,ENSG00000117115,ENSG00000126218,ENSG00000127914,ENSG00000130203,ENSG00000148429,ENSG00000151320,ENSG00000164597,ENSG00000170099,ENSG00000170190
8.49e-100	379	GO:0044237	BP	cellular metabolic process	ENSG00000092330,ENSG00000100979,ENSG00000104823,ENSG00000105967,ENSG00000113456,ENSG00000116678,ENSG00000116898,ENSG00000117000,ENSG00000117115,ENSG00000126218,ENSG00000127914,ENSG00000130203,ENSG00000135913,ENSG00000151320,ENSG00000163635,ENSG00000164944
8.51e-100	388	GO:0050789	BP	regulation of biological process	ENSG00000011677,ENSG00000065000,ENSG00000065054,ENSG00000072840,ENSG00000092330,ENSG00000095383,ENSG00000100979,ENSG00000105695,ENSG00000105967,ENSG00000113456,ENSG00000116127,ENSG00000116678,ENSG00000117000,ENSG00000117115,ENSG00000126218,ENSG00000127914
5.18e-94	371	GO:0050794	BP	regulation of cellular process	ENSG00000011677,ENSG00000065000,ENSG00000065054,ENSG00000072840,ENSG00000092330,ENSG00000095383,ENSG00000105695,ENSG00000105967,ENSG00000113456,ENSG00000116127,ENSG00000116678,ENSG00000117000,ENSG00000117115,ENSG00000126218,ENSG00000127914,ENSG00000130203
2.33e-89	272	GO:0071840	BP	cellular component organization or biogenesis	ENSG00000065000,ENSG00000065054,ENSG00000092330,ENSG00000100979,ENSG00000105695,ENSG00000107771,ENSG00000113456,ENSG00000116127,ENSG00000116898,ENSG00000117000,ENSG00000117115,ENSG00000127914,ENSG00000130203,ENSG00000134198,ENSG00000135913,ENSG00000147874
3.8e-86	265	GO:0016043	BP	cellular component organization	ENSG00000065000,ENSG00000065054,ENSG00000092330,ENSG00000100979,ENSG00000105695,ENSG00000107771,ENSG00000113456,ENSG00000116127,ENSG00000116898,ENSG00000117000,ENSG00000117115,ENSG00000127914,ENSG00000130203,ENSG00000134198,ENSG00000135913,ENSG00000147874
1.05e-85	321	GO:0050896	BP	response to stimulus	ENSG00000011677,ENSG00000065000,ENSG00000065054,ENSG00000072840,ENSG00000095383,ENSG00000105695,ENSG00000105967,ENSG00000113456,ENSG00000116678,ENSG00000117115,ENSG00000126218,ENSG00000127914,ENSG00000130203,ENSG00000134198,ENSG00000143954,ENSG00000148429
3.56e-80	272	GO:0043167	MF	ion binding	ENSG00000105341,ENSG00000117000,ENSG00000117115,ENSG00000126218,ENSG00000130203,ENSG00000178031,ENSG00000182463,ENSG00000203965,ENSG00000005961,ENSG00000059378,ENSG00000083168,ENSG00000088882,ENSG00000091106,ENSG00000101966,ENSG00000105866,ENSG00000108389
2.34e-79	249	GO:0044710	BP	single-organism metabolic process	ENSG00000065000,ENSG00000092330,ENSG00000100979,ENSG00000104823,ENSG00000105341,ENSG00000113456,ENSG00000116678,ENSG00000116898,ENSG00000117115,ENSG00000126218,ENSG00000127914,ENSG00000130203,ENSG00000151320,ENSG00000163635,ENSG00000170099,ENSG00000178031
1.15e-78	285	GO:0032501	BP	multicellular organismal process	ENSG00000065000,ENSG00000072840,ENSG00000095539,ENSG00000100979,ENSG00000105695,ENSG00000113456,ENSG00000116678,ENSG00000117115,ENSG00000126218,ENSG00000127914,ENSG00000130203,ENSG00000134198,ENSG00000143954,ENSG00000151320,ENSG00000152595,ENSG00000163635
6.89e-78	323	GO:0043170	BP	macromolecule metabolic process	ENSG00000092330,ENSG00000105967,ENSG00000113456,ENSG00000116898,ENSG00000117000,ENSG00000117115,ENSG00000126218,ENSG00000127914,ENSG00000130203,ENSG00000135913,ENSG00000163635,ENSG00000164944,ENSG00000170099,ENSG00000178031,ENSG00000182463,ENSG00000083168
2.28e-76	276	GO:0044707	BP	single-multicellular organism process	ENSG00000065000,ENSG00000072840,ENSG00000095539,ENSG00000100979,ENSG00000105695,ENSG00000113456,ENSG00000116678,ENSG00000117115,ENSG00000126218,ENSG00000127914,ENSG00000130203,ENSG00000134198,ENSG00000143954,ENSG00000151320,ENSG00000152595,ENSG00000163635
6.57e-74	202	GO:0043228	CC	non-membrane-bounded organelle	ENSG00000039560,ENSG00000072840,ENSG00000092330,ENSG00000105341,ENSG00000107771,ENSG00000113456,ENSG00000116127,ENSG00000116898,ENSG00000117115,ENSG00000120370,ENSG00000127914,ENSG00000130203,ENSG00000147874,ENSG00000163635,ENSG00000011523,ENSG00000083168
6.57e-74	202	GO:0043232	CC	intracellular non-membrane-bounded organelle	ENSG00000039560,ENSG00000072840,ENSG00000092330,ENSG00000105341,ENSG00000107771,ENSG00000113456,ENSG00000116127,ENSG00000116898,ENSG00000117115,ENSG00000120370,ENSG00000127914,ENSG00000130203,ENSG00000147874,ENSG00000163635,ENSG00000011523,ENSG00000083168
1.48e-72	222	GO:0051234	BP	establishment of localization	ENSG00000011677,ENSG00000065000,ENSG00000100979,ENSG00000105281,ENSG00000116127,ENSG00000127914,ENSG00000130203,ENSG00000148429,ENSG00000151320,ENSG00000164597,ENSG00000170099,ENSG00000170190,ENSG00000181045,ENSG00000188807,ENSG00000196660,ENSG00000213901
2.19e-72	273	GO:0051716	BP	cellular response to stimulus	ENSG00000011677,ENSG00000065000,ENSG00000065054,ENSG00000072840,ENSG00000095383,ENSG00000105695,ENSG00000105967,ENSG00000113456,ENSG00000116678,ENSG00000117115,ENSG00000126218,ENSG00000127914,ENSG00000130203,ENSG00000143954,ENSG00000148429,ENSG00000151320
1.09e-68	241	GO:0032502	BP	developmental process	ENSG00000065000,ENSG00000072840,ENSG00000095539,ENSG00000105695,ENSG00000113456,ENSG00000116678,ENSG00000117115,ENSG00000127914,ENSG00000130203,ENSG00000134198,ENSG00000143954,ENSG00000151320,ENSG00000152595,ENSG00000182463,ENSG00000005961,ENSG00000083168
3.75e-68	241	GO:0003824	MF	catalytic activity	ENSG00000104823,ENSG00000105341,ENSG00000113456,ENSG00000117115,ENSG00000126218,ENSG00000127914,ENSG00000135913,ENSG00000178031,ENSG00000059378,ENSG00000083168,ENSG00000088882,ENSG00000091106,ENSG00000101966,ENSG00000108389,ENSG00000115275,ENSG00000116731
4.71e-68	207	GO:0031974	CC	membrane-enclosed lumen	ENSG00000039560,ENSG00000065000,ENSG00000092330,ENSG00000105967,ENSG00000113456,ENSG00000116127,ENSG00000116898,ENSG00000120370,ENSG00000126218,ENSG00000130203,ENSG00000147874,ENSG00000163635,ENSG00000164597,ENSG00000178031,ENSG00000011523,ENSG00000083168
1.16e-67	205	GO:0043233	CC	organelle lumen	ENSG00000039560,ENSG00000065000,ENSG00000092330,ENSG00000105967,ENSG00000113456,ENSG00000116127,ENSG00000116898,ENSG00000120370,ENSG00000126218,ENSG00000130203,ENSG00000147874,ENSG00000163635,ENSG00000164597,ENSG00000178031,ENSG00000011523,ENSG00000083168
6.31e-67	266	GO:0005634	CC	nucleus	ENSG00000039560,ENSG00000065000,ENSG00000065054,ENSG00000092330,ENSG00000105967,ENSG00000113456,ENSG00000116127,ENSG00000116898,ENSG00000117000,ENSG00000120370,ENSG00000130203,ENSG00000135913,ENSG00000147874,ENSG00000151320,ENSG00000163635,ENSG00000164597
1.97e-66	211	GO:0006810	BP	transport	ENSG00000011677,ENSG00000065000,ENSG00000100979,ENSG00000105281,ENSG00000116127,ENSG00000127914,ENSG00000130203,ENSG00000148429,ENSG00000151320,ENSG00000164597,ENSG00000170099,ENSG00000170190,ENSG00000181045,ENSG00000196660,ENSG00000213901,ENSG00000005961
3.23e-66	236	GO:0044767	BP	single-organism developmental process	ENSG00000065000,ENSG00000072840,ENSG00000095539,ENSG00000105695,ENSG00000113456,ENSG00000116678,ENSG00000117115,ENSG00000127914,ENSG00000130203,ENSG00000134198,ENSG00000143954,ENSG00000151320,ENSG00000152595,ENSG00000182463,ENSG00000005961,ENSG00000083168
5.08e-66	226	GO:0048518	BP	positive regulation of biological process	ENSG00000065000,ENSG00000072840,ENSG00000092330,ENSG00000095383,ENSG00000100979,ENSG00000117000,ENSG00000117115,ENSG00000126218,ENSG00000127914,ENSG00000130203,ENSG00000143954,ENSG00000148429,ENSG00000151320,ENSG00000163635,ENSG00000165801,ENSG00000005961
1.01e-65	289	GO:0044260	BP	cellular macromolecule metabolic process	ENSG00000092330,ENSG00000105967,ENSG00000113456,ENSG00000116898,ENSG00000117000,ENSG00000117115,ENSG00000126218,ENSG00000127914,ENSG00000130203,ENSG00000135913,ENSG00000163635,ENSG00000164944,ENSG00000170099,ENSG00000178031,ENSG00000182463,ENSG00000083168
2.02e-65	191	GO:0031982	CC	vesicle	ENSG00000065054,ENSG00000095383,ENSG00000104823,ENSG00000105281,ENSG00000117115,ENSG00000130203,ENSG00000148429,ENSG00000170099,ENSG00000181045,ENSG00000005961,ENSG00000115275,ENSG00000118508,ENSG00000131183,ENSG00000134755,ENSG00000159348,ENSG00000167306
2.29e-64	199	GO:0070013	CC	intracellular organelle lumen	ENSG00000039560,ENSG00000065000,ENSG00000092330,ENSG00000105967,ENSG00000113456,ENSG00000116127,ENSG00000116898,ENSG00000120370,ENSG00000126218,ENSG00000147874,ENSG00000163635,ENSG00000164597,ENSG00000178031,ENSG00000011523,ENSG00000083168,ENSG00000101966
4.44e-63	185	GO:0031988	CC	membrane-bounded vesicle	ENSG00000065054,ENSG00000095383,ENSG00000104823,ENSG00000105281,ENSG00000117115,ENSG00000130203,ENSG00000148429,ENSG00000170099,ENSG00000181045,ENSG00000005961,ENSG00000115275,ENSG00000118508,ENSG00000131183,ENSG00000134755,ENSG00000159348,ENSG00000167306
4.89e-63	218	GO:0048856	BP	anatomical structure development	ENSG00000065000,ENSG00000072840,ENSG00000095539,ENSG00000105695,ENSG00000113456,ENSG00000117115,ENSG00000127914,ENSG00000130203,ENSG00000134198,ENSG00000143954,ENSG00000151320,ENSG00000152595,ENSG00000005961,ENSG00000083168,ENSG00000112759,ENSG00000131183
6.99e-62	192	GO:1902578	BP	single-organism localization	ENSG00000011677,ENSG00000065000,ENSG00000100979,ENSG00000105281,ENSG00000116127,ENSG00000127914,ENSG00000130203,ENSG00000148429,ENSG00000151320,ENSG00000164597,ENSG00000170190,ENSG00000181045,ENSG00000196660,ENSG00000213901,ENSG00000005961,ENSG00000091106
1.42e-60	173	GO:0006996	BP	organelle organization	ENSG00000065000,ENSG00000092330,ENSG00000107771,ENSG00000113456,ENSG00000116127,ENSG00000116898,ENSG00000117000,ENSG00000117115,ENSG00000127914,ENSG00000130203,ENSG00000135913,ENSG00000147874,ENSG00000148429,ENSG00000163635,ENSG00000011523,ENSG00000083168
3.96e-60	251	GO:0006807	BP	nitrogen compound metabolic process	ENSG00000092330,ENSG00000105967,ENSG00000113456,ENSG00000117000,ENSG00000117115,ENSG00000127914,ENSG00000130203,ENSG00000151320,ENSG00000163635,ENSG00000164944,ENSG00000182463,ENSG00000083168,ENSG00000091106,ENSG00000101966,ENSG00000105866,ENSG00000107738
8.88e-60	205	GO:0005576	CC	extracellular region	ENSG00000065054,ENSG00000100979,ENSG00000104823,ENSG00000105281,ENSG00000116678,ENSG00000117115,ENSG00000126218,ENSG00000130203,ENSG00000143954,ENSG00000152595,ENSG00000170099,ENSG00000178031,ENSG00000181045,ENSG00000181195,ENSG00000005961,ENSG00000083782
1.07e-58	207	GO:0032991	CC	macromolecular complex	ENSG00000011677,ENSG00000065000,ENSG00000092330,ENSG00000113456,ENSG00000116678,ENSG00000116898,ENSG00000117115,ENSG00000127914,ENSG00000130203,ENSG00000147874,ENSG00000151320,ENSG00000164597,ENSG00000005961,ENSG00000083168,ENSG00000091106,ENSG00000101132
2.35e-58	207	GO:0007275	BP	multicellular organismal development	ENSG00000065000,ENSG00000072840,ENSG00000095539,ENSG00000105695,ENSG00000113456,ENSG00000116678,ENSG00000117115,ENSG00000127914,ENSG00000130203,ENSG00000134198,ENSG00000143954,ENSG00000151320,ENSG00000152595,ENSG00000182463,ENSG00000005961,ENSG00000083168
9.19e-58	248	GO:0044425	CC	membrane part	ENSG00000011677,ENSG00000065000,ENSG00000065054,ENSG00000072840,ENSG00000095539,ENSG00000105281,ENSG00000105695,ENSG00000116678,ENSG00000126218,ENSG00000127914,ENSG00000130203,ENSG00000134198,ENSG00000151320,ENSG00000168890,ENSG00000170190,ENSG00000181045
1.75e-57	183	GO:0044421	CC	extracellular region part	ENSG00000065054,ENSG00000100979,ENSG00000104823,ENSG00000105281,ENSG00000117115,ENSG00000130203,ENSG00000152595,ENSG00000170099,ENSG00000178031,ENSG00000181045,ENSG00000005961,ENSG00000083782,ENSG00000088882,ENSG00000105866,ENSG00000108389,ENSG00000115275
3.89e-56	170	GO:0065008	BP	regulation of biological quality	ENSG00000065000,ENSG00000092330,ENSG00000105695,ENSG00000126218,ENSG00000127914,ENSG00000130203,ENSG00000134198,ENSG00000151320,ENSG00000005961,ENSG00000101966,ENSG00000112759,ENSG00000131183,ENSG00000134755,ENSG00000138193,ENSG00000164024,ENSG00000167306
3.97e-56	179	GO:0044765	BP	single-organism transport	ENSG00000011677,ENSG00000065000,ENSG00000100979,ENSG00000105281,ENSG00000116127,ENSG00000127914,ENSG00000130203,ENSG00000148429,ENSG00000151320,ENSG00000164597,ENSG00000170190,ENSG00000181045,ENSG00000196660,ENSG00000213901,ENSG00000005961,ENSG00000091106
4.66e-55	241	GO:0019222	BP	regulation of metabolic process	ENSG00000092330,ENSG00000095383,ENSG00000105967,ENSG00000116678,ENSG00000117000,ENSG00000117115,ENSG00000127914,ENSG00000130203,ENSG00000135913,ENSG00000148429,ENSG00000151320,ENSG00000163635,ENSG00000165801,ENSG00000170099,ENSG00000182463,ENSG00000083168
5.1e-55	231	GO:0097159	MF	organic cyclic compound binding	ENSG00000092330,ENSG00000105967,ENSG00000113456,ENSG00000116898,ENSG00000117000,ENSG00000130203,ENSG00000143569,ENSG00000164944,ENSG00000170099,ENSG00000182463,ENSG00000059378,ENSG00000083168,ENSG00000091106,ENSG00000105866,ENSG00000116731,ENSG00000118508
7.63e-55	207	GO:0071944	CC	cell periphery	ENSG00000011677,ENSG00000039560,ENSG00000065054,ENSG00000072840,ENSG00000095539,ENSG00000105281,ENSG00000105695,ENSG00000116678,ENSG00000126218,ENSG00000127914,ENSG00000130203,ENSG00000134198,ENSG00000148429,ENSG00000151320,ENSG00000168890,ENSG00000170190
1.19e-54	233	GO:0044700	BP	single organism signaling	ENSG00000011677,ENSG00000065000,ENSG00000065054,ENSG00000072840,ENSG00000095383,ENSG00000105695,ENSG00000116678,ENSG00000117115,ENSG00000126218,ENSG00000127914,ENSG00000130203,ENSG00000134198,ENSG00000143954,ENSG00000148429,ENSG00000151320,ENSG00000163635
1.42e-54	233	GO:0023052	BP	signaling	ENSG00000011677,ENSG00000065000,ENSG00000065054,ENSG00000072840,ENSG00000095383,ENSG00000105695,ENSG00000116678,ENSG00000117115,ENSG00000126218,ENSG00000127914,ENSG00000130203,ENSG00000134198,ENSG00000143954,ENSG00000148429,ENSG00000151320,ENSG00000163635
5.07e-54	234	GO:0007154	BP	cell communication	ENSG00000011677,ENSG00000065000,ENSG00000065054,ENSG00000072840,ENSG00000095383,ENSG00000105695,ENSG00000116678,ENSG00000117115,ENSG00000126218,ENSG00000127914,ENSG00000130203,ENSG00000134198,ENSG00000143954,ENSG00000148429,ENSG00000151320,ENSG00000163635
7.15e-54	233	GO:0034641	BP	cellular nitrogen compound metabolic process	ENSG00000092330,ENSG00000105967,ENSG00000113456,ENSG00000117000,ENSG00000117115,ENSG00000127914,ENSG00000130203,ENSG00000151320,ENSG00000163635,ENSG00000164944,ENSG00000182463,ENSG00000083168,ENSG00000091106,ENSG00000101966,ENSG00000105866,ENSG00000107738
4.81e-53	202	GO:0005886	CC	plasma membrane	ENSG00000011677,ENSG00000065054,ENSG00000072840,ENSG00000095539,ENSG00000105281,ENSG00000105695,ENSG00000116678,ENSG00000126218,ENSG00000127914,ENSG00000130203,ENSG00000134198,ENSG00000148429,ENSG00000151320,ENSG00000168890,ENSG00000170190,ENSG00000181045
5.04e-53	187	GO:0048522	BP	positive regulation of cellular process	ENSG00000065000,ENSG00000072840,ENSG00000092330,ENSG00000117000,ENSG00000117115,ENSG00000126218,ENSG00000127914,ENSG00000130203,ENSG00000143954,ENSG00000151320,ENSG00000163635,ENSG00000005961,ENSG00000083168,ENSG00000090924,ENSG00000091106,ENSG00000101966
6.04e-53	226	GO:1901363	MF	heterocyclic compound binding	ENSG00000092330,ENSG00000105967,ENSG00000113456,ENSG00000116898,ENSG00000117000,ENSG00000143569,ENSG00000164944,ENSG00000182463,ENSG00000059378,ENSG00000083168,ENSG00000091106,ENSG00000105866,ENSG00000116731,ENSG00000118508,ENSG00000124203,ENSG00000167306
8.1e-53	186	GO:0048731	BP	system development	ENSG00000065000,ENSG00000072840,ENSG00000095539,ENSG00000105695,ENSG00000113456,ENSG00000117115,ENSG00000127914,ENSG00000130203,ENSG00000134198,ENSG00000143954,ENSG00000151320,ENSG00000152595,ENSG00000005961,ENSG00000083168,ENSG00000112759,ENSG00000131183
3.94e-52	185	GO:0046872	MF	metal ion binding	ENSG00000105341,ENSG00000117000,ENSG00000117115,ENSG00000126218,ENSG00000130203,ENSG00000178031,ENSG00000182463,ENSG00000203965,ENSG00000005961,ENSG00000059378,ENSG00000083168,ENSG00000088882,ENSG00000091106,ENSG00000101966,ENSG00000105866,ENSG00000108389
4.86e-52	174	GO:0044428	CC	nuclear part	ENSG00000039560,ENSG00000065000,ENSG00000092330,ENSG00000105967,ENSG00000113456,ENSG00000116127,ENSG00000116898,ENSG00000120370,ENSG00000130203,ENSG00000147874,ENSG00000151320,ENSG00000163635,ENSG00000164597,ENSG00000188807,ENSG00000011523,ENSG00000083168
8.4e-52	180	GO:0043234	CC	protein complex	ENSG00000011677,ENSG00000065000,ENSG00000113456,ENSG00000116678,ENSG00000127914,ENSG00000130203,ENSG00000147874,ENSG00000151320,ENSG00000164597,ENSG00000005961,ENSG00000083168,ENSG00000091106,ENSG00000101132,ENSG00000167306,ENSG00000214595,ENSG00000010292
1.04e-51	186	GO:0043169	MF	cation binding	ENSG00000105341,ENSG00000117000,ENSG00000117115,ENSG00000126218,ENSG00000130203,ENSG00000178031,ENSG00000182463,ENSG00000203965,ENSG00000005961,ENSG00000059378,ENSG00000083168,ENSG00000088882,ENSG00000091106,ENSG00000101966,ENSG00000105866,ENSG00000108389
3.34e-51	170	GO:0012505	CC	endomembrane system	ENSG00000065000,ENSG00000065054,ENSG00000105281,ENSG00000105341,ENSG00000116898,ENSG00000120370,ENSG00000126218,ENSG00000127914,ENSG00000130203,ENSG00000148429,ENSG00000151320,ENSG00000164597,ENSG00000178031,ENSG00000181045,ENSG00000188807,ENSG00000005961
1.96e-50	215	GO:0007165	BP	signal transduction	ENSG00000011677,ENSG00000065054,ENSG00000072840,ENSG00000095383,ENSG00000105695,ENSG00000116678,ENSG00000117115,ENSG00000126218,ENSG00000127914,ENSG00000130203,ENSG00000143954,ENSG00000148429,ENSG00000151320,ENSG00000163635,ENSG00000165801,ENSG00000181195
2.39e-50	223	GO:1901360	BP	organic cyclic compound metabolic process	ENSG00000092330,ENSG00000100979,ENSG00000105967,ENSG00000113456,ENSG00000116678,ENSG00000117000,ENSG00000117115,ENSG00000130203,ENSG00000151320,ENSG00000163635,ENSG00000164944,ENSG00000170099,ENSG00000182463,ENSG00000083168,ENSG00000091106,ENSG00000101966
2.34e-49	162	GO:0031981	CC	nuclear lumen	ENSG00000039560,ENSG00000065000,ENSG00000092330,ENSG00000105967,ENSG00000113456,ENSG00000116127,ENSG00000120370,ENSG00000147874,ENSG00000163635,ENSG00000164597,ENSG00000011523,ENSG00000083168,ENSG00000101966,ENSG00000105866,ENSG00000144730,ENSG00000010292
2.04e-47	210	GO:0031224	CC	intrinsic component of membrane	ENSG00000011677,ENSG00000072840,ENSG00000095539,ENSG00000105281,ENSG00000105695,ENSG00000116678,ENSG00000126218,ENSG00000127914,ENSG00000134198,ENSG00000151320,ENSG00000168890,ENSG00000170190,ENSG00000181045,ENSG00000188807,ENSG00000196660,ENSG00000213901
3.4e-47	164	GO:0006950	BP	response to stress	ENSG00000105695,ENSG00000105967,ENSG00000113456,ENSG00000126218,ENSG00000130203,ENSG00000134198,ENSG00000143954,ENSG00000181195,ENSG00000005961,ENSG00000083168,ENSG00000091106,ENSG00000101966,ENSG00000112759,ENSG00000134755,ENSG00000164024,ENSG00000167306
1.34e-46	206	GO:0016021	CC	integral component of membrane	ENSG00000011677,ENSG00000072840,ENSG00000095539,ENSG00000105281,ENSG00000105695,ENSG00000116678,ENSG00000127914,ENSG00000134198,ENSG00000151320,ENSG00000168890,ENSG00000170190,ENSG00000181045,ENSG00000188807,ENSG00000196660,ENSG00000213901,ENSG00000005961
1.95e-46	216	GO:0009058	BP	biosynthetic process	ENSG00000065000,ENSG00000092330,ENSG00000100979,ENSG00000105967,ENSG00000113456,ENSG00000116678,ENSG00000116898,ENSG00000117000,ENSG00000117115,ENSG00000130203,ENSG00000151320,ENSG00000163635,ENSG00000178031,ENSG00000182463,ENSG00000083168,ENSG00000091106
1.02e-45	213	GO:1901576	BP	organic substance biosynthetic process	ENSG00000092330,ENSG00000100979,ENSG00000105967,ENSG00000113456,ENSG00000116678,ENSG00000116898,ENSG00000117000,ENSG00000117115,ENSG00000130203,ENSG00000151320,ENSG00000163635,ENSG00000178031,ENSG00000182463,ENSG00000083168,ENSG00000091106,ENSG00000101966
4.47e-45	209	GO:0046483	BP	heterocycle metabolic process	ENSG00000092330,ENSG00000100979,ENSG00000105967,ENSG00000113456,ENSG00000117000,ENSG00000117115,ENSG00000130203,ENSG00000151320,ENSG00000163635,ENSG00000164944,ENSG00000182463,ENSG00000083168,ENSG00000091106,ENSG00000101966,ENSG00000105866,ENSG00000107738
1.65e-44	116	GO:0005856	CC	cytoskeleton	ENSG00000039560,ENSG00000072840,ENSG00000105341,ENSG00000107771,ENSG00000116127,ENSG00000127914,ENSG00000130203,ENSG00000147874,ENSG00000163635,ENSG00000011523,ENSG00000091106,ENSG00000105866,ENSG00000112877,ENSG00000131746,ENSG00000167306,ENSG00000182149
1.49e-43	191	GO:0019538	BP	protein metabolic process	ENSG00000092330,ENSG00000116898,ENSG00000117115,ENSG00000126218,ENSG00000127914,ENSG00000130203,ENSG00000135913,ENSG00000163635,ENSG00000170099,ENSG00000178031,ENSG00000083168,ENSG00000088882,ENSG00000091106,ENSG00000101132,ENSG00000101966,ENSG00000108389
3.17e-43	123	GO:1902589	BP	single-organism organelle organization	ENSG00000092330,ENSG00000107771,ENSG00000116127,ENSG00000116898,ENSG00000117115,ENSG00000135913,ENSG00000147874,ENSG00000163635,ENSG00000011523,ENSG00000083168,ENSG00000091106,ENSG00000112877,ENSG00000116731,ENSG00000167306,ENSG00000010292,ENSG00000065534
5.14e-43	138	GO:1903561	CC	extracellular vesicle	ENSG00000065054,ENSG00000104823,ENSG00000105281,ENSG00000117115,ENSG00000130203,ENSG00000170099,ENSG00000181045,ENSG00000005961,ENSG00000115275,ENSG00000134755,ENSG00000159348,ENSG00000167306,ENSG00000182149,ENSG00000187091,ENSG00000000971,ENSG00000065534
5.14e-43	138	GO:0070062	CC	extracellular vesicular exosome	ENSG00000065054,ENSG00000104823,ENSG00000105281,ENSG00000117115,ENSG00000130203,ENSG00000170099,ENSG00000181045,ENSG00000005961,ENSG00000115275,ENSG00000134755,ENSG00000159348,ENSG00000167306,ENSG00000182149,ENSG00000187091,ENSG00000000971,ENSG00000065534
5.35e-43	138	GO:0043230	CC	extracellular organelle	ENSG00000065054,ENSG00000104823,ENSG00000105281,ENSG00000117115,ENSG00000130203,ENSG00000170099,ENSG00000181045,ENSG00000005961,ENSG00000115275,ENSG00000134755,ENSG00000159348,ENSG00000167306,ENSG00000182149,ENSG00000187091,ENSG00000000971,ENSG00000065534
5.35e-43	138	GO:0065010	CC	extracellular membrane-bounded organelle	ENSG00000065054,ENSG00000104823,ENSG00000105281,ENSG00000117115,ENSG00000130203,ENSG00000170099,ENSG00000181045,ENSG00000005961,ENSG00000115275,ENSG00000134755,ENSG00000159348,ENSG00000167306,ENSG00000182149,ENSG00000187091,ENSG00000000971,ENSG00000065534
3.74e-42	204	GO:0006725	BP	cellular aromatic compound metabolic process	ENSG00000092330,ENSG00000105967,ENSG00000113456,ENSG00000117000,ENSG00000117115,ENSG00000130203,ENSG00000151320,ENSG00000163635,ENSG00000164944,ENSG00000182463,ENSG00000083168,ENSG00000091106,ENSG00000101966,ENSG00000105866,ENSG00000107738,ENSG00000112759
5.95e-42	204	GO:0044249	BP	cellular biosynthetic process	ENSG00000092330,ENSG00000100979,ENSG00000105967,ENSG00000113456,ENSG00000116678,ENSG00000116898,ENSG00000117000,ENSG00000117115,ENSG00000130203,ENSG00000151320,ENSG00000163635,ENSG00000178031,ENSG00000182463,ENSG00000083168,ENSG00000091106,ENSG00000101966
1.28e-41	129	GO:0033036	BP	macromolecule localization	ENSG00000065000,ENSG00000092330,ENSG00000100979,ENSG00000130203,ENSG00000151320,ENSG00000164597,ENSG00000011523,ENSG00000091106,ENSG00000112877,ENSG00000118508,ENSG00000120725,ENSG00000131746,ENSG00000167306,ENSG00000182149,ENSG00000073792,ENSG00000085832
1.33e-41	140	GO:0031090	CC	organelle membrane	ENSG00000065000,ENSG00000072840,ENSG00000116898,ENSG00000151320,ENSG00000164597,ENSG00000181045,ENSG00000188807,ENSG00000005961,ENSG00000108389,ENSG00000115275,ENSG00000118508,ENSG00000138193,ENSG00000144730,ENSG00000159063,ENSG00000167306,ENSG00000085832
4.06e-41	135	GO:0005654	CC	nucleoplasm	ENSG00000039560,ENSG00000065000,ENSG00000092330,ENSG00000105967,ENSG00000113456,ENSG00000116127,ENSG00000120370,ENSG00000147874,ENSG00000163635,ENSG00000164597,ENSG00000011523,ENSG00000083168,ENSG00000101966,ENSG00000105866,ENSG00000144730,ENSG00000010292
4.73e-41	198	GO:0006139	BP	nucleobase-containing compound metabolic process	ENSG00000092330,ENSG00000105967,ENSG00000113456,ENSG00000117000,ENSG00000117115,ENSG00000130203,ENSG00000151320,ENSG00000163635,ENSG00000164944,ENSG00000182463,ENSG00000083168,ENSG00000091106,ENSG00000101966,ENSG00000105866,ENSG00000107738,ENSG00000112759
3.61e-40	157	GO:0048869	BP	cellular developmental process	ENSG00000065000,ENSG00000095539,ENSG00000105695,ENSG00000127914,ENSG00000130203,ENSG00000134198,ENSG00000143954,ENSG00000151320,ENSG00000005961,ENSG00000083168,ENSG00000107738,ENSG00000118508,ENSG00000153317,ENSG00000182149,ENSG00000079246,ENSG00000109944
8.54e-40	196	GO:0031323	BP	regulation of cellular metabolic process	ENSG00000092330,ENSG00000105967,ENSG00000116678,ENSG00000117000,ENSG00000117115,ENSG00000127914,ENSG00000130203,ENSG00000135913,ENSG00000151320,ENSG00000163635,ENSG00000170099,ENSG00000182463,ENSG00000083168,ENSG00000091106,ENSG00000101966,ENSG00000105866
1.49e-39	138	GO:0048513	BP	organ development	ENSG00000065000,ENSG00000072840,ENSG00000105695,ENSG00000113456,ENSG00000117115,ENSG00000127914,ENSG00000134198,ENSG00000143954,ENSG00000151320,ENSG00000152595,ENSG00000083168,ENSG00000112759,ENSG00000131183,ENSG00000138193,ENSG00000187091,ENSG00000065534
2.21e-39	144	GO:0009893	BP	positive regulation of metabolic process	ENSG00000092330,ENSG00000095383,ENSG00000117000,ENSG00000117115,ENSG00000127914,ENSG00000130203,ENSG00000148429,ENSG00000151320,ENSG00000163635,ENSG00000165801,ENSG00000083168,ENSG00000090924,ENSG00000091106,ENSG00000101966,ENSG00000138193,ENSG00000153317
3.87e-39	191	GO:0080090	BP	regulation of primary metabolic process	ENSG00000092330,ENSG00000105967,ENSG00000116678,ENSG00000117000,ENSG00000117115,ENSG00000127914,ENSG00000130203,ENSG00000135913,ENSG00000151320,ENSG00000163635,ENSG00000170099,ENSG00000182463,ENSG00000083168,ENSG00000091106,ENSG00000101966,ENSG00000105866
4.3e-38	129	GO:0051641	BP	cellular localization	ENSG00000065000,ENSG00000092330,ENSG00000116127,ENSG00000130203,ENSG00000148429,ENSG00000151320,ENSG00000164597,ENSG00000188807,ENSG00000005961,ENSG00000011523,ENSG00000091106,ENSG00000112877,ENSG00000118508,ENSG00000120725,ENSG00000167306,ENSG00000085832
7.62e-38	120	GO:0071702	BP	organic substance transport	ENSG00000065000,ENSG00000100979,ENSG00000105281,ENSG00000130203,ENSG00000151320,ENSG00000164597,ENSG00000170190,ENSG00000091106,ENSG00000112759,ENSG00000118508,ENSG00000120725,ENSG00000167306,ENSG00000073792,ENSG00000085832,ENSG00000113073,ENSG00000133048
1.4e-37	189	GO:0060255	BP	regulation of macromolecule metabolic process	ENSG00000092330,ENSG00000105967,ENSG00000117000,ENSG00000117115,ENSG00000127914,ENSG00000130203,ENSG00000135913,ENSG00000163635,ENSG00000170099,ENSG00000182463,ENSG00000083168,ENSG00000091106,ENSG00000101966,ENSG00000105866,ENSG00000107738,ENSG00000116731
3.28e-37	147	GO:0030154	BP	cell differentiation	ENSG00000065000,ENSG00000095539,ENSG00000105695,ENSG00000127914,ENSG00000130203,ENSG00000134198,ENSG00000143954,ENSG00000151320,ENSG00000005961,ENSG00000083168,ENSG00000107738,ENSG00000118508,ENSG00000182149,ENSG00000079246,ENSG00000143119,ENSG00000143970
1.92e-36	119	GO:0016787	MF	hydrolase activity	ENSG00000105341,ENSG00000113456,ENSG00000117115,ENSG00000126218,ENSG00000135913,ENSG00000178031,ENSG00000088882,ENSG00000108389,ENSG00000115275,ENSG00000118508,ENSG00000138193,ENSG00000164024,ENSG00000167306,ENSG00000187091,ENSG00000079246,ENSG00000133048
8.05e-36	141	GO:0048583	BP	regulation of response to stimulus	ENSG00000065054,ENSG00000072840,ENSG00000095383,ENSG00000117115,ENSG00000126218,ENSG00000130203,ENSG00000143954,ENSG00000148429,ENSG00000151320,ENSG00000163635,ENSG00000165801,ENSG00000090924,ENSG00000091106,ENSG00000101966,ENSG00000107738,ENSG00000108389
1.06e-35	124	GO:0043168	MF	anion binding	ENSG00000126218,ENSG00000130203,ENSG00000091106,ENSG00000118508,ENSG00000153317,ENSG00000167306,ENSG00000187091,ENSG00000000971,ENSG00000065534,ENSG00000079246,ENSG00000102189,ENSG00000135297,ENSG00000141994,ENSG00000153933,ENSG00000104450,ENSG00000105865
1.5e-35	176	GO:0090304	BP	nucleic acid metabolic process	ENSG00000092330,ENSG00000105967,ENSG00000113456,ENSG00000117000,ENSG00000117115,ENSG00000163635,ENSG00000164944,ENSG00000182463,ENSG00000083168,ENSG00000091106,ENSG00000101966,ENSG00000105866,ENSG00000107738,ENSG00000116731,ENSG00000198839,ENSG00000010292
1.56e-35	155	GO:0003676	MF	nucleic acid binding	ENSG00000092330,ENSG00000105967,ENSG00000113456,ENSG00000116898,ENSG00000117000,ENSG00000143569,ENSG00000164944,ENSG00000182463,ENSG00000059378,ENSG00000083168,ENSG00000105866,ENSG00000116731,ENSG00000124203,ENSG00000167306,ENSG00000198839,ENSG00000073792
1.97e-35	124	GO:0044281	BP	small molecule metabolic process	ENSG00000100979,ENSG00000104823,ENSG00000116678,ENSG00000117115,ENSG00000127914,ENSG00000130203,ENSG00000151320,ENSG00000108389,ENSG00000131183,ENSG00000138193,ENSG00000159348,ENSG00000167306,ENSG00000187091,ENSG00000133048,ENSG00000135297,ENSG00000136960
2.16e-35	111	GO:0008104	BP	protein localization	ENSG00000065000,ENSG00000092330,ENSG00000130203,ENSG00000151320,ENSG00000164597,ENSG00000011523,ENSG00000091106,ENSG00000112877,ENSG00000118508,ENSG00000120725,ENSG00000131746,ENSG00000167306,ENSG00000182149,ENSG00000085832,ENSG00000133048,ENSG00000135837
1.07e-34	161	GO:0044267	BP	cellular protein metabolic process	ENSG00000092330,ENSG00000116898,ENSG00000117115,ENSG00000126218,ENSG00000127914,ENSG00000130203,ENSG00000135913,ENSG00000163635,ENSG00000170099,ENSG00000178031,ENSG00000083168,ENSG00000091106,ENSG00000101132,ENSG00000101966,ENSG00000108389,ENSG00000115275
3.81e-34	127	GO:0005829	CC	cytosol	ENSG00000105341,ENSG00000116127,ENSG00000127914,ENSG00000164597,ENSG00000090924,ENSG00000091106,ENSG00000101132,ENSG00000101966,ENSG00000108389,ENSG00000112877,ENSG00000138193,ENSG00000153317,ENSG00000164024,ENSG00000182149,ENSG00000187091,ENSG00000010292
4.53e-34	117	GO:0009653	BP	anatomical structure morphogenesis	ENSG00000072840,ENSG00000105695,ENSG00000130203,ENSG00000005961,ENSG00000083168,ENSG00000131183,ENSG00000153317,ENSG00000182149,ENSG00000187091,ENSG00000065534,ENSG00000073792,ENSG00000109944,ENSG00000133048,ENSG00000136960,ENSG00000143119,ENSG00000143970
5.76e-34	112	GO:0044459	CC	plasma membrane part	ENSG00000011677,ENSG00000065054,ENSG00000072840,ENSG00000105281,ENSG00000126218,ENSG00000127914,ENSG00000130203,ENSG00000151320,ENSG00000170190,ENSG00000005961,ENSG00000107738,ENSG00000112759,ENSG00000131183,ENSG00000144730,ENSG00000235718,ENSG00000081985
9.67e-34	105	GO:0032879	BP	regulation of localization	ENSG00000065000,ENSG00000100979,ENSG00000117115,ENSG00000126218,ENSG00000127914,ENSG00000130203,ENSG00000151320,ENSG00000005961,ENSG00000131183,ENSG00000134755,ENSG00000167306,ENSG00000065534,ENSG00000136960,ENSG00000197386,ENSG00000244731,ENSG00000104142
1.95e-33	173	GO:0010467	BP	gene expression	ENSG00000105967,ENSG00000116898,ENSG00000117000,ENSG00000117115,ENSG00000130203,ENSG00000163635,ENSG00000164944,ENSG00000182463,ENSG00000083168,ENSG00000091106,ENSG00000101966,ENSG00000105866,ENSG00000107738,ENSG00000116731,ENSG00000164024,ENSG00000198839
2.23e-33	74	GO:0015630	CC	microtubule cytoskeleton	ENSG00000072840,ENSG00000105341,ENSG00000107771,ENSG00000116127,ENSG00000127914,ENSG00000130203,ENSG00000147874,ENSG00000163635,ENSG00000011523,ENSG00000091106,ENSG00000105866,ENSG00000112877,ENSG00000182149,ENSG00000214595,ENSG00000135837,ENSG00000167671
1.21e-31	106	GO:0098588	CC	bounding membrane of organelle	ENSG00000065000,ENSG00000072840,ENSG00000151320,ENSG00000164597,ENSG00000181045,ENSG00000005961,ENSG00000108389,ENSG00000115275,ENSG00000118508,ENSG00000138193,ENSG00000144730,ENSG00000159063,ENSG00000085832,ENSG00000102189,ENSG00000182093,ENSG00000083097
1.37e-31	111	GO:0070887	BP	cellular response to chemical stimulus	ENSG00000105695,ENSG00000116678,ENSG00000117115,ENSG00000127914,ENSG00000130203,ENSG00000151320,ENSG00000090924,ENSG00000108389,ENSG00000112759,ENSG00000131183,ENSG00000144730,ENSG00000167306,ENSG00000198839,ENSG00000079246,ENSG00000081985,ENSG00000133048
1.37e-31	153	GO:0048519	BP	negative regulation of biological process	ENSG00000065054,ENSG00000092330,ENSG00000105695,ENSG00000105967,ENSG00000113456,ENSG00000116678,ENSG00000117115,ENSG00000130203,ENSG00000143954,ENSG00000151320,ENSG00000152595,ENSG00000163635,ENSG00000170099,ENSG00000083168,ENSG00000091106,ENSG00000101966
1.43e-31	134	GO:0043412	BP	macromolecule modification	ENSG00000092330,ENSG00000117115,ENSG00000126218,ENSG00000127914,ENSG00000130203,ENSG00000135913,ENSG00000163635,ENSG00000178031,ENSG00000083168,ENSG00000091106,ENSG00000101966,ENSG00000108389,ENSG00000115275,ENSG00000116731,ENSG00000138193,ENSG00000159063
1.81e-31	116	GO:0065009	BP	regulation of molecular function	ENSG00000095383,ENSG00000116678,ENSG00000127914,ENSG00000130203,ENSG00000148429,ENSG00000151320,ENSG00000165801,ENSG00000170099,ENSG00000083168,ENSG00000090924,ENSG00000091106,ENSG00000101966,ENSG00000138193,ENSG00000153317,ENSG00000133048,ENSG00000197386
4.26e-31	122	GO:0006793	BP	phosphorus metabolic process	ENSG00000127914,ENSG00000130203,ENSG00000151320,ENSG00000163635,ENSG00000108389,ENSG00000138193,ENSG00000187091,ENSG00000065534,ENSG00000081985,ENSG00000111358,ENSG00000133048,ENSG00000136960,ENSG00000153933,ENSG00000197386,ENSG00000044090,ENSG00000102893
5.47e-31	91	GO:0005739	CC	mitochondrion	ENSG00000039560,ENSG00000104823,ENSG00000105341,ENSG00000116898,ENSG00000101132,ENSG00000118508,ENSG00000159348,ENSG00000167306,ENSG00000135297,ENSG00000180011,ENSG00000197386,ENSG00000241935,ENSG00000113790,ENSG00000121057,ENSG00000129422,ENSG00000131748
1.07e-30	165	GO:0009059	BP	macromolecule biosynthetic process	ENSG00000092330,ENSG00000105967,ENSG00000113456,ENSG00000116898,ENSG00000117000,ENSG00000117115,ENSG00000130203,ENSG00000163635,ENSG00000178031,ENSG00000182463,ENSG00000083168,ENSG00000091106,ENSG00000101966,ENSG00000105866,ENSG00000107738,ENSG00000115275
1.86e-30	144	GO:0042221	BP	response to chemical	ENSG00000105695,ENSG00000116678,ENSG00000117115,ENSG00000127914,ENSG00000130203,ENSG00000151320,ENSG00000005961,ENSG00000090924,ENSG00000108389,ENSG00000112759,ENSG00000131183,ENSG00000144730,ENSG00000167306,ENSG00000198839,ENSG00000079246,ENSG00000081985
2.35e-30	161	GO:0034645	BP	cellular macromolecule biosynthetic process	ENSG00000092330,ENSG00000105967,ENSG00000113456,ENSG00000116898,ENSG00000117000,ENSG00000117115,ENSG00000130203,ENSG00000163635,ENSG00000178031,ENSG00000182463,ENSG00000083168,ENSG00000091106,ENSG00000101966,ENSG00000105866,ENSG00000107738,ENSG00000115275
8.5e-30	104	GO:0097367	MF	carbohydrate derivative binding	ENSG00000130203,ENSG00000083782,ENSG00000091106,ENSG00000118508,ENSG00000167306,ENSG00000187091,ENSG00000000971,ENSG00000065534,ENSG00000079246,ENSG00000133048,ENSG00000153933,ENSG00000104450,ENSG00000111877,ENSG00000113318,ENSG00000183421,ENSG00000198682
9.19e-30	113	GO:0009966	BP	regulation of signal transduction	ENSG00000065054,ENSG00000072840,ENSG00000095383,ENSG00000117115,ENSG00000126218,ENSG00000130203,ENSG00000148429,ENSG00000151320,ENSG00000163635,ENSG00000165801,ENSG00000090924,ENSG00000091106,ENSG00000101966,ENSG00000107738,ENSG00000108389,ENSG00000138193
1.27e-29	120	GO:0010646	BP	regulation of cell communication	ENSG00000065054,ENSG00000072840,ENSG00000095383,ENSG00000117115,ENSG00000126218,ENSG00000130203,ENSG00000148429,ENSG00000151320,ENSG00000163635,ENSG00000165801,ENSG00000090924,ENSG00000091106,ENSG00000101966,ENSG00000107738,ENSG00000108389,ENSG00000138193
2.96e-29	77	GO:0006629	BP	lipid metabolic process	ENSG00000100979,ENSG00000104823,ENSG00000105341,ENSG00000116678,ENSG00000130203,ENSG00000170099,ENSG00000108389,ENSG00000138193,ENSG00000159063,ENSG00000159348,ENSG00000167306,ENSG00000187091,ENSG00000136960,ENSG00000153933,ENSG00000167741,ENSG00000113790
3.24e-29	119	GO:0023051	BP	regulation of signaling	ENSG00000065054,ENSG00000072840,ENSG00000095383,ENSG00000117115,ENSG00000126218,ENSG00000130203,ENSG00000148429,ENSG00000151320,ENSG00000163635,ENSG00000165801,ENSG00000090924,ENSG00000091106,ENSG00000101966,ENSG00000107738,ENSG00000108389,ENSG00000138193
4.08e-29	90	GO:0006928	BP	movement of cell or subcellular component	ENSG00000065000,ENSG00000100979,ENSG00000105695,ENSG00000117115,ENSG00000126218,ENSG00000130203,ENSG00000188807,ENSG00000005961,ENSG00000134755,ENSG00000065534,ENSG00000136960,ENSG00000197386,ENSG00000129422,ENSG00000138623,ENSG00000153233,ENSG00000154556
6.35e-29	86	GO:0003723	MF	RNA binding	ENSG00000116898,ENSG00000143569,ENSG00000164944,ENSG00000059378,ENSG00000167306,ENSG00000073792,ENSG00000079246,ENSG00000111358,ENSG00000135297,ENSG00000141994,ENSG00000117597,ENSG00000121057,ENSG00000124383,ENSG00000142207,ENSG00000154556,ENSG00000164062
6.52e-29	106	GO:0051649	BP	establishment of localization in cell	ENSG00000065000,ENSG00000116127,ENSG00000130203,ENSG00000148429,ENSG00000151320,ENSG00000164597,ENSG00000188807,ENSG00000005961,ENSG00000091106,ENSG00000118508,ENSG00000120725,ENSG00000167306,ENSG00000085832,ENSG00000102189,ENSG00000133048,ENSG00000197386
8.77e-29	117	GO:0006796	BP	phosphate-containing compound metabolic process	ENSG00000127914,ENSG00000130203,ENSG00000151320,ENSG00000163635,ENSG00000108389,ENSG00000138193,ENSG00000187091,ENSG00000065534,ENSG00000081985,ENSG00000111358,ENSG00000133048,ENSG00000136960,ENSG00000153933,ENSG00000197386,ENSG00000044090,ENSG00000102893
8.82e-29	111	GO:0031325	BP	positive regulation of cellular metabolic process	ENSG00000092330,ENSG00000117000,ENSG00000117115,ENSG00000127914,ENSG00000130203,ENSG00000151320,ENSG00000163635,ENSG00000083168,ENSG00000091106,ENSG00000101966,ENSG00000138193,ENSG00000182149,ENSG00000111358,ENSG00000133048,ENSG00000143970,ENSG00000172493
9.03e-29	79	GO:0044430	CC	cytoskeletal part	ENSG00000072840,ENSG00000105341,ENSG00000116127,ENSG00000127914,ENSG00000130203,ENSG00000147874,ENSG00000011523,ENSG00000091106,ENSG00000112877,ENSG00000167306,ENSG00000182149,ENSG00000214595,ENSG00000065534,ENSG00000135837,ENSG00000167671,ENSG00000197579
1.58e-28	109	GO:0035556	BP	intracellular signal transduction	ENSG00000065054,ENSG00000095383,ENSG00000126218,ENSG00000130203,ENSG00000148429,ENSG00000151320,ENSG00000165801,ENSG00000090924,ENSG00000101966,ENSG00000118508,ENSG00000138193,ENSG00000153317,ENSG00000187091,ENSG00000225190,ENSG00000133048,ENSG00000153933
2.39e-28	139	GO:0048523	BP	negative regulation of cellular process	ENSG00000065054,ENSG00000092330,ENSG00000105695,ENSG00000105967,ENSG00000113456,ENSG00000116678,ENSG00000117115,ENSG00000130203,ENSG00000143954,ENSG00000151320,ENSG00000163635,ENSG00000170099,ENSG00000083168,ENSG00000091106,ENSG00000101966,ENSG00000107738
2.62e-28	125	GO:0036211	BP	protein modification process	ENSG00000092330,ENSG00000117115,ENSG00000126218,ENSG00000127914,ENSG00000130203,ENSG00000135913,ENSG00000163635,ENSG00000178031,ENSG00000083168,ENSG00000091106,ENSG00000101966,ENSG00000108389,ENSG00000115275,ENSG00000116731,ENSG00000138193,ENSG00000159063
2.62e-28	125	GO:0006464	BP	cellular protein modification process	ENSG00000092330,ENSG00000117115,ENSG00000126218,ENSG00000127914,ENSG00000130203,ENSG00000135913,ENSG00000163635,ENSG00000178031,ENSG00000083168,ENSG00000091106,ENSG00000101966,ENSG00000108389,ENSG00000115275,ENSG00000116731,ENSG00000138193,ENSG00000159063
3.63e-28	97	GO:0009056	BP	catabolic process	ENSG00000104823,ENSG00000105341,ENSG00000113456,ENSG00000130203,ENSG00000135913,ENSG00000168890,ENSG00000138193,ENSG00000187091,ENSG00000111358,ENSG00000136960,ENSG00000197579,ENSG00000241935,ENSG00000044090,ENSG00000084110,ENSG00000087116,ENSG00000102893
6.92e-28	82	GO:0098589	CC	membrane region	ENSG00000065054,ENSG00000072840,ENSG00000151320,ENSG00000112759,ENSG00000115275,ENSG00000131183,ENSG00000159063,ENSG00000235718,ENSG00000085832,ENSG00000182093,ENSG00000103569,ENSG00000121207,ENSG00000138674,ENSG00000138823,ENSG00000006118,ENSG00000074803
7.89e-28	104	GO:0043933	BP	macromolecular complex subunit organization	ENSG00000065054,ENSG00000100979,ENSG00000116127,ENSG00000116898,ENSG00000117115,ENSG00000130203,ENSG00000147874,ENSG00000163635,ENSG00000083168,ENSG00000091106,ENSG00000112877,ENSG00000116731,ENSG00000131183,ENSG00000065534,ENSG00000085832,ENSG00000143970
1.54e-27	78	GO:0005794	CC	Golgi apparatus	ENSG00000065000,ENSG00000105281,ENSG00000105341,ENSG00000120370,ENSG00000126218,ENSG00000127914,ENSG00000130203,ENSG00000148429,ENSG00000164597,ENSG00000181045,ENSG00000083168,ENSG00000116731,ENSG00000118508,ENSG00000138193,ENSG00000144730,ENSG00000197386
2.33e-27	146	GO:1901362	BP	organic cyclic compound biosynthetic process	ENSG00000100979,ENSG00000105967,ENSG00000117000,ENSG00000117115,ENSG00000130203,ENSG00000151320,ENSG00000163635,ENSG00000182463,ENSG00000083168,ENSG00000091106,ENSG00000101966,ENSG00000105866,ENSG00000107738,ENSG00000116731,ENSG00000159348,ENSG00000167306
2.52e-27	109	GO:0036094	MF	small molecule binding	ENSG00000130203,ENSG00000091106,ENSG00000118508,ENSG00000167306,ENSG00000065534,ENSG00000073792,ENSG00000079246,ENSG00000135297,ENSG00000141994,ENSG00000153933,ENSG00000104450,ENSG00000105865,ENSG00000111877,ENSG00000113318,ENSG00000121207,ENSG00000131748
4.41e-27	97	GO:0009605	BP	response to external stimulus	ENSG00000065000,ENSG00000117115,ENSG00000130203,ENSG00000143954,ENSG00000181195,ENSG00000005961,ENSG00000091106,ENSG00000101966,ENSG00000118508,ENSG00000131183,ENSG00000134755,ENSG00000164024,ENSG00000000971,ENSG00000081985,ENSG00000133048,ENSG00000136960
4.68e-27	148	GO:0016070	BP	RNA metabolic process	ENSG00000105967,ENSG00000117000,ENSG00000117115,ENSG00000163635,ENSG00000164944,ENSG00000182463,ENSG00000083168,ENSG00000091106,ENSG00000101966,ENSG00000105866,ENSG00000107738,ENSG00000116731,ENSG00000198839,ENSG00000079246,ENSG00000111358,ENSG00000118482
6.74e-27	71	GO:0044822	MF	poly(A) RNA binding	ENSG00000116898,ENSG00000143569,ENSG00000164944,ENSG00000059378,ENSG00000167306,ENSG00000073792,ENSG00000079246,ENSG00000135297,ENSG00000141994,ENSG00000117597,ENSG00000121057,ENSG00000124383,ENSG00000142207,ENSG00000154556,ENSG00000164062,ENSG00000164164
7.55e-27	70	GO:0031410	CC	cytoplasmic vesicle	ENSG00000095383,ENSG00000105281,ENSG00000130203,ENSG00000148429,ENSG00000005961,ENSG00000118508,ENSG00000134755,ENSG00000167306,ENSG00000182149,ENSG00000085832,ENSG00000102189,ENSG00000197386,ENSG00000138674,ENSG00000173744,ENSG00000198589,ENSG00000261701
8.58e-27	75	GO:0044877	MF	macromolecular complex binding	ENSG00000107771,ENSG00000130203,ENSG00000163635,ENSG00000188807,ENSG00000005961,ENSG00000083168,ENSG00000118508,ENSG00000131183,ENSG00000182149,ENSG00000135837,ENSG00000270765,ENSG00000118307,ENSG00000138623,ENSG00000166963,ENSG00000091409,ENSG00000117245
2.79e-26	97	GO:0050790	BP	regulation of catalytic activity	ENSG00000095383,ENSG00000116678,ENSG00000130203,ENSG00000148429,ENSG00000151320,ENSG00000165801,ENSG00000170099,ENSG00000090924,ENSG00000091106,ENSG00000101966,ENSG00000138193,ENSG00000153317,ENSG00000133048,ENSG00000197386,ENSG00000197579,ENSG00000244731
3.3e-26	99	GO:0044085	BP	cellular component biogenesis	ENSG00000065054,ENSG00000092330,ENSG00000116127,ENSG00000130203,ENSG00000147874,ENSG00000083168,ENSG00000091106,ENSG00000118508,ENSG00000131183,ENSG00000065534,ENSG00000085832,ENSG00000109944,ENSG00000104142,ENSG00000104450,ENSG00000117597,ENSG00000124383
5.73e-26	101	GO:0000166	MF	nucleotide binding	ENSG00000091106,ENSG00000118508,ENSG00000167306,ENSG00000065534,ENSG00000073792,ENSG00000079246,ENSG00000135297,ENSG00000141994,ENSG00000153933,ENSG00000104450,ENSG00000105865,ENSG00000111877,ENSG00000113318,ENSG00000183421,ENSG00000198682,ENSG00000115657
6.11e-26	101	GO:1901265	MF	nucleoside phosphate binding	ENSG00000091106,ENSG00000118508,ENSG00000167306,ENSG00000065534,ENSG00000073792,ENSG00000079246,ENSG00000135297,ENSG00000141994,ENSG00000153933,ENSG00000104450,ENSG00000105865,ENSG00000111877,ENSG00000113318,ENSG00000183421,ENSG00000198682,ENSG00000115657
8.3e-26	103	GO:0010604	BP	positive regulation of macromolecule metabolic process	ENSG00000092330,ENSG00000117000,ENSG00000117115,ENSG00000127914,ENSG00000130203,ENSG00000163635,ENSG00000083168,ENSG00000091106,ENSG00000101966,ENSG00000138193,ENSG00000182149,ENSG00000111358,ENSG00000133048,ENSG00000143970,ENSG00000172493,ENSG00000197579
9.18e-26	77	GO:0042592	BP	homeostatic process	ENSG00000065000,ENSG00000092330,ENSG00000130203,ENSG00000151320,ENSG00000101966,ENSG00000112759,ENSG00000131183,ENSG00000138193,ENSG00000167306,ENSG00000079246,ENSG00000113073,ENSG00000197386,ENSG00000042317,ENSG00000103569,ENSG00000138823,ENSG00000167522
2.72e-25	80	GO:0044711	BP	single-organism biosynthetic process	ENSG00000065000,ENSG00000092330,ENSG00000100979,ENSG00000116678,ENSG00000116898,ENSG00000117115,ENSG00000130203,ENSG00000151320,ENSG00000108389,ENSG00000138193,ENSG00000159348,ENSG00000167306,ENSG00000153933,ENSG00000167741,ENSG00000197386,ENSG00000241935
3.51e-25	138	GO:0009889	BP	regulation of biosynthetic process	ENSG00000092330,ENSG00000105967,ENSG00000116678,ENSG00000117000,ENSG00000117115,ENSG00000130203,ENSG00000151320,ENSG00000163635,ENSG00000182463,ENSG00000083168,ENSG00000091106,ENSG00000101966,ENSG00000105866,ENSG00000107738,ENSG00000116731,ENSG00000164024
3.68e-25	86	GO:1901564	BP	organonitrogen compound metabolic process	ENSG00000117115,ENSG00000127914,ENSG00000130203,ENSG00000151320,ENSG00000131183,ENSG00000133048,ENSG00000135297,ENSG00000136960,ENSG00000167741,ENSG00000197386,ENSG00000241935,ENSG00000084110,ENSG00000164062,ENSG00000198682,ENSG00000088826,ENSG00000115657
4.16e-25	97	GO:0051239	BP	regulation of multicellular organismal process	ENSG00000065000,ENSG00000105695,ENSG00000127914,ENSG00000130203,ENSG00000143954,ENSG00000151320,ENSG00000152595,ENSG00000105866,ENSG00000107738,ENSG00000108389,ENSG00000134755,ENSG00000138193,ENSG00000182149,ENSG00000073792,ENSG00000079246,ENSG00000081985
4.85e-25	89	GO:0071310	BP	cellular response to organic substance	ENSG00000105695,ENSG00000116678,ENSG00000117115,ENSG00000127914,ENSG00000130203,ENSG00000151320,ENSG00000090924,ENSG00000108389,ENSG00000112759,ENSG00000131183,ENSG00000144730,ENSG00000079246,ENSG00000081985,ENSG00000133048,ENSG00000044090,ENSG00000103569
4.85e-25	74	GO:0043436	BP	oxoacid metabolic process	ENSG00000104823,ENSG00000117115,ENSG00000127914,ENSG00000131183,ENSG00000167306,ENSG00000133048,ENSG00000167741,ENSG00000197386,ENSG00000241935,ENSG00000084110,ENSG00000113790,ENSG00000121207,ENSG00000198682,ENSG00000123983,ENSG00000138074,ENSG00000162928
9.75e-25	71	GO:0016192	BP	vesicle-mediated transport	ENSG00000065000,ENSG00000130203,ENSG00000148429,ENSG00000164597,ENSG00000005961,ENSG00000167306,ENSG00000085832,ENSG00000102189,ENSG00000136960,ENSG00000197386,ENSG00000244731,ENSG00000083097,ENSG00000104142,ENSG00000138674,ENSG00000261701,ENSG00000103528
1.11e-24	74	GO:0006082	BP	organic acid metabolic process	ENSG00000104823,ENSG00000117115,ENSG00000127914,ENSG00000131183,ENSG00000167306,ENSG00000133048,ENSG00000167741,ENSG00000197386,ENSG00000241935,ENSG00000084110,ENSG00000113790,ENSG00000121207,ENSG00000198682,ENSG00000123983,ENSG00000138074,ENSG00000162928
1.21e-24	84	GO:0045184	BP	establishment of protein localization	ENSG00000065000,ENSG00000130203,ENSG00000151320,ENSG00000164597,ENSG00000091106,ENSG00000118508,ENSG00000120725,ENSG00000167306,ENSG00000182149,ENSG00000085832,ENSG00000133048,ENSG00000182093,ENSG00000197386,ENSG00000083097,ENSG00000104142,ENSG00000138674
2.06e-24	81	GO:0044093	BP	positive regulation of molecular function	ENSG00000095383,ENSG00000127914,ENSG00000130203,ENSG00000148429,ENSG00000151320,ENSG00000165801,ENSG00000090924,ENSG00000091106,ENSG00000138193,ENSG00000153317,ENSG00000133048,ENSG00000197386,ENSG00000197579,ENSG00000044090,ENSG00000103657,ENSG00000113318
2.2e-24	84	GO:1901575	BP	organic substance catabolic process	ENSG00000104823,ENSG00000105341,ENSG00000113456,ENSG00000130203,ENSG00000135913,ENSG00000138193,ENSG00000187091,ENSG00000111358,ENSG00000136960,ENSG00000197579,ENSG00000241935,ENSG00000044090,ENSG00000084110,ENSG00000102893,ENSG00000113790,ENSG00000198373
2.39e-24	61	GO:0044255	BP	cellular lipid metabolic process	ENSG00000104823,ENSG00000130203,ENSG00000108389,ENSG00000138193,ENSG00000159063,ENSG00000167306,ENSG00000187091,ENSG00000136960,ENSG00000153933,ENSG00000167741,ENSG00000113790,ENSG00000121207,ENSG00000138823,ENSG00000123983,ENSG00000129474,ENSG00000162928
2.94e-24	57	GO:0032403	MF	protein complex binding	ENSG00000107771,ENSG00000188807,ENSG00000005961,ENSG00000118508,ENSG00000131183,ENSG00000182149,ENSG00000135837,ENSG00000270765,ENSG00000118307,ENSG00000138623,ENSG00000166963,ENSG00000091409,ENSG00000117245,ENSG00000129474,ENSG00000130559,ENSG00000176438
4.35e-24	138	GO:0044271	BP	cellular nitrogen compound biosynthetic process	ENSG00000105967,ENSG00000117000,ENSG00000117115,ENSG00000130203,ENSG00000151320,ENSG00000163635,ENSG00000182463,ENSG00000083168,ENSG00000091106,ENSG00000101966,ENSG00000105866,ENSG00000107738,ENSG00000116731,ENSG00000198839,ENSG00000079246,ENSG00000111358
5.3e-24	73	GO:0007155	BP	cell adhesion	ENSG00000065000,ENSG00000105695,ENSG00000005961,ENSG00000107738,ENSG00000134755,ENSG00000164024,ENSG00000154556,ENSG00000156299,ENSG00000053747,ENSG00000091409,ENSG00000096696,ENSG00000129474,ENSG00000171564,ENSG00000185245,ENSG00000077943,ENSG00000090539
6.32e-24	76	GO:0019899	MF	enzyme binding	ENSG00000065054,ENSG00000135913,ENSG00000148429,ENSG00000151320,ENSG00000011523,ENSG00000138193,ENSG00000167306,ENSG00000079246,ENSG00000081985,ENSG00000197579,ENSG00000044090,ENSG00000113318,ENSG00000113790,ENSG00000153233,ENSG00000096696,ENSG00000112029
6.84e-24	73	GO:0022610	BP	biological adhesion	ENSG00000065000,ENSG00000105695,ENSG00000005961,ENSG00000107738,ENSG00000134755,ENSG00000164024,ENSG00000154556,ENSG00000156299,ENSG00000053747,ENSG00000091409,ENSG00000096696,ENSG00000129474,ENSG00000171564,ENSG00000185245,ENSG00000077943,ENSG00000090539
2.08e-23	100	GO:0010033	BP	response to organic substance	ENSG00000105695,ENSG00000116678,ENSG00000117115,ENSG00000127914,ENSG00000130203,ENSG00000151320,ENSG00000090924,ENSG00000108389,ENSG00000112759,ENSG00000131183,ENSG00000144730,ENSG00000079246,ENSG00000081985,ENSG00000133048,ENSG00000244731,ENSG00000044090
2.44e-23	61	GO:0009611	BP	response to wounding	ENSG00000105695,ENSG00000126218,ENSG00000130203,ENSG00000143954,ENSG00000005961,ENSG00000101966,ENSG00000164024,ENSG00000000971,ENSG00000065534,ENSG00000153933,ENSG00000244731,ENSG00000121057,ENSG00000138623,ENSG00000198682,ENSG00000091409,ENSG00000096696
2.8e-23	133	GO:0031326	BP	regulation of cellular biosynthetic process	ENSG00000092330,ENSG00000105967,ENSG00000116678,ENSG00000117000,ENSG00000117115,ENSG00000130203,ENSG00000151320,ENSG00000163635,ENSG00000182463,ENSG00000083168,ENSG00000091106,ENSG00000101966,ENSG00000105866,ENSG00000107738,ENSG00000116731,ENSG00000164024
2.83e-23	135	GO:0018130	BP	heterocycle biosynthetic process	ENSG00000100979,ENSG00000105967,ENSG00000117000,ENSG00000117115,ENSG00000130203,ENSG00000151320,ENSG00000163635,ENSG00000182463,ENSG00000083168,ENSG00000091106,ENSG00000101966,ENSG00000105866,ENSG00000107738,ENSG00000116731,ENSG00000198839,ENSG00000079246
2.89e-23	135	GO:0051171	BP	regulation of nitrogen compound metabolic process	ENSG00000092330,ENSG00000105967,ENSG00000117000,ENSG00000117115,ENSG00000127914,ENSG00000130203,ENSG00000151320,ENSG00000163635,ENSG00000182463,ENSG00000083168,ENSG00000091106,ENSG00000101966,ENSG00000105866,ENSG00000107738,ENSG00000116731,ENSG00000198839
2.91e-23	68	GO:0019752	BP	carboxylic acid metabolic process	ENSG00000104823,ENSG00000117115,ENSG00000127914,ENSG00000131183,ENSG00000167306,ENSG00000133048,ENSG00000167741,ENSG00000197386,ENSG00000241935,ENSG00000084110,ENSG00000113790,ENSG00000121207,ENSG00000123983,ENSG00000138074,ENSG00000162928,ENSG00000167969
4.7e-23	66	GO:0051674	BP	localization of cell	ENSG00000100979,ENSG00000105695,ENSG00000117115,ENSG00000126218,ENSG00000130203,ENSG00000188807,ENSG00000005961,ENSG00000065534,ENSG00000136960,ENSG00000129422,ENSG00000153233,ENSG00000154556,ENSG00000156299,ENSG00000053747,ENSG00000091409,ENSG00000129474
4.7e-23	66	GO:0048870	BP	cell motility	ENSG00000100979,ENSG00000105695,ENSG00000117115,ENSG00000126218,ENSG00000130203,ENSG00000188807,ENSG00000005961,ENSG00000065534,ENSG00000136960,ENSG00000129422,ENSG00000153233,ENSG00000154556,ENSG00000156299,ENSG00000053747,ENSG00000091409,ENSG00000129474
4.83e-23	92	GO:0051246	BP	regulation of protein metabolic process	ENSG00000092330,ENSG00000127914,ENSG00000130203,ENSG00000135913,ENSG00000170099,ENSG00000091106,ENSG00000101966,ENSG00000138193,ENSG00000164024,ENSG00000182149,ENSG00000000971,ENSG00000073792,ENSG00000133048,ENSG00000143970,ENSG00000197579,ENSG00000244731
5.07e-23	77	GO:1902531	BP	regulation of intracellular signal transduction	ENSG00000065054,ENSG00000095383,ENSG00000126218,ENSG00000130203,ENSG00000148429,ENSG00000151320,ENSG00000165801,ENSG00000090924,ENSG00000101966,ENSG00000138193,ENSG00000153317,ENSG00000133048,ENSG00000197386,ENSG00000138623,ENSG00000153233,ENSG00000156299
5.14e-23	121	GO:0007166	BP	cell surface receptor signaling pathway	ENSG00000011677,ENSG00000072840,ENSG00000105695,ENSG00000116678,ENSG00000117115,ENSG00000130203,ENSG00000163635,ENSG00000181195,ENSG00000005961,ENSG00000090924,ENSG00000101966,ENSG00000107738,ENSG00000108389,ENSG00000138193,ENSG00000144730,ENSG00000164024
5.35e-23	62	GO:0016023	CC	cytoplasmic membrane-bounded vesicle	ENSG00000095383,ENSG00000105281,ENSG00000130203,ENSG00000148429,ENSG00000005961,ENSG00000118508,ENSG00000167306,ENSG00000182149,ENSG00000085832,ENSG00000197386,ENSG00000138674,ENSG00000173744,ENSG00000198589,ENSG00000261701,ENSG00000103528,ENSG00000111254
6.14e-23	59	GO:0044712	BP	single-organism catabolic process	ENSG00000104823,ENSG00000105341,ENSG00000130203,ENSG00000138193,ENSG00000187091,ENSG00000136960,ENSG00000241935,ENSG00000084110,ENSG00000087116,ENSG00000102893,ENSG00000113790,ENSG00000261701,ENSG00000112029,ENSG00000162928,ENSG00000167969,ENSG00000170890
6.4e-23	61	GO:0007010	BP	cytoskeleton organization	ENSG00000107771,ENSG00000116127,ENSG00000130203,ENSG00000147874,ENSG00000163635,ENSG00000011523,ENSG00000091106,ENSG00000112877,ENSG00000138193,ENSG00000065534,ENSG00000109944,ENSG00000135837,ENSG00000197386,ENSG00000270765,ENSG00000044090,ENSG00000154556
1.4e-22	63	GO:0016477	BP	cell migration	ENSG00000105695,ENSG00000117115,ENSG00000126218,ENSG00000130203,ENSG00000188807,ENSG00000005961,ENSG00000065534,ENSG00000136960,ENSG00000129422,ENSG00000153233,ENSG00000154556,ENSG00000156299,ENSG00000053747,ENSG00000091409,ENSG00000129474,ENSG00000162928
1.56e-22	95	GO:0002376	BP	immune system process	ENSG00000065000,ENSG00000105695,ENSG00000117115,ENSG00000134198,ENSG00000143954,ENSG00000005961,ENSG00000083168,ENSG00000091106,ENSG00000101966,ENSG00000107738,ENSG00000118508,ENSG00000000971,ENSG00000079246,ENSG00000133048,ENSG00000136960,ENSG00000143970
1.96e-22	86	GO:0050793	BP	regulation of developmental process	ENSG00000065000,ENSG00000105695,ENSG00000130203,ENSG00000143954,ENSG00000151320,ENSG00000152595,ENSG00000083168,ENSG00000107738,ENSG00000182149,ENSG00000198839,ENSG00000079246,ENSG00000133048,ENSG00000136960,ENSG00000143119,ENSG00000143970,ENSG00000044090
4.17e-22	88	GO:0022607	BP	cellular component assembly	ENSG00000065054,ENSG00000092330,ENSG00000116127,ENSG00000130203,ENSG00000147874,ENSG00000083168,ENSG00000091106,ENSG00000118508,ENSG00000131183,ENSG00000065534,ENSG00000085832,ENSG00000109944,ENSG00000104142,ENSG00000104450,ENSG00000138674,ENSG00000173744
5.7e-22	75	GO:0040011	BP	locomotion	ENSG00000100979,ENSG00000105281,ENSG00000105695,ENSG00000117115,ENSG00000126218,ENSG00000130203,ENSG00000188807,ENSG00000005961,ENSG00000065534,ENSG00000136960,ENSG00000104142,ENSG00000129422,ENSG00000138623,ENSG00000153233,ENSG00000154556,ENSG00000156299
6.27e-22	131	GO:0010468	BP	regulation of gene expression	ENSG00000105967,ENSG00000117000,ENSG00000117115,ENSG00000130203,ENSG00000163635,ENSG00000182463,ENSG00000083168,ENSG00000091106,ENSG00000101966,ENSG00000105866,ENSG00000107738,ENSG00000116731,ENSG00000164024,ENSG00000198839,ENSG00000073792,ENSG00000079246
6.28e-22	127	GO:0010556	BP	regulation of macromolecule biosynthetic process	ENSG00000092330,ENSG00000105967,ENSG00000117000,ENSG00000117115,ENSG00000163635,ENSG00000182463,ENSG00000083168,ENSG00000091106,ENSG00000101966,ENSG00000105866,ENSG00000107738,ENSG00000116731,ENSG00000164024,ENSG00000198839,ENSG00000073792,ENSG00000079246
7.31e-22	66	GO:0051336	BP	regulation of hydrolase activity	ENSG00000095383,ENSG00000116678,ENSG00000148429,ENSG00000151320,ENSG00000165801,ENSG00000170099,ENSG00000090924,ENSG00000091106,ENSG00000101966,ENSG00000138193,ENSG00000153317,ENSG00000197386,ENSG00000244731,ENSG00000044090,ENSG00000103657,ENSG00000113318
7.51e-22	132	GO:0019438	BP	aromatic compound biosynthetic process	ENSG00000105967,ENSG00000117000,ENSG00000117115,ENSG00000130203,ENSG00000151320,ENSG00000163635,ENSG00000182463,ENSG00000083168,ENSG00000091106,ENSG00000101966,ENSG00000105866,ENSG00000107738,ENSG00000116731,ENSG00000198839,ENSG00000079246,ENSG00000111358
1.83e-21	52	GO:0008092	MF	cytoskeletal protein binding	ENSG00000107771,ENSG00000130203,ENSG00000188807,ENSG00000131746,ENSG00000167306,ENSG00000065534,ENSG00000135837,ENSG00000197386,ENSG00000270765,ENSG00000104142,ENSG00000118307,ENSG00000154556,ENSG00000166963,ENSG00000099812,ENSG00000117245,ENSG00000129474
3.56e-21	84	GO:0032268	BP	regulation of cellular protein metabolic process	ENSG00000092330,ENSG00000127914,ENSG00000130203,ENSG00000135913,ENSG00000170099,ENSG00000091106,ENSG00000101966,ENSG00000138193,ENSG00000164024,ENSG00000182149,ENSG00000073792,ENSG00000133048,ENSG00000143970,ENSG00000197579,ENSG00000244731,ENSG00000044090
3.7e-21	123	GO:2000112	BP	regulation of cellular macromolecule biosynthetic process	ENSG00000092330,ENSG00000105967,ENSG00000117000,ENSG00000117115,ENSG00000163635,ENSG00000182463,ENSG00000083168,ENSG00000091106,ENSG00000101966,ENSG00000105866,ENSG00000107738,ENSG00000116731,ENSG00000164024,ENSG00000198839,ENSG00000073792,ENSG00000079246
4.02e-21	60	GO:0055114	BP	oxidation-reduction process	ENSG00000104823,ENSG00000116678,ENSG00000159348,ENSG00000135297,ENSG00000141994,ENSG00000180011,ENSG00000102893,ENSG00000105865,ENSG00000113790,ENSG00000074706,ENSG00000088826,ENSG00000162928,ENSG00000167969,ENSG00000169710,ENSG00000184203,ENSG00000087008
4.03e-21	129	GO:0034654	BP	nucleobase-containing compound biosynthetic process	ENSG00000105967,ENSG00000117000,ENSG00000117115,ENSG00000130203,ENSG00000151320,ENSG00000163635,ENSG00000182463,ENSG00000083168,ENSG00000091106,ENSG00000101966,ENSG00000105866,ENSG00000107738,ENSG00000116731,ENSG00000198839,ENSG00000079246,ENSG00000111358
5.24e-21	53	GO:0005730	CC	nucleolus	ENSG00000120370,ENSG00000163635,ENSG00000083168,ENSG00000079246,ENSG00000167671,ENSG00000101457,ENSG00000117597,ENSG00000124383,ENSG00000142207,ENSG00000141384,ENSG00000160710,ENSG00000163938,ENSG00000105373,ENSG00000132275,ENSG00000145740,ENSG00000100503
7.99e-21	73	GO:0033554	BP	cellular response to stress	ENSG00000105967,ENSG00000113456,ENSG00000130203,ENSG00000083168,ENSG00000101966,ENSG00000112759,ENSG00000134755,ENSG00000167306,ENSG00000198839,ENSG00000065534,ENSG00000079246,ENSG00000111358,ENSG00000197579,ENSG00000044090,ENSG00000111877,ENSG00000113318
8.71e-21	69	GO:0043085	BP	positive regulation of catalytic activity	ENSG00000095383,ENSG00000130203,ENSG00000148429,ENSG00000151320,ENSG00000165801,ENSG00000090924,ENSG00000091106,ENSG00000138193,ENSG00000153317,ENSG00000133048,ENSG00000197579,ENSG00000044090,ENSG00000103657,ENSG00000113318,ENSG00000138674,ENSG00000156299
9.2e-21	85	GO:0007399	BP	nervous system development	ENSG00000095539,ENSG00000105695,ENSG00000113456,ENSG00000117115,ENSG00000130203,ENSG00000134198,ENSG00000005961,ENSG00000182149,ENSG00000079246,ENSG00000109944,ENSG00000197386,ENSG00000197579,ENSG00000044090,ENSG00000103657,ENSG00000138623,ENSG00000156299
1.02e-20	79	GO:0051128	BP	regulation of cellular component organization	ENSG00000092330,ENSG00000105695,ENSG00000113456,ENSG00000116127,ENSG00000117115,ENSG00000130203,ENSG00000148429,ENSG00000151320,ENSG00000138193,ENSG00000167306,ENSG00000182149,ENSG00000143119,ENSG00000143970,ENSG00000244731,ENSG00000270765,ENSG00000044090
1.08e-20	75	GO:0015031	BP	protein transport	ENSG00000065000,ENSG00000130203,ENSG00000151320,ENSG00000164597,ENSG00000091106,ENSG00000118508,ENSG00000120725,ENSG00000167306,ENSG00000085832,ENSG00000133048,ENSG00000197386,ENSG00000083097,ENSG00000104142,ENSG00000138674,ENSG00000138823,ENSG00000198373
2.4e-20	74	GO:0007049	BP	cell cycle	ENSG00000113456,ENSG00000116127,ENSG00000127914,ENSG00000135913,ENSG00000147874,ENSG00000091106,ENSG00000112877,ENSG00000182149,ENSG00000010292,ENSG00000197386,ENSG00000270765,ENSG00000044090,ENSG00000088808,ENSG00000113318,ENSG00000099812,ENSG00000112029
2.71e-20	79	GO:0032549	MF	ribonucleoside binding	ENSG00000091106,ENSG00000118508,ENSG00000167306,ENSG00000065534,ENSG00000079246,ENSG00000153933,ENSG00000104450,ENSG00000111877,ENSG00000113318,ENSG00000183421,ENSG00000198682,ENSG00000115657,ENSG00000117245,ENSG00000123983,ENSG00000124615,ENSG00000152620
3.07e-20	73	GO:0042995	CC	cell projection	ENSG00000065000,ENSG00000072840,ENSG00000105695,ENSG00000116127,ENSG00000127914,ENSG00000130203,ENSG00000203965,ENSG00000131183,ENSG00000065534,ENSG00000085832,ENSG00000102189,ENSG00000197386,ENSG00000197579,ENSG00000042317,ENSG00000103042,ENSG00000138823
3.1e-20	80	GO:0032553	MF	ribonucleotide binding	ENSG00000091106,ENSG00000118508,ENSG00000167306,ENSG00000065534,ENSG00000079246,ENSG00000153933,ENSG00000104450,ENSG00000111877,ENSG00000113318,ENSG00000183421,ENSG00000198682,ENSG00000115657,ENSG00000117245,ENSG00000123983,ENSG00000124615,ENSG00000152620
3.73e-20	79	GO:0001882	MF	nucleoside binding	ENSG00000091106,ENSG00000118508,ENSG00000167306,ENSG00000065534,ENSG00000079246,ENSG00000153933,ENSG00000104450,ENSG00000111877,ENSG00000113318,ENSG00000183421,ENSG00000198682,ENSG00000115657,ENSG00000117245,ENSG00000123983,ENSG00000124615,ENSG00000152620
6.97e-20	78	GO:0035639	MF	purine ribonucleoside triphosphate binding	ENSG00000091106,ENSG00000118508,ENSG00000167306,ENSG00000065534,ENSG00000079246,ENSG00000153933,ENSG00000104450,ENSG00000111877,ENSG00000113318,ENSG00000183421,ENSG00000198682,ENSG00000115657,ENSG00000117245,ENSG00000123983,ENSG00000124615,ENSG00000152620
7.01e-20	79	GO:0032555	MF	purine ribonucleotide binding	ENSG00000091106,ENSG00000118508,ENSG00000167306,ENSG00000065534,ENSG00000079246,ENSG00000153933,ENSG00000104450,ENSG00000111877,ENSG00000113318,ENSG00000183421,ENSG00000198682,ENSG00000115657,ENSG00000117245,ENSG00000123983,ENSG00000124615,ENSG00000152620
7.27e-20	43	GO:0005815	CC	microtubule organizing center	ENSG00000072840,ENSG00000105341,ENSG00000116127,ENSG00000127914,ENSG00000147874,ENSG00000011523,ENSG00000112877,ENSG00000182149,ENSG00000135837,ENSG00000167671,ENSG00000197579,ENSG00000042317,ENSG00000044090,ENSG00000122417,ENSG00000129422,ENSG00000117245
8.98e-20	78	GO:0032550	MF	purine ribonucleoside binding	ENSG00000091106,ENSG00000118508,ENSG00000167306,ENSG00000065534,ENSG00000079246,ENSG00000153933,ENSG00000104450,ENSG00000111877,ENSG00000113318,ENSG00000183421,ENSG00000198682,ENSG00000115657,ENSG00000117245,ENSG00000123983,ENSG00000124615,ENSG00000152620
9.58e-20	79	GO:0017076	MF	purine nucleotide binding	ENSG00000091106,ENSG00000118508,ENSG00000167306,ENSG00000065534,ENSG00000079246,ENSG00000153933,ENSG00000104450,ENSG00000111877,ENSG00000113318,ENSG00000183421,ENSG00000198682,ENSG00000115657,ENSG00000117245,ENSG00000123983,ENSG00000124615,ENSG00000152620
9.87e-20	78	GO:0001883	MF	purine nucleoside binding	ENSG00000091106,ENSG00000118508,ENSG00000167306,ENSG00000065534,ENSG00000079246,ENSG00000153933,ENSG00000104450,ENSG00000111877,ENSG00000113318,ENSG00000183421,ENSG00000198682,ENSG00000115657,ENSG00000117245,ENSG00000123983,ENSG00000124615,ENSG00000152620
1.18e-19	74	GO:0044248	BP	cellular catabolic process	ENSG00000104823,ENSG00000113456,ENSG00000130203,ENSG00000135913,ENSG00000111358,ENSG00000136960,ENSG00000197579,ENSG00000241935,ENSG00000044090,ENSG00000084110,ENSG00000102893,ENSG00000103657,ENSG00000113790,ENSG00000198373,ENSG00000261701,ENSG00000105612
1.48e-19	122	GO:0019219	BP	regulation of nucleobase-containing compound metabolic process	ENSG00000092330,ENSG00000105967,ENSG00000117000,ENSG00000117115,ENSG00000130203,ENSG00000151320,ENSG00000163635,ENSG00000182463,ENSG00000083168,ENSG00000091106,ENSG00000101966,ENSG00000105866,ENSG00000107738,ENSG00000116731,ENSG00000198839,ENSG00000079246
2.38e-19	91	GO:0051704	BP	multi-organism process	ENSG00000104969,ENSG00000105281,ENSG00000127914,ENSG00000143569,ENSG00000143954,ENSG00000148429,ENSG00000181195,ENSG00000083782,ENSG00000091106,ENSG00000182149,ENSG00000079246,ENSG00000081985,ENSG00000111358,ENSG00000197386,ENSG00000244731,ENSG00000044090
2.68e-19	42	GO:0007017	BP	microtubule-based process	ENSG00000065000,ENSG00000107771,ENSG00000147874,ENSG00000163635,ENSG00000011523,ENSG00000091106,ENSG00000112877,ENSG00000109944,ENSG00000135837,ENSG00000197386,ENSG00000270765,ENSG00000044090,ENSG00000166963,ENSG00000112029,ENSG00000117245,ENSG00000162928
3.1e-19	115	GO:0006351	BP	transcription, DNA-templated	ENSG00000105967,ENSG00000117000,ENSG00000117115,ENSG00000163635,ENSG00000182463,ENSG00000083168,ENSG00000091106,ENSG00000101966,ENSG00000105866,ENSG00000107738,ENSG00000116731,ENSG00000198839,ENSG00000079246,ENSG00000111358,ENSG00000118482,ENSG00000143970
4.42e-19	80	GO:0016310	BP	phosphorylation	ENSG00000127914,ENSG00000130203,ENSG00000163635,ENSG00000138193,ENSG00000065534,ENSG00000081985,ENSG00000111358,ENSG00000133048,ENSG00000153933,ENSG00000044090,ENSG00000102893,ENSG00000138623,ENSG00000138674,ENSG00000153233,ENSG00000183421,ENSG00000198682
4.61e-19	115	GO:0097659	BP	nucleic acid-templated transcription	ENSG00000105967,ENSG00000117000,ENSG00000117115,ENSG00000163635,ENSG00000182463,ENSG00000083168,ENSG00000091106,ENSG00000101966,ENSG00000105866,ENSG00000107738,ENSG00000116731,ENSG00000198839,ENSG00000079246,ENSG00000111358,ENSG00000118482,ENSG00000143970
5.49e-19	88	GO:0009892	BP	negative regulation of metabolic process	ENSG00000092330,ENSG00000105967,ENSG00000116678,ENSG00000130203,ENSG00000151320,ENSG00000163635,ENSG00000170099,ENSG00000083168,ENSG00000091106,ENSG00000101966,ENSG00000073792,ENSG00000079246,ENSG00000111358,ENSG00000143970,ENSG00000244731,ENSG00000103657
7.81e-19	58	GO:0030054	CC	cell junction	ENSG00000011677,ENSG00000065054,ENSG00000095383,ENSG00000151320,ENSG00000005961,ENSG00000011523,ENSG00000131746,ENSG00000134755,ENSG00000065534,ENSG00000143119,ENSG00000156299,ENSG00000091409,ENSG00000096696,ENSG00000099812,ENSG00000129474,ENSG00000077943
8.22e-19	79	GO:0048468	BP	cell development	ENSG00000105695,ENSG00000127914,ENSG00000130203,ENSG00000134198,ENSG00000151320,ENSG00000005961,ENSG00000083168,ENSG00000182149,ENSG00000079246,ENSG00000197386,ENSG00000197579,ENSG00000044090,ENSG00000103657,ENSG00000138623,ENSG00000156299,ENSG00000173744
8.56e-19	30	GO:0016042	BP	lipid catabolic process	ENSG00000104823,ENSG00000105341,ENSG00000130203,ENSG00000138193,ENSG00000187091,ENSG00000136960,ENSG00000113790,ENSG00000162928,ENSG00000167969,ENSG00000170890,ENSG00000087008,ENSG00000101670,ENSG00000106538,ENSG00000151611,ENSG00000116711,ENSG00000152270
1.15e-18	39	GO:0098590	CC	plasma membrane region	ENSG00000065054,ENSG00000072840,ENSG00000151320,ENSG00000112759,ENSG00000131183,ENSG00000235718,ENSG00000085832,ENSG00000103569,ENSG00000138823,ENSG00000074803,ENSG00000091409,ENSG00000096696,ENSG00000081479,ENSG00000149452,ENSG00000083807,ENSG00000145740
1.2e-18	68	GO:0051049	BP	regulation of transport	ENSG00000100979,ENSG00000127914,ENSG00000130203,ENSG00000151320,ENSG00000131183,ENSG00000167306,ENSG00000065534,ENSG00000197386,ENSG00000244731,ENSG00000104142,ENSG00000121207,ENSG00000198373,ENSG00000123983,ENSG00000157500,ENSG00000170890,ENSG00000171564
1.33e-18	68	GO:0005783	CC	endoplasmic reticulum	ENSG00000126218,ENSG00000130203,ENSG00000151320,ENSG00000178031,ENSG00000181045,ENSG00000115275,ENSG00000120725,ENSG00000159063,ENSG00000133048,ENSG00000182093,ENSG00000197386,ENSG00000121207,ENSG00000138674,ENSG00000138823,ENSG00000198589,ENSG00000006118
1.99e-18	65	GO:0031226	CC	intrinsic component of plasma membrane	ENSG00000011677,ENSG00000105281,ENSG00000126218,ENSG00000127914,ENSG00000170190,ENSG00000005961,ENSG00000112759,ENSG00000131183,ENSG00000144730,ENSG00000081985,ENSG00000113073,ENSG00000136960,ENSG00000167741,ENSG00000103569,ENSG00000105374,ENSG00000091409
2.07e-18	116	GO:0032774	BP	RNA biosynthetic process	ENSG00000105967,ENSG00000117000,ENSG00000117115,ENSG00000163635,ENSG00000182463,ENSG00000083168,ENSG00000091106,ENSG00000101966,ENSG00000105866,ENSG00000107738,ENSG00000116731,ENSG00000198839,ENSG00000079246,ENSG00000111358,ENSG00000118482,ENSG00000143970
3.61e-18	63	GO:0034613	BP	cellular protein localization	ENSG00000065000,ENSG00000092330,ENSG00000130203,ENSG00000151320,ENSG00000011523,ENSG00000112877,ENSG00000118508,ENSG00000120725,ENSG00000135837,ENSG00000182093,ENSG00000197386,ENSG00000197579,ENSG00000042317,ENSG00000104142,ENSG00000104497,ENSG00000123983
4.04e-18	70	GO:0046907	BP	intracellular transport	ENSG00000065000,ENSG00000116127,ENSG00000130203,ENSG00000148429,ENSG00000151320,ENSG00000164597,ENSG00000118508,ENSG00000120725,ENSG00000167306,ENSG00000085832,ENSG00000102189,ENSG00000197386,ENSG00000083097,ENSG00000104142,ENSG00000131748,ENSG00000138674
4.06e-18	55	GO:0048646	BP	anatomical structure formation involved in morphogenesis	ENSG00000187091,ENSG00000109944,ENSG00000133048,ENSG00000136960,ENSG00000143119,ENSG00000197386,ENSG00000197579,ENSG00000103657,ENSG00000173744,ENSG00000053747,ENSG00000019991,ENSG00000069702,ENSG00000077943,ENSG00000090539,ENSG00000160691,ENSG00000173269
4.81e-18	63	GO:0070727	BP	cellular macromolecule localization	ENSG00000065000,ENSG00000092330,ENSG00000130203,ENSG00000151320,ENSG00000011523,ENSG00000112877,ENSG00000118508,ENSG00000120725,ENSG00000135837,ENSG00000182093,ENSG00000197386,ENSG00000197579,ENSG00000042317,ENSG00000104142,ENSG00000104497,ENSG00000123983
4.91e-18	52	GO:0048878	BP	chemical homeostasis	ENSG00000065000,ENSG00000130203,ENSG00000151320,ENSG00000101966,ENSG00000112759,ENSG00000131183,ENSG00000138193,ENSG00000167306,ENSG00000113073,ENSG00000197386,ENSG00000103569,ENSG00000138823,ENSG00000074803,ENSG00000115657,ENSG00000170890,ENSG00000101670
9.68e-18	73	GO:0048584	BP	positive regulation of response to stimulus	ENSG00000072840,ENSG00000126218,ENSG00000143954,ENSG00000151320,ENSG00000091106,ENSG00000101966,ENSG00000107738,ENSG00000138193,ENSG00000000971,ENSG00000065534,ENSG00000133048,ENSG00000143970,ENSG00000197386,ENSG00000244731,ENSG00000138623,ENSG00000129474
1.69e-17	65	GO:0019220	BP	regulation of phosphate metabolic process	ENSG00000127914,ENSG00000130203,ENSG00000151320,ENSG00000163635,ENSG00000138193,ENSG00000133048,ENSG00000197386,ENSG00000044090,ENSG00000124383,ENSG00000138623,ENSG00000138674,ENSG00000153233,ENSG00000091409,ENSG00000123983,ENSG00000129474,ENSG00000160710
1.88e-17	62	GO:0005887	CC	integral component of plasma membrane	ENSG00000011677,ENSG00000105281,ENSG00000127914,ENSG00000170190,ENSG00000005961,ENSG00000112759,ENSG00000131183,ENSG00000144730,ENSG00000081985,ENSG00000113073,ENSG00000136960,ENSG00000103569,ENSG00000105374,ENSG00000091409,ENSG00000138074,ENSG00000185245
2.32e-17	68	GO:0009891	BP	positive regulation of biosynthetic process	ENSG00000117000,ENSG00000117115,ENSG00000130203,ENSG00000163635,ENSG00000083168,ENSG00000111358,ENSG00000143970,ENSG00000172493,ENSG00000197579,ENSG00000176953,ENSG00000091409,ENSG00000123983,ENSG00000129474,ENSG00000161021,ENSG00000163938,ENSG00000170890
2.44e-17	44	GO:0050878	BP	regulation of body fluid levels	ENSG00000105695,ENSG00000126218,ENSG00000130203,ENSG00000005961,ENSG00000112759,ENSG00000164024,ENSG00000167306,ENSG00000109944,ENSG00000153933,ENSG00000121057,ENSG00000198682,ENSG00000091409,ENSG00000171564,ENSG00000185245,ENSG00000019991,ENSG00000160691
2.49e-17	69	GO:0071822	BP	protein complex subunit organization	ENSG00000065054,ENSG00000116127,ENSG00000116898,ENSG00000147874,ENSG00000083168,ENSG00000091106,ENSG00000112877,ENSG00000131183,ENSG00000065534,ENSG00000085832,ENSG00000270765,ENSG00000087116,ENSG00000104142,ENSG00000104450,ENSG00000138674,ENSG00000154556
2.6e-17	65	GO:0051174	BP	regulation of phosphorus metabolic process	ENSG00000127914,ENSG00000130203,ENSG00000151320,ENSG00000163635,ENSG00000138193,ENSG00000133048,ENSG00000197386,ENSG00000044090,ENSG00000124383,ENSG00000138623,ENSG00000138674,ENSG00000153233,ENSG00000091409,ENSG00000123983,ENSG00000129474,ENSG00000160710
2.71e-17	44	GO:0042060	BP	wound healing	ENSG00000105695,ENSG00000126218,ENSG00000130203,ENSG00000143954,ENSG00000005961,ENSG00000164024,ENSG00000065534,ENSG00000153933,ENSG00000121057,ENSG00000198682,ENSG00000091409,ENSG00000096696,ENSG00000129474,ENSG00000171564,ENSG00000185245,ENSG00000019991
2.78e-17	65	GO:0046914	MF	transition metal ion binding	ENSG00000117000,ENSG00000178031,ENSG00000083168,ENSG00000088882,ENSG00000101966,ENSG00000116731,ENSG00000153317,ENSG00000102189,ENSG00000118482,ENSG00000136960,ENSG00000180011,ENSG00000197579,ENSG00000087116,ENSG00000166707,ENSG00000167257,ENSG00000173744
2.78e-17	66	GO:0032559	MF	adenyl ribonucleotide binding	ENSG00000091106,ENSG00000167306,ENSG00000065534,ENSG00000079246,ENSG00000153933,ENSG00000111877,ENSG00000113318,ENSG00000183421,ENSG00000198682,ENSG00000115657,ENSG00000117245,ENSG00000123983,ENSG00000152620,ENSG00000130348,ENSG00000136643,ENSG00000159363
3.27e-17	65	GO:0005524	MF	ATP binding	ENSG00000091106,ENSG00000167306,ENSG00000065534,ENSG00000079246,ENSG00000153933,ENSG00000111877,ENSG00000113318,ENSG00000183421,ENSG00000198682,ENSG00000115657,ENSG00000117245,ENSG00000123983,ENSG00000152620,ENSG00000130348,ENSG00000136643,ENSG00000159363
3.61e-17	66	GO:0030554	MF	adenyl nucleotide binding	ENSG00000091106,ENSG00000167306,ENSG00000065534,ENSG00000079246,ENSG00000153933,ENSG00000111877,ENSG00000113318,ENSG00000183421,ENSG00000198682,ENSG00000115657,ENSG00000117245,ENSG00000123983,ENSG00000152620,ENSG00000130348,ENSG00000136643,ENSG00000159363
4.37e-17	64	GO:0006508	BP	proteolysis	ENSG00000126218,ENSG00000130203,ENSG00000135913,ENSG00000170099,ENSG00000178031,ENSG00000088882,ENSG00000091106,ENSG00000101966,ENSG00000164024,ENSG00000182149,ENSG00000167741,ENSG00000197579,ENSG00000244731,ENSG00000044090,ENSG00000087116,ENSG00000164062
5.64e-17	55	GO:0007167	BP	enzyme linked receptor protein signaling pathway	ENSG00000105695,ENSG00000163635,ENSG00000090924,ENSG00000101966,ENSG00000107738,ENSG00000108389,ENSG00000138193,ENSG00000085832,ENSG00000153233,ENSG00000156299,ENSG00000043143,ENSG00000111254,ENSG00000157500,ENSG00000019991,ENSG00000069702,ENSG00000072310
5.68e-17	48	GO:0051345	BP	positive regulation of hydrolase activity	ENSG00000095383,ENSG00000148429,ENSG00000151320,ENSG00000165801,ENSG00000090924,ENSG00000091106,ENSG00000138193,ENSG00000153317,ENSG00000044090,ENSG00000103657,ENSG00000113318,ENSG00000138674,ENSG00000156299,ENSG00000173744,ENSG00000170890,ENSG00000240771
5.9e-17	59	GO:0051247	BP	positive regulation of protein metabolic process	ENSG00000127914,ENSG00000130203,ENSG00000091106,ENSG00000101966,ENSG00000138193,ENSG00000182149,ENSG00000133048,ENSG00000143970,ENSG00000197579,ENSG00000044090,ENSG00000138623,ENSG00000138674,ENSG00000112029,ENSG00000129474,ENSG00000130816,ENSG00000170890
6.9e-17	42	GO:0051270	BP	regulation of cellular component movement	ENSG00000117115,ENSG00000126218,ENSG00000130203,ENSG00000005961,ENSG00000134755,ENSG00000065534,ENSG00000136960,ENSG00000129422,ENSG00000153233,ENSG00000053747,ENSG00000096696,ENSG00000129474,ENSG00000019991,ENSG00000069702,ENSG00000090539,ENSG00000106538
1.21e-16	60	GO:0031399	BP	regulation of protein modification process	ENSG00000092330,ENSG00000127914,ENSG00000130203,ENSG00000101966,ENSG00000138193,ENSG00000133048,ENSG00000143970,ENSG00000197579,ENSG00000044090,ENSG00000138623,ENSG00000138674,ENSG00000112029,ENSG00000129474,ENSG00000130816,ENSG00000160710,ENSG00000170890
1.23e-16	107	GO:1903506	BP	regulation of nucleic acid-templated transcription	ENSG00000105967,ENSG00000117000,ENSG00000117115,ENSG00000163635,ENSG00000182463,ENSG00000083168,ENSG00000091106,ENSG00000101966,ENSG00000105866,ENSG00000107738,ENSG00000116731,ENSG00000198839,ENSG00000079246,ENSG00000111358,ENSG00000143970,ENSG00000172493
1.62e-16	58	GO:0048585	BP	negative regulation of response to stimulus	ENSG00000065054,ENSG00000117115,ENSG00000130203,ENSG00000163635,ENSG00000107738,ENSG00000108389,ENSG00000167306,ENSG00000085832,ENSG00000197386,ENSG00000153233,ENSG00000261701,ENSG00000091409,ENSG00000129474,ENSG00000160710,ENSG00000171564,ENSG00000173692
1.78e-16	107	GO:2001141	BP	regulation of RNA biosynthetic process	ENSG00000105967,ENSG00000117000,ENSG00000117115,ENSG00000163635,ENSG00000182463,ENSG00000083168,ENSG00000091106,ENSG00000101966,ENSG00000105866,ENSG00000107738,ENSG00000116731,ENSG00000198839,ENSG00000079246,ENSG00000111358,ENSG00000143970,ENSG00000172493
1.86e-16	58	GO:0005615	CC	extracellular space	ENSG00000100979,ENSG00000130203,ENSG00000170099,ENSG00000005961,ENSG00000088882,ENSG00000108389,ENSG00000120725,ENSG00000000971,ENSG00000133048,ENSG00000136960,ENSG00000244731,ENSG00000129422,ENSG00000153233,ENSG00000261701,ENSG00000090382,ENSG00000163938
2.09e-16	106	GO:0006355	BP	regulation of transcription, DNA-templated	ENSG00000105967,ENSG00000117000,ENSG00000117115,ENSG00000163635,ENSG00000182463,ENSG00000083168,ENSG00000091106,ENSG00000101966,ENSG00000105866,ENSG00000107738,ENSG00000116731,ENSG00000198839,ENSG00000079246,ENSG00000111358,ENSG00000143970,ENSG00000172493
2.65e-16	60	GO:1902582	BP	single-organism intracellular transport	ENSG00000065000,ENSG00000116127,ENSG00000148429,ENSG00000151320,ENSG00000164597,ENSG00000118508,ENSG00000167306,ENSG00000085832,ENSG00000102189,ENSG00000197386,ENSG00000083097,ENSG00000131748,ENSG00000138674,ENSG00000198589,ENSG00000104497,ENSG00000123983
3.14e-16	42	GO:0009986	CC	cell surface	ENSG00000126218,ENSG00000130203,ENSG00000005961,ENSG00000107738,ENSG00000131183,ENSG00000065534,ENSG00000081985,ENSG00000143119,ENSG00000167741,ENSG00000138623,ENSG00000091409,ENSG00000170890,ENSG00000171564,ENSG00000185245,ENSG00000069702,ENSG00000077943
3.62e-16	61	GO:0045595	BP	regulation of cell differentiation	ENSG00000065000,ENSG00000105695,ENSG00000130203,ENSG00000143954,ENSG00000151320,ENSG00000083168,ENSG00000107738,ENSG00000182149,ENSG00000079246,ENSG00000143119,ENSG00000143970,ENSG00000044090,ENSG00000138623,ENSG00000156299,ENSG00000161021,ENSG00000171564
3.85e-16	51	GO:0046903	BP	secretion	ENSG00000005961,ENSG00000091106,ENSG00000112759,ENSG00000109944,ENSG00000133048,ENSG00000197386,ENSG00000103569,ENSG00000104142,ENSG00000103528,ENSG00000111254,ENSG00000123983,ENSG00000170890,ENSG00000171564,ENSG00000019991,ENSG00000072310,ENSG00000145708
3.96e-16	57	GO:0005215	MF	transporter activity	ENSG00000011677,ENSG00000065000,ENSG00000105281,ENSG00000130203,ENSG00000170190,ENSG00000181045,ENSG00000196660,ENSG00000213901,ENSG00000112759,ENSG00000131183,ENSG00000113073,ENSG00000103042,ENSG00000103569,ENSG00000131748,ENSG00000138823,ENSG00000074706
4.15e-16	55	GO:0032270	BP	positive regulation of cellular protein metabolic process	ENSG00000127914,ENSG00000130203,ENSG00000091106,ENSG00000101966,ENSG00000138193,ENSG00000182149,ENSG00000133048,ENSG00000143970,ENSG00000197579,ENSG00000044090,ENSG00000138623,ENSG00000138674,ENSG00000112029,ENSG00000129474,ENSG00000130816,ENSG00000170890
4.26e-16	37	GO:1901615	BP	organic hydroxy compound metabolic process	ENSG00000100979,ENSG00000116678,ENSG00000130203,ENSG00000131183,ENSG00000138193,ENSG00000159348,ENSG00000167306,ENSG00000187091,ENSG00000136960,ENSG00000197386,ENSG00000121207,ENSG00000131748,ENSG00000123983,ENSG00000170890,ENSG00000072310,ENSG00000081479
4.49e-16	69	GO:0009888	BP	tissue development	ENSG00000072840,ENSG00000127914,ENSG00000143954,ENSG00000151320,ENSG00000152595,ENSG00000065534,ENSG00000133048,ENSG00000143970,ENSG00000197386,ENSG00000197579,ENSG00000044090,ENSG00000183421,ENSG00000053747,ENSG00000091409,ENSG00000096696,ENSG00000129474
4.6e-16	108	GO:0051252	BP	regulation of RNA metabolic process	ENSG00000105967,ENSG00000117000,ENSG00000117115,ENSG00000163635,ENSG00000182463,ENSG00000083168,ENSG00000091106,ENSG00000101966,ENSG00000105866,ENSG00000107738,ENSG00000116731,ENSG00000198839,ENSG00000079246,ENSG00000111358,ENSG00000143970,ENSG00000172493
5.25e-16	65	GO:0031328	BP	positive regulation of cellular biosynthetic process	ENSG00000117000,ENSG00000117115,ENSG00000130203,ENSG00000163635,ENSG00000083168,ENSG00000111358,ENSG00000143970,ENSG00000172493,ENSG00000197579,ENSG00000176953,ENSG00000091409,ENSG00000123983,ENSG00000129474,ENSG00000161021,ENSG00000163938,ENSG00000170890
5.69e-16	68	GO:0051173	BP	positive regulation of nitrogen compound metabolic process	ENSG00000092330,ENSG00000117000,ENSG00000117115,ENSG00000127914,ENSG00000130203,ENSG00000163635,ENSG00000083168,ENSG00000111358,ENSG00000133048,ENSG00000143970,ENSG00000172493,ENSG00000197579,ENSG00000044090,ENSG00000138674,ENSG00000176953,ENSG00000091409
8.55e-16	47	GO:0072359	BP	circulatory system development	ENSG00000130203,ENSG00000151320,ENSG00000083168,ENSG00000138193,ENSG00000187091,ENSG00000065534,ENSG00000133048,ENSG00000136960,ENSG00000143970,ENSG00000044090,ENSG00000096696,ENSG00000161021,ENSG00000019991,ENSG00000069702,ENSG00000100815,ENSG00000160691
8.55e-16	47	GO:0072358	BP	cardiovascular system development	ENSG00000130203,ENSG00000151320,ENSG00000083168,ENSG00000138193,ENSG00000187091,ENSG00000065534,ENSG00000133048,ENSG00000136960,ENSG00000143970,ENSG00000044090,ENSG00000096696,ENSG00000161021,ENSG00000019991,ENSG00000069702,ENSG00000100815,ENSG00000160691
1.05e-15	31	GO:0000226	BP	microtubule cytoskeleton organization	ENSG00000107771,ENSG00000147874,ENSG00000163635,ENSG00000011523,ENSG00000091106,ENSG00000112877,ENSG00000109944,ENSG00000135837,ENSG00000197386,ENSG00000270765,ENSG00000044090,ENSG00000166963,ENSG00000112029,ENSG00000135476,ENSG00000163611,ENSG00000147526
1.2e-15	62	GO:0006811	BP	ion transport	ENSG00000011677,ENSG00000105281,ENSG00000127914,ENSG00000130203,ENSG00000151320,ENSG00000170190,ENSG00000181045,ENSG00000196660,ENSG00000131183,ENSG00000065534,ENSG00000113073,ENSG00000197386,ENSG00000103042,ENSG00000103569,ENSG00000198373,ENSG00000074803
1.22e-15	37	GO:0007596	BP	blood coagulation	ENSG00000105695,ENSG00000126218,ENSG00000130203,ENSG00000005961,ENSG00000164024,ENSG00000153933,ENSG00000121057,ENSG00000198682,ENSG00000091409,ENSG00000171564,ENSG00000185245,ENSG00000019991,ENSG00000160691,ENSG00000116711,ENSG00000152270,ENSG00000168003
1.3e-15	30	GO:0006631	BP	fatty acid metabolic process	ENSG00000104823,ENSG00000167306,ENSG00000167741,ENSG00000113790,ENSG00000123983,ENSG00000162928,ENSG00000167969,ENSG00000169710,ENSG00000170890,ENSG00000072310,ENSG00000087008,ENSG00000151611,ENSG00000196177,ENSG00000083807,ENSG00000116711,ENSG00000136881
1.36e-15	47	GO:0044429	CC	mitochondrial part	ENSG00000116898,ENSG00000167306,ENSG00000121057,ENSG00000140107,ENSG00000099821,ENSG00000115657,ENSG00000123983,ENSG00000167969,ENSG00000177427,ENSG00000151611,ENSG00000160691,ENSG00000196177,ENSG00000064012,ENSG00000106246,ENSG00000116711,ENSG00000126602
1.53e-15	37	GO:0050817	BP	coagulation	ENSG00000105695,ENSG00000126218,ENSG00000130203,ENSG00000005961,ENSG00000164024,ENSG00000153933,ENSG00000121057,ENSG00000198682,ENSG00000091409,ENSG00000171564,ENSG00000185245,ENSG00000019991,ENSG00000160691,ENSG00000116711,ENSG00000152270,ENSG00000168003
1.61e-15	37	GO:0007599	BP	hemostasis	ENSG00000105695,ENSG00000126218,ENSG00000130203,ENSG00000005961,ENSG00000164024,ENSG00000153933,ENSG00000121057,ENSG00000198682,ENSG00000091409,ENSG00000171564,ENSG00000185245,ENSG00000019991,ENSG00000160691,ENSG00000116711,ENSG00000152270,ENSG00000168003
2.02e-15	37	GO:0030334	BP	regulation of cell migration	ENSG00000117115,ENSG00000126218,ENSG00000130203,ENSG00000005961,ENSG00000065534,ENSG00000136960,ENSG00000129422,ENSG00000153233,ENSG00000053747,ENSG00000129474,ENSG00000019991,ENSG00000069702,ENSG00000090539,ENSG00000106538,ENSG00000173269,ENSG00000169047
2.05e-15	75	GO:0031324	BP	negative regulation of cellular metabolic process	ENSG00000092330,ENSG00000105967,ENSG00000116678,ENSG00000130203,ENSG00000151320,ENSG00000163635,ENSG00000170099,ENSG00000083168,ENSG00000091106,ENSG00000101966,ENSG00000073792,ENSG00000079246,ENSG00000143970,ENSG00000244731,ENSG00000103657,ENSG00000113318
2.37e-15	51	GO:0080134	BP	regulation of response to stress	ENSG00000130203,ENSG00000143954,ENSG00000091106,ENSG00000101966,ENSG00000198839,ENSG00000000971,ENSG00000065534,ENSG00000244731,ENSG00000138623,ENSG00000261701,ENSG00000129474,ENSG00000160710,ENSG00000185245,ENSG00000019991,ENSG00000131378,ENSG00000155506
2.46e-15	51	GO:0031967	CC	organelle envelope	ENSG00000116898,ENSG00000130203,ENSG00000151320,ENSG00000188807,ENSG00000167306,ENSG00000121057,ENSG00000140107,ENSG00000164062,ENSG00000173744,ENSG00000115657,ENSG00000123983,ENSG00000167969,ENSG00000176438,ENSG00000177427,ENSG00000072310,ENSG00000153207
2.63e-15	27	GO:0031589	BP	cell-substrate adhesion	ENSG00000005961,ENSG00000156299,ENSG00000091409,ENSG00000129474,ENSG00000171564,ENSG00000077943,ENSG00000120896,ENSG00000163975,ENSG00000115414,ENSG00000088827,ENSG00000124782,ENSG00000132470,ENSG00000135862,ENSG00000026508,ENSG00000137809,ENSG00000133800
3.08e-15	51	GO:0031975	CC	envelope	ENSG00000116898,ENSG00000130203,ENSG00000151320,ENSG00000188807,ENSG00000167306,ENSG00000121057,ENSG00000140107,ENSG00000164062,ENSG00000173744,ENSG00000115657,ENSG00000123983,ENSG00000167969,ENSG00000176438,ENSG00000177427,ENSG00000072310,ENSG00000153207
3.37e-15	57	GO:0055085	BP	transmembrane transport	ENSG00000011677,ENSG00000105281,ENSG00000127914,ENSG00000151320,ENSG00000170190,ENSG00000181045,ENSG00000196660,ENSG00000213901,ENSG00000112759,ENSG00000131183,ENSG00000167306,ENSG00000113073,ENSG00000197386,ENSG00000103042,ENSG00000103569,ENSG00000140107
5e-15	55	GO:0022402	BP	cell cycle process	ENSG00000113456,ENSG00000116127,ENSG00000127914,ENSG00000135913,ENSG00000147874,ENSG00000091106,ENSG00000112877,ENSG00000182149,ENSG00000010292,ENSG00000197386,ENSG00000270765,ENSG00000044090,ENSG00000113318,ENSG00000099812,ENSG00000112029,ENSG00000129474
6.66e-15	36	GO:0032787	BP	monocarboxylic acid metabolic process	ENSG00000104823,ENSG00000167306,ENSG00000167741,ENSG00000197386,ENSG00000241935,ENSG00000084110,ENSG00000113790,ENSG00000121207,ENSG00000123983,ENSG00000138074,ENSG00000162928,ENSG00000167969,ENSG00000169710,ENSG00000170890,ENSG00000072310,ENSG00000087008
8.12e-15	30	GO:0030198	BP	extracellular matrix organization	ENSG00000005961,ENSG00000087116,ENSG00000053747,ENSG00000091409,ENSG00000171564,ENSG00000077943,ENSG00000163975,ENSG00000115414,ENSG00000162745,ENSG00000188157,ENSG00000143382,ENSG00000124159,ENSG00000132470,ENSG00000196878,ENSG00000135862,ENSG00000026508
8.71e-15	30	GO:0043062	BP	extracellular structure organization	ENSG00000005961,ENSG00000087116,ENSG00000053747,ENSG00000091409,ENSG00000171564,ENSG00000077943,ENSG00000163975,ENSG00000115414,ENSG00000162745,ENSG00000188157,ENSG00000143382,ENSG00000124159,ENSG00000132470,ENSG00000196878,ENSG00000135862,ENSG00000026508
9e-15	33	GO:0010256	BP	endomembrane system organization	ENSG00000065000,ENSG00000148429,ENSG00000182093,ENSG00000197386,ENSG00000044090,ENSG00000083097,ENSG00000104142,ENSG00000173744,ENSG00000123983,ENSG00000157500,ENSG00000107863,ENSG00000095066,ENSG00000115839,ENSG00000185920,ENSG00000188157,ENSG00000100078
9.67e-15	59	GO:2000026	BP	regulation of multicellular organismal development	ENSG00000065000,ENSG00000105695,ENSG00000130203,ENSG00000143954,ENSG00000151320,ENSG00000152595,ENSG00000182149,ENSG00000079246,ENSG00000133048,ENSG00000136960,ENSG00000143970,ENSG00000044090,ENSG00000138623,ENSG00000156299,ENSG00000053747,ENSG00000019991
9.71e-15	37	GO:2000145	BP	regulation of cell motility	ENSG00000117115,ENSG00000126218,ENSG00000130203,ENSG00000005961,ENSG00000065534,ENSG00000136960,ENSG00000129422,ENSG00000153233,ENSG00000053747,ENSG00000129474,ENSG00000019991,ENSG00000069702,ENSG00000090539,ENSG00000106538,ENSG00000173269,ENSG00000169047
1.01e-14	35	GO:0044433	CC	cytoplasmic vesicle part	ENSG00000130203,ENSG00000005961,ENSG00000118508,ENSG00000167306,ENSG00000085832,ENSG00000197386,ENSG00000138674,ENSG00000261701,ENSG00000149823,ENSG00000171564,ENSG00000019991,ENSG00000038945,ENSG00000072310,ENSG00000100815,ENSG00000107863,ENSG00000145740
1.08e-14	49	GO:0009968	BP	negative regulation of signal transduction	ENSG00000065054,ENSG00000117115,ENSG00000130203,ENSG00000163635,ENSG00000108389,ENSG00000167306,ENSG00000085832,ENSG00000197386,ENSG00000153233,ENSG00000091409,ENSG00000129474,ENSG00000160710,ENSG00000171564,ENSG00000173692,ENSG00000019991,ENSG00000069702
1.12e-14	60	GO:0010557	BP	positive regulation of macromolecule biosynthetic process	ENSG00000117000,ENSG00000117115,ENSG00000163635,ENSG00000083168,ENSG00000111358,ENSG00000143970,ENSG00000172493,ENSG00000197579,ENSG00000176953,ENSG00000091409,ENSG00000161021,ENSG00000163938,ENSG00000170890,ENSG00000019991,ENSG00000072310,ENSG00000077943
1.44e-14	55	GO:0042325	BP	regulation of phosphorylation	ENSG00000127914,ENSG00000130203,ENSG00000163635,ENSG00000138193,ENSG00000133048,ENSG00000044090,ENSG00000138623,ENSG00000138674,ENSG00000153233,ENSG00000091409,ENSG00000129474,ENSG00000160710,ENSG00000170890,ENSG00000171564,ENSG00000019991,ENSG00000106538
1.46e-14	41	GO:0005768	CC	endosome	ENSG00000065000,ENSG00000130203,ENSG00000108389,ENSG00000118508,ENSG00000131183,ENSG00000085832,ENSG00000102189,ENSG00000197386,ENSG00000104142,ENSG00000121207,ENSG00000131748,ENSG00000104497,ENSG00000115657,ENSG00000157500,ENSG00000081479,ENSG00000101670
1.8e-14	54	GO:0008270	MF	zinc ion binding	ENSG00000117000,ENSG00000178031,ENSG00000083168,ENSG00000088882,ENSG00000101966,ENSG00000116731,ENSG00000153317,ENSG00000102189,ENSG00000118482,ENSG00000136960,ENSG00000180011,ENSG00000197579,ENSG00000087116,ENSG00000166707,ENSG00000167257,ENSG00000173744
1.87e-14	51	GO:0023057	BP	negative regulation of signaling	ENSG00000065054,ENSG00000117115,ENSG00000130203,ENSG00000163635,ENSG00000108389,ENSG00000167306,ENSG00000085832,ENSG00000197386,ENSG00000153233,ENSG00000091409,ENSG00000129474,ENSG00000160710,ENSG00000171564,ENSG00000173692,ENSG00000019991,ENSG00000069702
1.89e-14	34	GO:0019900	MF	kinase binding	ENSG00000135913,ENSG00000011523,ENSG00000081985,ENSG00000153233,ENSG00000096696,ENSG00000112029,ENSG00000123983,ENSG00000157500,ENSG00000161021,ENSG00000072310,ENSG00000149452,ENSG00000160691,ENSG00000164488,ENSG00000126602,ENSG00000152270,ENSG00000169047
2.07e-14	47	GO:0000278	BP	mitotic cell cycle	ENSG00000116127,ENSG00000127914,ENSG00000135913,ENSG00000147874,ENSG00000091106,ENSG00000112877,ENSG00000010292,ENSG00000197386,ENSG00000044090,ENSG00000099812,ENSG00000112029,ENSG00000129474,ENSG00000173692,ENSG00000019991,ENSG00000135476,ENSG00000153207
2.38e-14	51	GO:0010648	BP	negative regulation of cell communication	ENSG00000065054,ENSG00000117115,ENSG00000130203,ENSG00000163635,ENSG00000108389,ENSG00000167306,ENSG00000085832,ENSG00000197386,ENSG00000153233,ENSG00000091409,ENSG00000129474,ENSG00000160710,ENSG00000171564,ENSG00000173692,ENSG00000019991,ENSG00000069702
2.38e-14	32	GO:0019901	MF	protein kinase binding	ENSG00000135913,ENSG00000011523,ENSG00000081985,ENSG00000153233,ENSG00000096696,ENSG00000112029,ENSG00000123983,ENSG00000157500,ENSG00000161021,ENSG00000072310,ENSG00000149452,ENSG00000160691,ENSG00000164488,ENSG00000126602,ENSG00000152270,ENSG00000169047
3.23e-14	38	GO:0040012	BP	regulation of locomotion	ENSG00000117115,ENSG00000126218,ENSG00000130203,ENSG00000005961,ENSG00000065534,ENSG00000136960,ENSG00000129422,ENSG00000153233,ENSG00000053747,ENSG00000129474,ENSG00000019991,ENSG00000069702,ENSG00000090539,ENSG00000106538,ENSG00000173269,ENSG00000169047
4.2e-14	71	GO:0010605	BP	negative regulation of macromolecule metabolic process	ENSG00000092330,ENSG00000105967,ENSG00000130203,ENSG00000170099,ENSG00000083168,ENSG00000091106,ENSG00000101966,ENSG00000073792,ENSG00000079246,ENSG00000111358,ENSG00000143970,ENSG00000244731,ENSG00000113318,ENSG00000163346,ENSG00000198373,ENSG00000112029
5.38e-14	40	GO:0016491	MF	oxidoreductase activity	ENSG00000159348,ENSG00000141994,ENSG00000180011,ENSG00000105865,ENSG00000113790,ENSG00000074706,ENSG00000088826,ENSG00000169710,ENSG00000087008,ENSG00000196177,ENSG00000132837,ENSG00000166136,ENSG00000148832,ENSG00000164647,ENSG00000136011,ENSG00000014919
5.51e-14	49	GO:0044432	CC	endoplasmic reticulum part	ENSG00000126218,ENSG00000151320,ENSG00000178031,ENSG00000115275,ENSG00000120725,ENSG00000159063,ENSG00000182093,ENSG00000121207,ENSG00000138674,ENSG00000138823,ENSG00000006118,ENSG00000123983,ENSG00000072310,ENSG00000148602,ENSG00000157399,ENSG00000083807
7.47e-14	20	GO:0044242	BP	cellular lipid catabolic process	ENSG00000104823,ENSG00000130203,ENSG00000136960,ENSG00000113790,ENSG00000162928,ENSG00000167969,ENSG00000087008,ENSG00000101670,ENSG00000151611,ENSG00000116711,ENSG00000169047,ENSG00000068903,ENSG00000054983,ENSG00000073060,ENSG00000084674,ENSG00000103056
7.51e-14	72	GO:0016740	MF	transferase activity	ENSG00000127914,ENSG00000059378,ENSG00000083168,ENSG00000091106,ENSG00000101966,ENSG00000116731,ENSG00000159063,ENSG00000167306,ENSG00000065534,ENSG00000153933,ENSG00000167741,ENSG00000197579,ENSG00000102893,ENSG00000103657,ENSG00000121207,ENSG00000183421
9.45e-14	48	GO:0009628	BP	response to abiotic stimulus	ENSG00000105967,ENSG00000113456,ENSG00000130203,ENSG00000112759,ENSG00000164024,ENSG00000167306,ENSG00000065534,ENSG00000079246,ENSG00000133048,ENSG00000197386,ENSG00000103569,ENSG00000121207,ENSG00000129474,ENSG00000165209,ENSG00000069702,ENSG00000081479
9.83e-14	47	GO:0009790	BP	embryo development	ENSG00000083168,ENSG00000187091,ENSG00000235718,ENSG00000143970,ENSG00000197386,ENSG00000153233,ENSG00000167522,ENSG00000053747,ENSG00000120549,ENSG00000160710,ENSG00000180818,ENSG00000069702,ENSG00000077943,ENSG00000090539,ENSG00000106538,ENSG00000064012
1.02e-13	31	GO:0044283	BP	small molecule biosynthetic process	ENSG00000100979,ENSG00000117115,ENSG00000130203,ENSG00000159348,ENSG00000167306,ENSG00000167741,ENSG00000197386,ENSG00000241935,ENSG00000131748,ENSG00000123983,ENSG00000169710,ENSG00000170890,ENSG00000072310,ENSG00000151611,ENSG00000083807,ENSG00000116711
1.03e-13	52	GO:0030030	BP	cell projection organization	ENSG00000105695,ENSG00000130203,ENSG00000134198,ENSG00000005961,ENSG00000153317,ENSG00000182149,ENSG00000065534,ENSG00000109944,ENSG00000197579,ENSG00000044090,ENSG00000103657,ENSG00000138623,ENSG00000156299,ENSG00000091409,ENSG00000117245,ENSG00000129474
1.09e-13	29	GO:0006066	BP	alcohol metabolic process	ENSG00000116678,ENSG00000130203,ENSG00000131183,ENSG00000138193,ENSG00000159348,ENSG00000167306,ENSG00000187091,ENSG00000136960,ENSG00000121207,ENSG00000131748,ENSG00000123983,ENSG00000170890,ENSG00000072310,ENSG00000081479,ENSG00000116711,ENSG00000132837
1.12e-13	35	GO:0006820	BP	anion transport	ENSG00000011677,ENSG00000105281,ENSG00000130203,ENSG00000170190,ENSG00000181045,ENSG00000131183,ENSG00000113073,ENSG00000197386,ENSG00000103042,ENSG00000103569,ENSG00000074803,ENSG00000123983,ENSG00000138074,ENSG00000170890,ENSG00000149452,ENSG00000083807
1.13e-13	40	GO:0071705	BP	nitrogen compound transport	ENSG00000105281,ENSG00000112759,ENSG00000073792,ENSG00000197386,ENSG00000103042,ENSG00000103569,ENSG00000173744,ENSG00000115657,ENSG00000138074,ENSG00000171564,ENSG00000072310,ENSG00000131378,ENSG00000145708,ENSG00000149452,ENSG00000153207,ENSG00000160294
1.15e-13	79	GO:0003677	MF	DNA binding	ENSG00000092330,ENSG00000105967,ENSG00000113456,ENSG00000117000,ENSG00000182463,ENSG00000083168,ENSG00000105866,ENSG00000116731,ENSG00000198839,ENSG00000079246,ENSG00000111358,ENSG00000143970,ENSG00000197579,ENSG00000101457,ENSG00000111877,ENSG00000113318
1.45e-13	38	GO:0060322	BP	head development	ENSG00000105695,ENSG00000113456,ENSG00000117115,ENSG00000134198,ENSG00000083168,ENSG00000079246,ENSG00000109944,ENSG00000197386,ENSG00000103657,ENSG00000138623,ENSG00000167522,ENSG00000115657,ENSG00000123983,ENSG00000162928,ENSG00000077943,ENSG00000081479
1.64e-13	39	GO:0098602	BP	single organism cell adhesion	ENSG00000065000,ENSG00000005961,ENSG00000107738,ENSG00000134755,ENSG00000164024,ENSG00000091409,ENSG00000096696,ENSG00000171564,ENSG00000077943,ENSG00000160691,ENSG00000163975,ENSG00000186417,ENSG00000064012,ENSG00000115414,ENSG00000131697,ENSG00000075624
2.22e-13	56	GO:0023056	BP	positive regulation of signaling	ENSG00000072840,ENSG00000126218,ENSG00000151320,ENSG00000101966,ENSG00000107738,ENSG00000138193,ENSG00000133048,ENSG00000143970,ENSG00000197386,ENSG00000138623,ENSG00000129474,ENSG00000170890,ENSG00000171564,ENSG00000173692,ENSG00000019991,ENSG00000069702
2.46e-13	58	GO:0010628	BP	positive regulation of gene expression	ENSG00000117000,ENSG00000117115,ENSG00000163635,ENSG00000083168,ENSG00000111358,ENSG00000143970,ENSG00000172493,ENSG00000197579,ENSG00000176953,ENSG00000091409,ENSG00000130816,ENSG00000161021,ENSG00000163938,ENSG00000170890,ENSG00000019991,ENSG00000072310
2.8e-13	56	GO:0010647	BP	positive regulation of cell communication	ENSG00000072840,ENSG00000126218,ENSG00000151320,ENSG00000101966,ENSG00000107738,ENSG00000138193,ENSG00000133048,ENSG00000143970,ENSG00000197386,ENSG00000138623,ENSG00000129474,ENSG00000170890,ENSG00000171564,ENSG00000173692,ENSG00000019991,ENSG00000069702
3.08e-13	59	GO:0045935	BP	positive regulation of nucleobase-containing compound metabolic process	ENSG00000092330,ENSG00000117000,ENSG00000117115,ENSG00000130203,ENSG00000163635,ENSG00000083168,ENSG00000111358,ENSG00000143970,ENSG00000172493,ENSG00000197579,ENSG00000044090,ENSG00000138674,ENSG00000176953,ENSG00000091409,ENSG00000161021,ENSG00000163938
4.23e-13	46	GO:0051094	BP	positive regulation of developmental process	ENSG00000065000,ENSG00000130203,ENSG00000151320,ENSG00000107738,ENSG00000182149,ENSG00000079246,ENSG00000133048,ENSG00000143119,ENSG00000143970,ENSG00000044090,ENSG00000138623,ENSG00000156299,ENSG00000161021,ENSG00000171564,ENSG00000177427,ENSG00000019991
5.16e-13	30	GO:0005813	CC	centrosome	ENSG00000116127,ENSG00000127914,ENSG00000147874,ENSG00000011523,ENSG00000112877,ENSG00000182149,ENSG00000135837,ENSG00000197579,ENSG00000044090,ENSG00000122417,ENSG00000135476,ENSG00000155975,ENSG00000163611,ENSG00000095066,ENSG00000058272,ENSG00000100503
5.77e-13	46	GO:0022892	MF	substrate-specific transporter activity	ENSG00000011677,ENSG00000105281,ENSG00000130203,ENSG00000170190,ENSG00000181045,ENSG00000196660,ENSG00000112759,ENSG00000131183,ENSG00000113073,ENSG00000103042,ENSG00000103569,ENSG00000131748,ENSG00000138823,ENSG00000074706,ENSG00000074803,ENSG00000138074
5.8e-13	42	GO:0007417	BP	central nervous system development	ENSG00000105695,ENSG00000113456,ENSG00000117115,ENSG00000130203,ENSG00000134198,ENSG00000079246,ENSG00000109944,ENSG00000197386,ENSG00000103657,ENSG00000138623,ENSG00000115657,ENSG00000123983,ENSG00000162928,ENSG00000180818,ENSG00000077943,ENSG00000081479
8.52e-13	28	GO:0031012	CC	extracellular matrix	ENSG00000130203,ENSG00000152595,ENSG00000178031,ENSG00000083782,ENSG00000133048,ENSG00000087116,ENSG00000053747,ENSG00000091409,ENSG00000069702,ENSG00000106538,ENSG00000173269,ENSG00000179399,ENSG00000115414,ENSG00000159166,ENSG00000162745,ENSG00000165072
8.68e-13	52	GO:0009967	BP	positive regulation of signal transduction	ENSG00000072840,ENSG00000126218,ENSG00000151320,ENSG00000101966,ENSG00000107738,ENSG00000138193,ENSG00000133048,ENSG00000143970,ENSG00000197386,ENSG00000138623,ENSG00000129474,ENSG00000170890,ENSG00000171564,ENSG00000173692,ENSG00000019991,ENSG00000069702
9.77e-13	52	GO:0032989	BP	cellular component morphogenesis	ENSG00000105695,ENSG00000130203,ENSG00000005961,ENSG00000153317,ENSG00000182149,ENSG00000109944,ENSG00000044090,ENSG00000138623,ENSG00000156299,ENSG00000173744,ENSG00000130559,ENSG00000171564,ENSG00000176438,ENSG00000185245,ENSG00000019991,ENSG00000069702
1e-12	40	GO:0022603	BP	regulation of anatomical structure morphogenesis	ENSG00000105695,ENSG00000130203,ENSG00000182149,ENSG00000133048,ENSG00000136960,ENSG00000143119,ENSG00000044090,ENSG00000138623,ENSG00000156299,ENSG00000130559,ENSG00000171564,ENSG00000176438,ENSG00000177427,ENSG00000019991,ENSG00000069702,ENSG00000163975
1.02e-12	45	GO:0006259	BP	DNA metabolic process	ENSG00000092330,ENSG00000113456,ENSG00000117000,ENSG00000083168,ENSG00000010292,ENSG00000079246,ENSG00000111358,ENSG00000111877,ENSG00000113318,ENSG00000105612,ENSG00000130816,ENSG00000170890,ENSG00000185504,ENSG00000019991,ENSG00000132781,ENSG00000160294
1.16e-12	31	GO:0043547	BP	positive regulation of GTPase activity	ENSG00000095383,ENSG00000148429,ENSG00000165801,ENSG00000090924,ENSG00000138193,ENSG00000153317,ENSG00000103657,ENSG00000156299,ENSG00000173744,ENSG00000240771,ENSG00000107863,ENSG00000174791,ENSG00000146376,ENSG00000197226,ENSG00000115839,ENSG00000188157
1.17e-12	40	GO:0051130	BP	positive regulation of cellular component organization	ENSG00000092330,ENSG00000130203,ENSG00000182149,ENSG00000143119,ENSG00000143970,ENSG00000244731,ENSG00000044090,ENSG00000138623,ENSG00000156299,ENSG00000123983,ENSG00000129474,ENSG00000130816,ENSG00000171564,ENSG00000177427,ENSG00000019991,ENSG00000072310
1.21e-12	58	GO:0006952	BP	defense response	ENSG00000130203,ENSG00000134198,ENSG00000143954,ENSG00000181195,ENSG00000091106,ENSG00000101966,ENSG00000000971,ENSG00000079246,ENSG00000133048,ENSG00000244731,ENSG00000138623,ENSG00000261701,ENSG00000090382,ENSG00000160710,ENSG00000170890,ENSG00000171564
1.31e-12	20	GO:0007160	BP	cell-matrix adhesion	ENSG00000005961,ENSG00000156299,ENSG00000091409,ENSG00000129474,ENSG00000171564,ENSG00000077943,ENSG00000115414,ENSG00000088827,ENSG00000132470,ENSG00000026508,ENSG00000137809,ENSG00000133800,ENSG00000168615,ENSG00000005844,ENSG00000008710,ENSG00000128052
1.35e-12	54	GO:0065003	BP	macromolecular complex assembly	ENSG00000065054,ENSG00000130203,ENSG00000147874,ENSG00000083168,ENSG00000091106,ENSG00000131183,ENSG00000085832,ENSG00000104142,ENSG00000104450,ENSG00000138674,ENSG00000112029,ENSG00000123983,ENSG00000129474,ENSG00000160710,ENSG00000171564,ENSG00000177427
1.35e-12	65	GO:0008283	BP	cell proliferation	ENSG00000092330,ENSG00000130203,ENSG00000143954,ENSG00000101966,ENSG00000107738,ENSG00000138193,ENSG00000187091,ENSG00000079246,ENSG00000081985,ENSG00000085832,ENSG00000197579,ENSG00000130816,ENSG00000157500,ENSG00000163938,ENSG00000170890,ENSG00000180818
1.38e-12	66	GO:0008219	BP	cell death	ENSG00000130203,ENSG00000168890,ENSG00000090924,ENSG00000091106,ENSG00000101966,ENSG00000131746,ENSG00000167306,ENSG00000133048,ENSG00000197386,ENSG00000197579,ENSG00000088808,ENSG00000156299,ENSG00000261701,ENSG00000091409,ENSG00000096696,ENSG00000105612
1.52e-12	66	GO:0016265	BP	death	ENSG00000130203,ENSG00000168890,ENSG00000090924,ENSG00000091106,ENSG00000101966,ENSG00000131746,ENSG00000167306,ENSG00000133048,ENSG00000197386,ENSG00000197579,ENSG00000088808,ENSG00000156299,ENSG00000261701,ENSG00000091409,ENSG00000096696,ENSG00000105612
1.71e-12	32	GO:0043087	BP	regulation of GTPase activity	ENSG00000095383,ENSG00000148429,ENSG00000165801,ENSG00000090924,ENSG00000138193,ENSG00000153317,ENSG00000103657,ENSG00000156299,ENSG00000173744,ENSG00000129474,ENSG00000240771,ENSG00000107863,ENSG00000174791,ENSG00000146376,ENSG00000197226,ENSG00000115839
2e-12	26	GO:0005759	CC	mitochondrial matrix	ENSG00000116898,ENSG00000099821,ENSG00000167969,ENSG00000151611,ENSG00000160691,ENSG00000196177,ENSG00000106246,ENSG00000126602,ENSG00000132837,ENSG00000108064,ENSG00000117481,ENSG00000163541,ENSG00000164306,ENSG00000067704,ENSG00000132676,ENSG00000117305
2.06e-12	39	GO:0006396	BP	RNA processing	ENSG00000164944,ENSG00000111358,ENSG00000135297,ENSG00000141994,ENSG00000105865,ENSG00000117597,ENSG00000124383,ENSG00000151576,ENSG00000160710,ENSG00000151304,ENSG00000163214,ENSG00000167978,ENSG00000065457,ENSG00000106246,ENSG00000132275,ENSG00000099899
2.12e-12	43	GO:0031401	BP	positive regulation of protein modification process	ENSG00000127914,ENSG00000101966,ENSG00000138193,ENSG00000133048,ENSG00000143970,ENSG00000197579,ENSG00000044090,ENSG00000138623,ENSG00000138674,ENSG00000112029,ENSG00000129474,ENSG00000130816,ENSG00000170890,ENSG00000173692,ENSG00000019991,ENSG00000072310
2.37e-12	20	GO:0005539	MF	glycosaminoglycan binding	ENSG00000130203,ENSG00000083782,ENSG00000000971,ENSG00000069702,ENSG00000090539,ENSG00000101670,ENSG00000148702,ENSG00000115414,ENSG00000162711,ENSG00000165072,ENSG00000185920,ENSG00000188157,ENSG00000136011,ENSG00000166833,ENSG00000026508,ENSG00000196104
2.54e-12	29	GO:0007005	BP	mitochondrion organization	ENSG00000116898,ENSG00000167306,ENSG00000135297,ENSG00000197386,ENSG00000099821,ENSG00000177427,ENSG00000019991,ENSG00000130348,ENSG00000064012,ENSG00000167315,ENSG00000178057,ENSG00000108064,ENSG00000158828,ENSG00000117481,ENSG00000135900,ENSG00000164306
3.1e-12	54	GO:0022008	BP	neurogenesis	ENSG00000105695,ENSG00000130203,ENSG00000134198,ENSG00000005961,ENSG00000182149,ENSG00000079246,ENSG00000197386,ENSG00000197579,ENSG00000044090,ENSG00000103657,ENSG00000138623,ENSG00000156299,ENSG00000117245,ENSG00000130559,ENSG00000162928,ENSG00000180818
3.5e-12	49	GO:0000902	BP	cell morphogenesis	ENSG00000105695,ENSG00000130203,ENSG00000005961,ENSG00000153317,ENSG00000182149,ENSG00000109944,ENSG00000044090,ENSG00000138623,ENSG00000156299,ENSG00000130559,ENSG00000171564,ENSG00000176438,ENSG00000185245,ENSG00000019991,ENSG00000069702,ENSG00000077943
3.54e-12	53	GO:0005102	MF	receptor binding	ENSG00000065054,ENSG00000104823,ENSG00000117115,ENSG00000127914,ENSG00000130203,ENSG00000181195,ENSG00000143970,ENSG00000113790,ENSG00000138623,ENSG00000156299,ENSG00000053747,ENSG00000091409,ENSG00000170890,ENSG00000019991,ENSG00000069702,ENSG00000087008
3.75e-12	38	GO:0007264	BP	small GTPase mediated signal transduction	ENSG00000095383,ENSG00000130203,ENSG00000148429,ENSG00000165801,ENSG00000090924,ENSG00000118508,ENSG00000138193,ENSG00000153317,ENSG00000156299,ENSG00000173744,ENSG00000240771,ENSG00000107863,ENSG00000160691,ENSG00000146376,ENSG00000197226,ENSG00000115839
3.82e-12	40	GO:1901701	BP	cellular response to oxygen-containing compound	ENSG00000127914,ENSG00000130203,ENSG00000151320,ENSG00000112759,ENSG00000198839,ENSG00000079246,ENSG00000103569,ENSG00000129422,ENSG00000130816,ENSG00000157500,ENSG00000170890,ENSG00000019991,ENSG00000072310,ENSG00000106538,ENSG00000145708,ENSG00000160691
4.48e-12	42	GO:1902580	BP	single-organism cellular localization	ENSG00000065000,ENSG00000130203,ENSG00000151320,ENSG00000182093,ENSG00000197386,ENSG00000138674,ENSG00000104497,ENSG00000123983,ENSG00000157500,ENSG00000160710,ENSG00000162928,ENSG00000176438,ENSG00000177427,ENSG00000100815,ENSG00000131378,ENSG00000135476
4.6e-12	63	GO:0012501	BP	programmed cell death	ENSG00000130203,ENSG00000168890,ENSG00000090924,ENSG00000091106,ENSG00000101966,ENSG00000131746,ENSG00000167306,ENSG00000133048,ENSG00000197386,ENSG00000197579,ENSG00000088808,ENSG00000156299,ENSG00000091409,ENSG00000096696,ENSG00000105612,ENSG00000157500
5.26e-12	32	GO:0048285	BP	organelle fission	ENSG00000113456,ENSG00000135913,ENSG00000147874,ENSG00000091106,ENSG00000010292,ENSG00000044090,ENSG00000113318,ENSG00000099812,ENSG00000112029,ENSG00000177427,ENSG00000019991,ENSG00000135476,ENSG00000163611,ENSG00000087448,ENSG00000151503,ENSG00000058272
5.56e-12	43	GO:0010562	BP	positive regulation of phosphorus metabolic process	ENSG00000127914,ENSG00000130203,ENSG00000151320,ENSG00000138193,ENSG00000133048,ENSG00000044090,ENSG00000138623,ENSG00000138674,ENSG00000091409,ENSG00000123983,ENSG00000129474,ENSG00000170890,ENSG00000171564,ENSG00000019991,ENSG00000106538,ENSG00000120896
5.56e-12	43	GO:0045937	BP	positive regulation of phosphate metabolic process	ENSG00000127914,ENSG00000130203,ENSG00000151320,ENSG00000138193,ENSG00000133048,ENSG00000044090,ENSG00000138623,ENSG00000138674,ENSG00000091409,ENSG00000123983,ENSG00000129474,ENSG00000170890,ENSG00000171564,ENSG00000019991,ENSG00000106538,ENSG00000120896
5.58e-12	26	GO:0005874	CC	microtubule	ENSG00000130203,ENSG00000147874,ENSG00000091106,ENSG00000214595,ENSG00000118307,ENSG00000129422,ENSG00000163346,ENSG00000166963,ENSG00000117245,ENSG00000130559,ENSG00000145708,ENSG00000095066,ENSG00000100503,ENSG00000183137,ENSG00000130779,ENSG00000154328
5.59e-12	39	GO:0007169	BP	transmembrane receptor protein tyrosine kinase signaling pathway	ENSG00000105695,ENSG00000163635,ENSG00000090924,ENSG00000138193,ENSG00000085832,ENSG00000153233,ENSG00000156299,ENSG00000157500,ENSG00000019991,ENSG00000072310,ENSG00000160691,ENSG00000173269,ENSG00000152270,ENSG00000169047,ENSG00000103994,ENSG00000020181
5.8e-12	39	GO:0044463	CC	cell projection part	ENSG00000065000,ENSG00000072840,ENSG00000105695,ENSG00000127914,ENSG00000131183,ENSG00000085832,ENSG00000102189,ENSG00000197579,ENSG00000042317,ENSG00000138823,ENSG00000111254,ENSG00000117245,ENSG00000138074,ENSG00000077943,ENSG00000081479,ENSG00000145708
5.87e-12	21	GO:0009897	CC	external side of plasma membrane	ENSG00000126218,ENSG00000130203,ENSG00000005961,ENSG00000107738,ENSG00000081985,ENSG00000167741,ENSG00000138623,ENSG00000091409,ENSG00000171564,ENSG00000069702,ENSG00000136011,ENSG00000177455,ENSG00000026508,ENSG00000100299,ENSG00000134352,ENSG00000140678
6.06e-12	37	GO:0051050	BP	positive regulation of transport	ENSG00000100979,ENSG00000127914,ENSG00000130203,ENSG00000151320,ENSG00000131183,ENSG00000065534,ENSG00000197386,ENSG00000244731,ENSG00000121207,ENSG00000123983,ENSG00000170890,ENSG00000171564,ENSG00000177427,ENSG00000101670,ENSG00000106538,ENSG00000064012
7.59e-12	55	GO:0006468	BP	protein phosphorylation	ENSG00000127914,ENSG00000130203,ENSG00000138193,ENSG00000065534,ENSG00000081985,ENSG00000111358,ENSG00000133048,ENSG00000044090,ENSG00000102893,ENSG00000138623,ENSG00000138674,ENSG00000183421,ENSG00000129474,ENSG00000160710,ENSG00000161021,ENSG00000170890
8.99e-12	62	GO:0006915	BP	apoptotic process	ENSG00000130203,ENSG00000168890,ENSG00000090924,ENSG00000091106,ENSG00000101966,ENSG00000131746,ENSG00000167306,ENSG00000133048,ENSG00000197386,ENSG00000197579,ENSG00000088808,ENSG00000156299,ENSG00000091409,ENSG00000096696,ENSG00000105612,ENSG00000157500
9.36e-12	63	GO:0006366	BP	transcription from RNA polymerase II promoter	ENSG00000117000,ENSG00000163635,ENSG00000101966,ENSG00000105866,ENSG00000107738,ENSG00000111358,ENSG00000143970,ENSG00000176953,ENSG00000198373,ENSG00000091409,ENSG00000112029,ENSG00000129474,ENSG00000130816,ENSG00000141384,ENSG00000161021,ENSG00000163938
1.09e-11	29	GO:0070161	CC	anchoring junction	ENSG00000065054,ENSG00000005961,ENSG00000131746,ENSG00000134755,ENSG00000091409,ENSG00000096696,ENSG00000099812,ENSG00000129474,ENSG00000077943,ENSG00000120896,ENSG00000143363,ENSG00000165757,ENSG00000188158,ENSG00000058272,ENSG00000188352,ENSG00000075624
1.17e-11	39	GO:0033043	BP	regulation of organelle organization	ENSG00000092330,ENSG00000113456,ENSG00000116127,ENSG00000117115,ENSG00000148429,ENSG00000167306,ENSG00000143970,ENSG00000270765,ENSG00000044090,ENSG00000104142,ENSG00000112029,ENSG00000130816,ENSG00000177427,ENSG00000019991,ENSG00000072310,ENSG00000120896
1.28e-11	33	GO:0006954	BP	inflammatory response	ENSG00000130203,ENSG00000134198,ENSG00000143954,ENSG00000091106,ENSG00000101966,ENSG00000000971,ENSG00000133048,ENSG00000244731,ENSG00000138623,ENSG00000261701,ENSG00000090382,ENSG00000106538,ENSG00000145708,ENSG00000115414,ENSG00000128016,ENSG00000162711
1.33e-11	41	GO:0042175	CC	nuclear outer membrane-endoplasmic reticulum membrane network	ENSG00000151320,ENSG00000115275,ENSG00000159063,ENSG00000182093,ENSG00000121207,ENSG00000138674,ENSG00000006118,ENSG00000123983,ENSG00000176438,ENSG00000072310,ENSG00000148602,ENSG00000083807,ENSG00000116711,ENSG00000144468,ENSG00000115155,ENSG00000168000
1.34e-11	29	GO:0000323	CC	lytic vacuole	ENSG00000065000,ENSG00000130203,ENSG00000168890,ENSG00000181045,ENSG00000104142,ENSG00000131748,ENSG00000198589,ENSG00000104497,ENSG00000105612,ENSG00000081479,ENSG00000100926,ENSG00000120008,ENSG00000145708,ENSG00000159363,ENSG00000168140,ENSG00000179399
1.34e-11	29	GO:0005764	CC	lysosome	ENSG00000065000,ENSG00000130203,ENSG00000168890,ENSG00000181045,ENSG00000104142,ENSG00000131748,ENSG00000198589,ENSG00000104497,ENSG00000105612,ENSG00000081479,ENSG00000100926,ENSG00000120008,ENSG00000145708,ENSG00000159363,ENSG00000168140,ENSG00000179399
1.41e-11	34	GO:0007420	BP	brain development	ENSG00000105695,ENSG00000113456,ENSG00000117115,ENSG00000134198,ENSG00000079246,ENSG00000109944,ENSG00000197386,ENSG00000103657,ENSG00000138623,ENSG00000115657,ENSG00000123983,ENSG00000162928,ENSG00000077943,ENSG00000081479,ENSG00000090539,ENSG00000147526
1.45e-11	51	GO:0048699	BP	generation of neurons	ENSG00000105695,ENSG00000130203,ENSG00000134198,ENSG00000005961,ENSG00000182149,ENSG00000079246,ENSG00000197386,ENSG00000197579,ENSG00000044090,ENSG00000103657,ENSG00000138623,ENSG00000156299,ENSG00000130559,ENSG00000162928,ENSG00000180818,ENSG00000019991
1.62e-11	39	GO:1903047	BP	mitotic cell cycle process	ENSG00000116127,ENSG00000127914,ENSG00000135913,ENSG00000147874,ENSG00000091106,ENSG00000112877,ENSG00000010292,ENSG00000197386,ENSG00000044090,ENSG00000099812,ENSG00000112029,ENSG00000129474,ENSG00000173692,ENSG00000019991,ENSG00000135476,ENSG00000163611
1.64e-11	31	GO:0005773	CC	vacuole	ENSG00000065000,ENSG00000130203,ENSG00000168890,ENSG00000181045,ENSG00000197386,ENSG00000104142,ENSG00000131748,ENSG00000198589,ENSG00000104497,ENSG00000105612,ENSG00000081479,ENSG00000100926,ENSG00000120008,ENSG00000145708,ENSG00000159363,ENSG00000168140
1.74e-11	46	GO:0042802	MF	identical protein binding	ENSG00000116678,ENSG00000130203,ENSG00000005961,ENSG00000091106,ENSG00000112877,ENSG00000131183,ENSG00000085832,ENSG00000102189,ENSG00000197386,ENSG00000241935,ENSG00000090382,ENSG00000104497,ENSG00000152620,ENSG00000157500,ENSG00000169710,ENSG00000019991
1.86e-11	42	GO:0051276	BP	chromosome organization	ENSG00000092330,ENSG00000117000,ENSG00000117115,ENSG00000163635,ENSG00000083168,ENSG00000116731,ENSG00000010292,ENSG00000079246,ENSG00000143970,ENSG00000113318,ENSG00000043143,ENSG00000112029,ENSG00000130816,ENSG00000072310,ENSG00000135476,ENSG00000147548
2.13e-11	40	GO:0032940	BP	secretion by cell	ENSG00000005961,ENSG00000091106,ENSG00000133048,ENSG00000197386,ENSG00000104142,ENSG00000103528,ENSG00000111254,ENSG00000170890,ENSG00000171564,ENSG00000019991,ENSG00000072310,ENSG00000145708,ENSG00000185215,ENSG00000152270,ENSG00000169047,ENSG00000198734
2.17e-11	35	GO:0016788	MF	hydrolase activity, acting on ester bonds	ENSG00000113456,ENSG00000108389,ENSG00000138193,ENSG00000187091,ENSG00000136960,ENSG00000153233,ENSG00000105612,ENSG00000132541,ENSG00000169710,ENSG00000170890,ENSG00000101670,ENSG00000157399,ENSG00000116711,ENSG00000136881,ENSG00000152270,ENSG00000150712
2.32e-11	27	GO:0012506	CC	vesicle membrane	ENSG00000005961,ENSG00000118508,ENSG00000167306,ENSG00000085832,ENSG00000197386,ENSG00000138674,ENSG00000138074,ENSG00000157500,ENSG00000038945,ENSG00000072310,ENSG00000100815,ENSG00000107863,ENSG00000145740,ENSG00000185920,ENSG00000119844,ENSG00000136011
2.44e-11	28	GO:0005912	CC	adherens junction	ENSG00000065054,ENSG00000005961,ENSG00000131746,ENSG00000134755,ENSG00000091409,ENSG00000096696,ENSG00000099812,ENSG00000129474,ENSG00000077943,ENSG00000120896,ENSG00000143363,ENSG00000165757,ENSG00000188158,ENSG00000058272,ENSG00000188352,ENSG00000075624
2.95e-11	26	GO:0015711	BP	organic anion transport	ENSG00000105281,ENSG00000130203,ENSG00000170190,ENSG00000113073,ENSG00000197386,ENSG00000103042,ENSG00000103569,ENSG00000123983,ENSG00000138074,ENSG00000170890,ENSG00000149452,ENSG00000083807,ENSG00000116711,ENSG00000136881,ENSG00000168003,ENSG00000115839
3.45e-11	50	GO:1901700	BP	response to oxygen-containing compound	ENSG00000127914,ENSG00000130203,ENSG00000151320,ENSG00000112759,ENSG00000131183,ENSG00000198839,ENSG00000079246,ENSG00000081985,ENSG00000103569,ENSG00000129422,ENSG00000261701,ENSG00000130816,ENSG00000157500,ENSG00000170890,ENSG00000019991,ENSG00000069702
3.51e-11	39	GO:0042327	BP	positive regulation of phosphorylation	ENSG00000127914,ENSG00000138193,ENSG00000133048,ENSG00000044090,ENSG00000138623,ENSG00000138674,ENSG00000091409,ENSG00000129474,ENSG00000170890,ENSG00000171564,ENSG00000019991,ENSG00000106538,ENSG00000120896,ENSG00000160691,ENSG00000169047,ENSG00000135842
3.52e-11	41	GO:0022857	MF	transmembrane transporter activity	ENSG00000011677,ENSG00000105281,ENSG00000170190,ENSG00000181045,ENSG00000196660,ENSG00000112759,ENSG00000131183,ENSG00000113073,ENSG00000103042,ENSG00000103569,ENSG00000074803,ENSG00000115657,ENSG00000138074,ENSG00000136868,ENSG00000149452,ENSG00000175538
3.91e-11	23	GO:0051235	BP	maintenance of location	ENSG00000065000,ENSG00000130203,ENSG00000151320,ENSG00000135837,ENSG00000197579,ENSG00000176438,ENSG00000038945,ENSG00000107863,ENSG00000100503,ENSG00000158014,ENSG00000168000,ENSG00000183137,ENSG00000177455,ENSG00000135968,ENSG00000068903,ENSG00000073060
4.03e-11	32	GO:0008610	BP	lipid biosynthetic process	ENSG00000130203,ENSG00000108389,ENSG00000138193,ENSG00000159348,ENSG00000167306,ENSG00000153933,ENSG00000167741,ENSG00000131748,ENSG00000123983,ENSG00000129474,ENSG00000169710,ENSG00000170890,ENSG00000072310,ENSG00000083807,ENSG00000116711,ENSG00000136881
4.16e-11	50	GO:0051254	BP	positive regulation of RNA metabolic process	ENSG00000117000,ENSG00000117115,ENSG00000163635,ENSG00000083168,ENSG00000111358,ENSG00000143970,ENSG00000172493,ENSG00000197579,ENSG00000176953,ENSG00000091409,ENSG00000161021,ENSG00000163938,ENSG00000170890,ENSG00000019991,ENSG00000072310,ENSG00000077943
4.44e-11	46	GO:1901135	BP	carbohydrate derivative metabolic process	ENSG00000092330,ENSG00000130203,ENSG00000151320,ENSG00000178031,ENSG00000115275,ENSG00000131183,ENSG00000159063,ENSG00000135297,ENSG00000138674,ENSG00000198682,ENSG00000151576,ENSG00000170890,ENSG00000019991,ENSG00000081479,ENSG00000132781,ENSG00000157399
4.55e-11	22	GO:0044282	BP	small molecule catabolic process	ENSG00000104823,ENSG00000130203,ENSG00000136960,ENSG00000241935,ENSG00000084110,ENSG00000113790,ENSG00000162928,ENSG00000167969,ENSG00000087008,ENSG00000151611,ENSG00000196177,ENSG00000169047,ENSG00000272325,ENSG00000117305,ENSG00000128928,ENSG00000139531
4.88e-11	53	GO:0006955	BP	immune response	ENSG00000143954,ENSG00000091106,ENSG00000101966,ENSG00000107738,ENSG00000000971,ENSG00000079246,ENSG00000133048,ENSG00000136960,ENSG00000244731,ENSG00000103569,ENSG00000138623,ENSG00000160710,ENSG00000170890,ENSG00000171564,ENSG00000069702,ENSG00000131378
5.23e-11	22	GO:0046942	BP	carboxylic acid transport	ENSG00000105281,ENSG00000130203,ENSG00000170190,ENSG00000197386,ENSG00000103042,ENSG00000103569,ENSG00000123983,ENSG00000138074,ENSG00000170890,ENSG00000083807,ENSG00000116711,ENSG00000136881,ENSG00000168003,ENSG00000115839,ENSG00000169507,ENSG00000132326
5.7e-11	47	GO:0002682	BP	regulation of immune system process	ENSG00000065000,ENSG00000117115,ENSG00000143954,ENSG00000005961,ENSG00000091106,ENSG00000101966,ENSG00000107738,ENSG00000000971,ENSG00000143970,ENSG00000244731,ENSG00000129422,ENSG00000138623,ENSG00000160710,ENSG00000170890,ENSG00000106538,ENSG00000131378
5.75e-11	27	GO:0005929	CC	cilium	ENSG00000072840,ENSG00000116127,ENSG00000127914,ENSG00000203965,ENSG00000085832,ENSG00000197579,ENSG00000042317,ENSG00000111254,ENSG00000117245,ENSG00000120008,ENSG00000095397,ENSG00000169047,ENSG00000131697,ENSG00000185920,ENSG00000058453,ENSG00000173226
6e-11	22	GO:0015849	BP	organic acid transport	ENSG00000105281,ENSG00000130203,ENSG00000170190,ENSG00000197386,ENSG00000103042,ENSG00000103569,ENSG00000123983,ENSG00000138074,ENSG00000170890,ENSG00000083807,ENSG00000116711,ENSG00000136881,ENSG00000168003,ENSG00000115839,ENSG00000169507,ENSG00000132326
6.26e-11	21	GO:0015631	MF	tubulin binding	ENSG00000107771,ENSG00000135837,ENSG00000197386,ENSG00000270765,ENSG00000118307,ENSG00000166963,ENSG00000117245,ENSG00000130559,ENSG00000084693,ENSG00000103546,ENSG00000183137,ENSG00000118473,ENSG00000122970,ENSG00000130779,ENSG00000154328,ENSG00000054523
6.34e-11	24	GO:0005578	CC	proteinaceous extracellular matrix	ENSG00000152595,ENSG00000178031,ENSG00000083782,ENSG00000133048,ENSG00000087116,ENSG00000053747,ENSG00000091409,ENSG00000069702,ENSG00000173269,ENSG00000179399,ENSG00000115414,ENSG00000159166,ENSG00000165072,ENSG00000188157,ENSG00000143382,ENSG00000132470
7.35e-11	48	GO:0051240	BP	positive regulation of multicellular organismal process	ENSG00000065000,ENSG00000130203,ENSG00000151320,ENSG00000182149,ENSG00000079246,ENSG00000081985,ENSG00000133048,ENSG00000143970,ENSG00000044090,ENSG00000138623,ENSG00000156299,ENSG00000171564,ENSG00000019991,ENSG00000101670,ENSG00000064012,ENSG00000115414
7.49e-11	29	GO:0051056	BP	regulation of small GTPase mediated signal transduction	ENSG00000095383,ENSG00000130203,ENSG00000148429,ENSG00000165801,ENSG00000090924,ENSG00000138193,ENSG00000153317,ENSG00000156299,ENSG00000173744,ENSG00000240771,ENSG00000107863,ENSG00000146376,ENSG00000197226,ENSG00000115839,ENSG00000188157,ENSG00000186635
7.59e-11	43	GO:0001932	BP	regulation of protein phosphorylation	ENSG00000127914,ENSG00000130203,ENSG00000138193,ENSG00000133048,ENSG00000044090,ENSG00000138623,ENSG00000138674,ENSG00000129474,ENSG00000160710,ENSG00000170890,ENSG00000019991,ENSG00000106538,ENSG00000160691,ENSG00000135842,ENSG00000108861,ENSG00000137936
7.87e-11	22	GO:0043235	CC	receptor complex	ENSG00000116678,ENSG00000005961,ENSG00000138823,ENSG00000091409,ENSG00000069702,ENSG00000077943,ENSG00000081479,ENSG00000169047,ENSG00000185436,ENSG00000132470,ENSG00000243646,ENSG00000162896,ENSG00000026508,ENSG00000113594,ENSG00000134352,ENSG00000140678
9.01e-11	46	GO:0006461	BP	protein complex assembly	ENSG00000065054,ENSG00000147874,ENSG00000083168,ENSG00000091106,ENSG00000131183,ENSG00000085832,ENSG00000104142,ENSG00000104450,ENSG00000138674,ENSG00000112029,ENSG00000129474,ENSG00000171564,ENSG00000177427,ENSG00000069702,ENSG00000153207,ENSG00000163611
9.03e-11	23	GO:0010876	BP	lipid localization	ENSG00000100979,ENSG00000130203,ENSG00000103569,ENSG00000121207,ENSG00000131748,ENSG00000138823,ENSG00000123983,ENSG00000149823,ENSG00000170890,ENSG00000038945,ENSG00000101670,ENSG00000083807,ENSG00000116711,ENSG00000136881,ENSG00000168000,ENSG00000185920
9.52e-11	46	GO:0070271	BP	protein complex biogenesis	ENSG00000065054,ENSG00000147874,ENSG00000083168,ENSG00000091106,ENSG00000131183,ENSG00000085832,ENSG00000104142,ENSG00000104450,ENSG00000138674,ENSG00000112029,ENSG00000129474,ENSG00000171564,ENSG00000177427,ENSG00000069702,ENSG00000153207,ENSG00000163611
1.03e-10	39	GO:0005789	CC	endoplasmic reticulum membrane	ENSG00000151320,ENSG00000115275,ENSG00000159063,ENSG00000182093,ENSG00000121207,ENSG00000138674,ENSG00000006118,ENSG00000123983,ENSG00000072310,ENSG00000148602,ENSG00000083807,ENSG00000116711,ENSG00000144468,ENSG00000115155,ENSG00000168000,ENSG00000100258
1.13e-10	35	GO:0045597	BP	positive regulation of cell differentiation	ENSG00000065000,ENSG00000130203,ENSG00000151320,ENSG00000107738,ENSG00000182149,ENSG00000079246,ENSG00000143119,ENSG00000143970,ENSG00000044090,ENSG00000138623,ENSG00000156299,ENSG00000161021,ENSG00000171564,ENSG00000019991,ENSG00000038945,ENSG00000106538
1.19e-10	21	GO:0034470	BP	ncRNA processing	ENSG00000135297,ENSG00000141994,ENSG00000105865,ENSG00000117597,ENSG00000124383,ENSG00000151576,ENSG00000160710,ENSG00000151304,ENSG00000065457,ENSG00000106246,ENSG00000132275,ENSG00000143493,ENSG00000149016,ENSG00000043514,ENSG00000117481,ENSG00000128191
1.22e-10	35	GO:0006974	BP	cellular response to DNA damage stimulus	ENSG00000113456,ENSG00000101966,ENSG00000079246,ENSG00000111358,ENSG00000197579,ENSG00000111877,ENSG00000113318,ENSG00000173692,ENSG00000185504,ENSG00000132781,ENSG00000083093,ENSG00000143493,ENSG00000135999,ENSG00000149136,ENSG00000164190,ENSG00000137760
1.42e-10	30	GO:0061061	BP	muscle structure development	ENSG00000072840,ENSG00000151320,ENSG00000065534,ENSG00000143119,ENSG00000096696,ENSG00000141161,ENSG00000161021,ENSG00000069702,ENSG00000077943,ENSG00000163092,ENSG00000118495,ENSG00000116604,ENSG00000134571,ENSG00000075624,ENSG00000168758,ENSG00000096717
1.43e-10	31	GO:0006897	BP	endocytosis	ENSG00000130203,ENSG00000085832,ENSG00000102189,ENSG00000136960,ENSG00000244731,ENSG00000261701,ENSG00000038945,ENSG00000081479,ENSG00000174791,ENSG00000095066,ENSG00000075624,ENSG00000088827,ENSG00000118004,ENSG00000119321,ENSG00000136011,ENSG00000092929
1.63e-10	48	GO:1902680	BP	positive regulation of RNA biosynthetic process	ENSG00000117000,ENSG00000117115,ENSG00000163635,ENSG00000083168,ENSG00000111358,ENSG00000143970,ENSG00000172493,ENSG00000197579,ENSG00000176953,ENSG00000091409,ENSG00000161021,ENSG00000163938,ENSG00000170890,ENSG00000019991,ENSG00000072310,ENSG00000077943
1.68e-10	40	GO:0016482	BP	cytoplasmic transport	ENSG00000065000,ENSG00000148429,ENSG00000151320,ENSG00000118508,ENSG00000085832,ENSG00000102189,ENSG00000197386,ENSG00000083097,ENSG00000138674,ENSG00000173744,ENSG00000104497,ENSG00000123983,ENSG00000149823,ENSG00000160710,ENSG00000162928,ENSG00000170890
1.69e-10	30	GO:0001568	BP	blood vessel development	ENSG00000130203,ENSG00000083168,ENSG00000187091,ENSG00000065534,ENSG00000133048,ENSG00000136960,ENSG00000044090,ENSG00000019991,ENSG00000069702,ENSG00000160691,ENSG00000173269,ENSG00000185215,ENSG00000064012,ENSG00000152270,ENSG00000187513,ENSG00000004399
2.1e-10	39	GO:0034220	BP	ion transmembrane transport	ENSG00000011677,ENSG00000105281,ENSG00000127914,ENSG00000151320,ENSG00000170190,ENSG00000181045,ENSG00000196660,ENSG00000131183,ENSG00000113073,ENSG00000197386,ENSG00000103042,ENSG00000103569,ENSG00000198373,ENSG00000074803,ENSG00000136868,ENSG00000145708
2.31e-10	33	GO:0016337	BP	single organismal cell-cell adhesion	ENSG00000065000,ENSG00000005961,ENSG00000107738,ENSG00000134755,ENSG00000164024,ENSG00000091409,ENSG00000096696,ENSG00000171564,ENSG00000077943,ENSG00000160691,ENSG00000186417,ENSG00000064012,ENSG00000131697,ENSG00000075624,ENSG00000088827,ENSG00000108861
2.38e-10	22	GO:0098552	CC	side of membrane	ENSG00000126218,ENSG00000130203,ENSG00000005961,ENSG00000107738,ENSG00000081985,ENSG00000167741,ENSG00000138623,ENSG00000091409,ENSG00000171564,ENSG00000069702,ENSG00000136011,ENSG00000177455,ENSG00000116218,ENSG00000026508,ENSG00000100299,ENSG00000134352
2.39e-10	34	GO:0035295	BP	tube development	ENSG00000133048,ENSG00000197386,ENSG00000087116,ENSG00000053747,ENSG00000091409,ENSG00000072310,ENSG00000077943,ENSG00000090539,ENSG00000106538,ENSG00000164488,ENSG00000064012,ENSG00000004399,ENSG00000115414,ENSG00000185920,ENSG00000164190,ENSG00000168758
2.5e-10	42	GO:0071495	BP	cellular response to endogenous stimulus	ENSG00000127914,ENSG00000151320,ENSG00000108389,ENSG00000131183,ENSG00000103569,ENSG00000129422,ENSG00000130816,ENSG00000157500,ENSG00000170890,ENSG00000171564,ENSG00000069702,ENSG00000072310,ENSG00000077943,ENSG00000106538,ENSG00000145708,ENSG00000160691
2.66e-10	31	GO:0048729	BP	tissue morphogenesis	ENSG00000065534,ENSG00000197386,ENSG00000197579,ENSG00000183421,ENSG00000096696,ENSG00000129474,ENSG00000019991,ENSG00000069702,ENSG00000077943,ENSG00000090539,ENSG00000163092,ENSG00000064012,ENSG00000004399,ENSG00000134571,ENSG00000185920,ENSG00000168758
2.69e-10	23	GO:1901565	BP	organonitrogen compound catabolic process	ENSG00000136960,ENSG00000241935,ENSG00000084110,ENSG00000088826,ENSG00000132781,ENSG00000196177,ENSG00000152270,ENSG00000179399,ENSG00000148832,ENSG00000188157,ENSG00000136011,ENSG00000095059,ENSG00000119125,ENSG00000026508,ENSG00000117305,ENSG00000128928
3.11e-10	27	GO:0009314	BP	response to radiation	ENSG00000113456,ENSG00000130203,ENSG00000164024,ENSG00000079246,ENSG00000197386,ENSG00000121207,ENSG00000081479,ENSG00000144468,ENSG00000179399,ENSG00000131697,ENSG00000143493,ENSG00000188157,ENSG00000164190,ENSG00000164306,ENSG00000096717,ENSG00000110697
3.28e-10	9	GO:1902883	BP	negative regulation of response to oxidative stress	ENSG00000261701,ENSG00000019991,ENSG00000126602,ENSG00000158828,ENSG00000096717,ENSG00000112096,ENSG00000166170,ENSG00000170075,ENSG00000105976
3.28e-10	9	GO:1900408	BP	negative regulation of cellular response to oxidative stress	ENSG00000261701,ENSG00000019991,ENSG00000126602,ENSG00000158828,ENSG00000096717,ENSG00000112096,ENSG00000166170,ENSG00000170075,ENSG00000105976
3.36e-10	25	GO:0030659	CC	cytoplasmic vesicle membrane	ENSG00000005961,ENSG00000118508,ENSG00000167306,ENSG00000085832,ENSG00000197386,ENSG00000138674,ENSG00000038945,ENSG00000072310,ENSG00000100815,ENSG00000107863,ENSG00000145740,ENSG00000185920,ENSG00000119844,ENSG00000136011,ENSG00000118473,ENSG00000130779
3.92e-10	30	GO:0001944	BP	vasculature development	ENSG00000130203,ENSG00000083168,ENSG00000187091,ENSG00000065534,ENSG00000133048,ENSG00000136960,ENSG00000044090,ENSG00000019991,ENSG00000069702,ENSG00000160691,ENSG00000173269,ENSG00000185215,ENSG00000064012,ENSG00000152270,ENSG00000187513,ENSG00000004399
4.04e-10	50	GO:0009719	BP	response to endogenous stimulus	ENSG00000127914,ENSG00000130203,ENSG00000151320,ENSG00000108389,ENSG00000131183,ENSG00000103569,ENSG00000129422,ENSG00000130816,ENSG00000157500,ENSG00000170890,ENSG00000171564,ENSG00000069702,ENSG00000072310,ENSG00000077943,ENSG00000106538,ENSG00000145708
4.1e-10	26	GO:0046578	BP	regulation of Ras protein signal transduction	ENSG00000095383,ENSG00000130203,ENSG00000148429,ENSG00000165801,ENSG00000090924,ENSG00000138193,ENSG00000153317,ENSG00000156299,ENSG00000173744,ENSG00000240771,ENSG00000107863,ENSG00000197226,ENSG00000115839,ENSG00000188157,ENSG00000186635,ENSG00000066777
4.2e-10	40	GO:0019637	BP	organophosphate metabolic process	ENSG00000130203,ENSG00000151320,ENSG00000108389,ENSG00000138193,ENSG00000187091,ENSG00000136960,ENSG00000153933,ENSG00000198682,ENSG00000123983,ENSG00000124615,ENSG00000129474,ENSG00000152620,ENSG00000170890,ENSG00000101670,ENSG00000132781,ENSG00000116711
4.87e-10	21	GO:0006869	BP	lipid transport	ENSG00000100979,ENSG00000130203,ENSG00000103569,ENSG00000121207,ENSG00000131748,ENSG00000138823,ENSG00000123983,ENSG00000149823,ENSG00000170890,ENSG00000038945,ENSG00000101670,ENSG00000083807,ENSG00000116711,ENSG00000136881,ENSG00000185920,ENSG00000096717
5.52e-10	18	GO:0015850	BP	organic hydroxy compound transport	ENSG00000100979,ENSG00000130203,ENSG00000170190,ENSG00000103569,ENSG00000131748,ENSG00000038945,ENSG00000101670,ENSG00000083807,ENSG00000103546,ENSG00000136881,ENSG00000185920,ENSG00000158828,ENSG00000096717,ENSG00000073060,ENSG00000015520,ENSG00000084674
5.83e-10	40	GO:0044092	BP	negative regulation of molecular function	ENSG00000116678,ENSG00000130203,ENSG00000170099,ENSG00000083168,ENSG00000091106,ENSG00000101966,ENSG00000244731,ENSG00000124383,ENSG00000198373,ENSG00000261701,ENSG00000112029,ENSG00000129474,ENSG00000160710,ENSG00000173692,ENSG00000184203,ENSG00000019991
6.07e-10	41	GO:0018193	BP	peptidyl-amino acid modification	ENSG00000117115,ENSG00000126218,ENSG00000127914,ENSG00000083168,ENSG00000115275,ENSG00000116731,ENSG00000159063,ENSG00000164024,ENSG00000081985,ENSG00000133048,ENSG00000143970,ENSG00000138674,ENSG00000043143,ENSG00000130816,ENSG00000019991,ENSG00000084693
6.08e-10	24	GO:0034660	BP	ncRNA metabolic process	ENSG00000135297,ENSG00000141994,ENSG00000105865,ENSG00000117597,ENSG00000124383,ENSG00000151576,ENSG00000160710,ENSG00000130348,ENSG00000151304,ENSG00000065457,ENSG00000106246,ENSG00000132275,ENSG00000143493,ENSG00000149016,ENSG00000043514,ENSG00000117481
7.13e-10	50	GO:0042127	BP	regulation of cell proliferation	ENSG00000092330,ENSG00000130203,ENSG00000143954,ENSG00000101966,ENSG00000107738,ENSG00000187091,ENSG00000081985,ENSG00000197579,ENSG00000130816,ENSG00000163938,ENSG00000170890,ENSG00000180818,ENSG00000069702,ENSG00000090539,ENSG00000160691,ENSG00000116711
7.13e-10	20	GO:0005769	CC	early endosome	ENSG00000130203,ENSG00000108389,ENSG00000118508,ENSG00000085832,ENSG00000102189,ENSG00000104142,ENSG00000104497,ENSG00000157500,ENSG00000101670,ENSG00000136643,ENSG00000119321,ENSG00000136051,ENSG00000154710,ENSG00000157077,ENSG00000176783,ENSG00000177548
7.32e-10	17	GO:0050662	MF	coenzyme binding	ENSG00000135297,ENSG00000141994,ENSG00000105865,ENSG00000113790,ENSG00000169710,ENSG00000087008,ENSG00000196177,ENSG00000096717,ENSG00000156709,ENSG00000042286,ENSG00000068903,ENSG00000117305,ENSG00000128928,ENSG00000139531,ENSG00000131781,ENSG00000161533
7.52e-10	45	GO:0022414	BP	reproductive process	ENSG00000127914,ENSG00000143569,ENSG00000083782,ENSG00000187091,ENSG00000197386,ENSG00000044090,ENSG00000087116,ENSG00000104450,ENSG00000111877,ENSG00000173744,ENSG00000111254,ENSG00000112029,ENSG00000141384,ENSG00000165209,ENSG00000145708,ENSG00000064012
7.58e-10	40	GO:0060341	BP	regulation of cellular localization	ENSG00000151320,ENSG00000167306,ENSG00000123983,ENSG00000157500,ENSG00000170890,ENSG00000171564,ENSG00000177427,ENSG00000072310,ENSG00000145708,ENSG00000064012,ENSG00000152270,ENSG00000169047,ENSG00000058272,ENSG00000115839,ENSG00000134571,ENSG00000162711
7.93e-10	46	GO:1903508	BP	positive regulation of nucleic acid-templated transcription	ENSG00000117000,ENSG00000117115,ENSG00000163635,ENSG00000083168,ENSG00000143970,ENSG00000172493,ENSG00000197579,ENSG00000176953,ENSG00000091409,ENSG00000161021,ENSG00000163938,ENSG00000170890,ENSG00000019991,ENSG00000072310,ENSG00000077943,ENSG00000118495
7.93e-10	46	GO:0045893	BP	positive regulation of transcription, DNA-templated	ENSG00000117000,ENSG00000117115,ENSG00000163635,ENSG00000083168,ENSG00000143970,ENSG00000172493,ENSG00000197579,ENSG00000176953,ENSG00000091409,ENSG00000161021,ENSG00000163938,ENSG00000170890,ENSG00000019991,ENSG00000072310,ENSG00000077943,ENSG00000118495
8.17e-10	27	GO:0048514	BP	blood vessel morphogenesis	ENSG00000130203,ENSG00000083168,ENSG00000187091,ENSG00000065534,ENSG00000133048,ENSG00000136960,ENSG00000044090,ENSG00000019991,ENSG00000160691,ENSG00000173269,ENSG00000185215,ENSG00000064012,ENSG00000152270,ENSG00000004399,ENSG00000115414,ENSG00000020181
8.21e-10	50	GO:0010941	BP	regulation of cell death	ENSG00000130203,ENSG00000090924,ENSG00000091106,ENSG00000101966,ENSG00000167306,ENSG00000197386,ENSG00000197579,ENSG00000156299,ENSG00000261701,ENSG00000091409,ENSG00000157500,ENSG00000160710,ENSG00000171564,ENSG00000173692,ENSG00000019991,ENSG00000064012
8.35e-10	33	GO:0006520	BP	cellular amino acid metabolic process	ENSG00000117115,ENSG00000127914,ENSG00000133048,ENSG00000197386,ENSG00000241935,ENSG00000084110,ENSG00000173692,ENSG00000019991,ENSG00000130348,ENSG00000137274,ENSG00000160691,ENSG00000196177,ENSG00000132837,ENSG00000136881,ENSG00000138381,ENSG00000137936
8.76e-10	24	GO:0030055	CC	cell-substrate junction	ENSG00000065054,ENSG00000005961,ENSG00000131746,ENSG00000091409,ENSG00000099812,ENSG00000129474,ENSG00000077943,ENSG00000120896,ENSG00000143363,ENSG00000188158,ENSG00000058272,ENSG00000188352,ENSG00000075624,ENSG00000132470,ENSG00000002549,ENSG00000026508
8.89e-10	53	GO:0004872	MF	receptor activity	ENSG00000011677,ENSG00000095539,ENSG00000105281,ENSG00000116678,ENSG00000144730,ENSG00000081985,ENSG00000136960,ENSG00000138623,ENSG00000153233,ENSG00000082684,ENSG00000147255,ENSG00000185245,ENSG00000038945,ENSG00000069702,ENSG00000069122,ENSG00000004399
8.94e-10	31	GO:0050801	BP	ion homeostasis	ENSG00000065000,ENSG00000130203,ENSG00000151320,ENSG00000101966,ENSG00000131183,ENSG00000138193,ENSG00000113073,ENSG00000197386,ENSG00000115657,ENSG00000170890,ENSG00000101670,ENSG00000136868,ENSG00000163975,ENSG00000145740,ENSG00000158014,ENSG00000164647
9.29e-10	31	GO:0032101	BP	regulation of response to external stimulus	ENSG00000117115,ENSG00000130203,ENSG00000101966,ENSG00000164024,ENSG00000000971,ENSG00000244731,ENSG00000129422,ENSG00000138623,ENSG00000185245,ENSG00000106538,ENSG00000155506,ENSG00000128016,ENSG00000162711,ENSG00000185436,ENSG00000020181,ENSG00000136011
9.29e-10	20	GO:0008509	MF	anion transmembrane transporter activity	ENSG00000011677,ENSG00000105281,ENSG00000170190,ENSG00000181045,ENSG00000131183,ENSG00000113073,ENSG00000103042,ENSG00000103569,ENSG00000074803,ENSG00000149452,ENSG00000168003,ENSG00000094755,ENSG00000169507,ENSG00000139974,ENSG00000121940,ENSG00000162383
9.48e-10	35	GO:1902533	BP	positive regulation of intracellular signal transduction	ENSG00000126218,ENSG00000151320,ENSG00000138193,ENSG00000133048,ENSG00000197386,ENSG00000138623,ENSG00000129474,ENSG00000170890,ENSG00000171564,ENSG00000019991,ENSG00000120896,ENSG00000160691,ENSG00000064012,ENSG00000158828,ENSG00000168758,ENSG00000136689
9.76e-10	27	GO:0035239	BP	tube morphogenesis	ENSG00000197386,ENSG00000053747,ENSG00000077943,ENSG00000090539,ENSG00000064012,ENSG00000004399,ENSG00000115414,ENSG00000185920,ENSG00000164190,ENSG00000168758,ENSG00000132470,ENSG00000136689,ENSG00000196878,ENSG00000026508,ENSG00000106078,ENSG00000138182
9.8e-10	34	GO:0005694	CC	chromosome	ENSG00000092330,ENSG00000113456,ENSG00000117115,ENSG00000083168,ENSG00000010292,ENSG00000079246,ENSG00000143970,ENSG00000113318,ENSG00000124383,ENSG00000130816,ENSG00000119906,ENSG00000147548,ENSG00000132275,ENSG00000151503,ENSG00000058272,ENSG00000143493
9.88e-10	55	GO:0006357	BP	regulation of transcription from RNA polymerase II promoter	ENSG00000117000,ENSG00000163635,ENSG00000101966,ENSG00000105866,ENSG00000107738,ENSG00000143970,ENSG00000176953,ENSG00000198373,ENSG00000091409,ENSG00000112029,ENSG00000129474,ENSG00000130816,ENSG00000161021,ENSG00000163938,ENSG00000170890,ENSG00000019991
1.03e-09	29	GO:0030155	BP	regulation of cell adhesion	ENSG00000065000,ENSG00000107738,ENSG00000053747,ENSG00000091409,ENSG00000171564,ENSG00000090539,ENSG00000163975,ENSG00000164488,ENSG00000152270,ENSG00000058272,ENSG00000108861,ENSG00000143126,ENSG00000124782,ENSG00000136689,ENSG00000095059,ENSG00000026508
1.07e-09	30	GO:0070011	MF	peptidase activity, acting on L-amino acid peptides	ENSG00000126218,ENSG00000135913,ENSG00000178031,ENSG00000088882,ENSG00000164024,ENSG00000167741,ENSG00000087116,ENSG00000164062,ENSG00000164164,ENSG00000261701,ENSG00000084693,ENSG00000135476,ENSG00000148702,ENSG00000064012,ENSG00000144468,ENSG00000198734
1.09e-09	36	GO:1901698	BP	response to nitrogen compound	ENSG00000127914,ENSG00000130203,ENSG00000151320,ENSG00000131183,ENSG00000103569,ENSG00000129422,ENSG00000130816,ENSG00000157500,ENSG00000160710,ENSG00000170890,ENSG00000072310,ENSG00000106538,ENSG00000131378,ENSG00000145708,ENSG00000149452,ENSG00000160691
1.11e-09	17	GO:0016323	CC	basolateral plasma membrane	ENSG00000112759,ENSG00000131183,ENSG00000103569,ENSG00000138823,ENSG00000091409,ENSG00000096696,ENSG00000149452,ENSG00000083807,ENSG00000115155,ENSG00000132470,ENSG00000149418,ENSG00000026508,ENSG00000125257,ENSG00000168615,ENSG00000008710,ENSG00000184292
1.16e-09	34	GO:0034622	BP	cellular macromolecular complex assembly	ENSG00000083168,ENSG00000085832,ENSG00000104142,ENSG00000104450,ENSG00000112029,ENSG00000160710,ENSG00000171564,ENSG00000069702,ENSG00000153207,ENSG00000100503,ENSG00000134571,ENSG00000162711,ENSG00000178057,ENSG00000108064,ENSG00000014919,ENSG00000066777
1.19e-09	22	GO:0046486	BP	glycerolipid metabolic process	ENSG00000130203,ENSG00000108389,ENSG00000138193,ENSG00000136960,ENSG00000138823,ENSG00000123983,ENSG00000129474,ENSG00000169710,ENSG00000170890,ENSG00000072310,ENSG00000083807,ENSG00000116711,ENSG00000100078,ENSG00000096717,ENSG00000073060,ENSG00000179085
1.22e-09	23	GO:0005911	CC	cell-cell junction	ENSG00000151320,ENSG00000134755,ENSG00000065534,ENSG00000143119,ENSG00000156299,ENSG00000091409,ENSG00000096696,ENSG00000129474,ENSG00000165757,ENSG00000187513,ENSG00000188158,ENSG00000131697,ENSG00000164647,ENSG00000116218,ENSG00000068903,ENSG00000171680
1.23e-09	32	GO:0030162	BP	regulation of proteolysis	ENSG00000130203,ENSG00000135913,ENSG00000170099,ENSG00000091106,ENSG00000101966,ENSG00000182149,ENSG00000244731,ENSG00000112029,ENSG00000173692,ENSG00000019991,ENSG00000135476,ENSG00000064012,ENSG00000115414,ENSG00000162711,ENSG00000158828,ENSG00000118369
1.24e-09	21	GO:0006260	BP	DNA replication	ENSG00000092330,ENSG00000113456,ENSG00000111877,ENSG00000170890,ENSG00000160294,ENSG00000160691,ENSG00000161036,ENSG00000108064,ENSG00000149136,ENSG00000164306,ENSG00000005156,ENSG00000096717,ENSG00000035928,ENSG00000092853,ENSG00000129566,ENSG00000108469
1.32e-09	24	GO:0007067	BP	mitotic nuclear division	ENSG00000135913,ENSG00000147874,ENSG00000091106,ENSG00000010292,ENSG00000044090,ENSG00000099812,ENSG00000112029,ENSG00000019991,ENSG00000135476,ENSG00000163611,ENSG00000087448,ENSG00000151503,ENSG00000058272,ENSG00000164190,ENSG00000130779,ENSG00000068903
1.32e-09	35	GO:0002684	BP	positive regulation of immune system process	ENSG00000065000,ENSG00000143954,ENSG00000005961,ENSG00000091106,ENSG00000101966,ENSG00000000971,ENSG00000143970,ENSG00000244731,ENSG00000138623,ENSG00000170890,ENSG00000106538,ENSG00000131378,ENSG00000064012,ENSG00000075624,ENSG00000108861,ENSG00000177455
1.32e-09	35	GO:0044431	CC	Golgi apparatus part	ENSG00000065000,ENSG00000126218,ENSG00000164597,ENSG00000118508,ENSG00000138193,ENSG00000144730,ENSG00000083097,ENSG00000138674,ENSG00000166448,ENSG00000006118,ENSG00000103528,ENSG00000149823,ENSG00000072310,ENSG00000100815,ENSG00000107863,ENSG00000157399
1.35e-09	30	GO:0007265	BP	Ras protein signal transduction	ENSG00000095383,ENSG00000130203,ENSG00000148429,ENSG00000165801,ENSG00000090924,ENSG00000118508,ENSG00000138193,ENSG00000153317,ENSG00000156299,ENSG00000173744,ENSG00000240771,ENSG00000107863,ENSG00000160691,ENSG00000197226,ENSG00000115839,ENSG00000188157
1.39e-09	28	GO:0044106	BP	cellular amine metabolic process	ENSG00000127914,ENSG00000133048,ENSG00000136960,ENSG00000088826,ENSG00000123983,ENSG00000170890,ENSG00000173692,ENSG00000019991,ENSG00000160691,ENSG00000116711,ENSG00000132837,ENSG00000148832,ENSG00000100078,ENSG00000137936,ENSG00000158828,ENSG00000095059
1.48e-09	38	GO:0009887	BP	organ morphogenesis	ENSG00000072840,ENSG00000083168,ENSG00000131183,ENSG00000065534,ENSG00000143970,ENSG00000197386,ENSG00000197579,ENSG00000167522,ENSG00000091409,ENSG00000096696,ENSG00000019991,ENSG00000069702,ENSG00000077943,ENSG00000163092,ENSG00000083093,ENSG00000004399
1.51e-09	23	GO:0032318	BP	regulation of Ras GTPase activity	ENSG00000095383,ENSG00000148429,ENSG00000165801,ENSG00000090924,ENSG00000153317,ENSG00000156299,ENSG00000173744,ENSG00000240771,ENSG00000107863,ENSG00000197226,ENSG00000115839,ENSG00000188157,ENSG00000186635,ENSG00000066777,ENSG00000154710,ENSG00000171680
1.53e-09	26	GO:0043623	BP	cellular protein complex assembly	ENSG00000085832,ENSG00000104142,ENSG00000104450,ENSG00000112029,ENSG00000171564,ENSG00000069702,ENSG00000153207,ENSG00000100503,ENSG00000134571,ENSG00000162711,ENSG00000178057,ENSG00000108064,ENSG00000014919,ENSG00000066777,ENSG00000130779,ENSG00000157077
2.01e-09	28	GO:0009308	BP	amine metabolic process	ENSG00000127914,ENSG00000133048,ENSG00000136960,ENSG00000088826,ENSG00000123983,ENSG00000170890,ENSG00000173692,ENSG00000019991,ENSG00000160691,ENSG00000116711,ENSG00000132837,ENSG00000148832,ENSG00000100078,ENSG00000137936,ENSG00000158828,ENSG00000095059
2.1e-09	29	GO:0048471	CC	perinuclear region of cytoplasm	ENSG00000151320,ENSG00000131183,ENSG00000133048,ENSG00000044090,ENSG00000121207,ENSG00000138674,ENSG00000153233,ENSG00000154556,ENSG00000123983,ENSG00000151304,ENSG00000185920,ENSG00000158828,ENSG00000066777,ENSG00000132326,ENSG00000130158,ENSG00000151014
2.24e-09	36	GO:0022891	MF	substrate-specific transmembrane transporter activity	ENSG00000011677,ENSG00000105281,ENSG00000170190,ENSG00000181045,ENSG00000196660,ENSG00000112759,ENSG00000131183,ENSG00000113073,ENSG00000103042,ENSG00000103569,ENSG00000074803,ENSG00000138074,ENSG00000136868,ENSG00000149452,ENSG00000175538,ENSG00000103546
2.37e-09	30	GO:0043009	BP	chordate embryonic development	ENSG00000187091,ENSG00000143970,ENSG00000197386,ENSG00000153233,ENSG00000167522,ENSG00000120549,ENSG00000160710,ENSG00000069702,ENSG00000090539,ENSG00000106538,ENSG00000064012,ENSG00000083093,ENSG00000185920,ENSG00000085276,ENSG00000108861,ENSG00000164190
2.46e-09	30	GO:0008233	MF	peptidase activity	ENSG00000126218,ENSG00000135913,ENSG00000178031,ENSG00000088882,ENSG00000164024,ENSG00000167741,ENSG00000087116,ENSG00000164062,ENSG00000164164,ENSG00000261701,ENSG00000084693,ENSG00000135476,ENSG00000148702,ENSG00000064012,ENSG00000144468,ENSG00000198734
2.49e-09	24	GO:0048732	BP	gland development	ENSG00000112759,ENSG00000019991,ENSG00000069702,ENSG00000136881,ENSG00000169047,ENSG00000004399,ENSG00000185920,ENSG00000124782,ENSG00000114491,ENSG00000026508,ENSG00000070669,ENSG00000106078,ENSG00000117305,ENSG00000115461,ENSG00000080618,ENSG00000112096
2.72e-09	39	GO:0006812	BP	cation transport	ENSG00000105281,ENSG00000127914,ENSG00000151320,ENSG00000196660,ENSG00000131183,ENSG00000065534,ENSG00000113073,ENSG00000197386,ENSG00000103042,ENSG00000198373,ENSG00000074803,ENSG00000138074,ENSG00000170890,ENSG00000136868,ENSG00000159363,ENSG00000163975
2.85e-09	27	GO:0000280	BP	nuclear division	ENSG00000113456,ENSG00000135913,ENSG00000147874,ENSG00000091106,ENSG00000010292,ENSG00000044090,ENSG00000113318,ENSG00000099812,ENSG00000112029,ENSG00000019991,ENSG00000135476,ENSG00000163611,ENSG00000087448,ENSG00000151503,ENSG00000058272,ENSG00000164190
2.85e-09	37	GO:0051338	BP	regulation of transferase activity	ENSG00000130203,ENSG00000138193,ENSG00000133048,ENSG00000197579,ENSG00000044090,ENSG00000138674,ENSG00000112029,ENSG00000129474,ENSG00000160710,ENSG00000170890,ENSG00000173692,ENSG00000019991,ENSG00000160691,ENSG00000169047,ENSG00000108861,ENSG00000158828
2.94e-09	23	GO:0005925	CC	focal adhesion	ENSG00000065054,ENSG00000005961,ENSG00000131746,ENSG00000091409,ENSG00000099812,ENSG00000129474,ENSG00000077943,ENSG00000120896,ENSG00000143363,ENSG00000188158,ENSG00000058272,ENSG00000188352,ENSG00000075624,ENSG00000002549,ENSG00000026508,ENSG00000185883
2.96e-09	30	GO:0009792	BP	embryo development ending in birth or egg hatching	ENSG00000187091,ENSG00000143970,ENSG00000197386,ENSG00000153233,ENSG00000167522,ENSG00000120549,ENSG00000160710,ENSG00000069702,ENSG00000090539,ENSG00000106538,ENSG00000064012,ENSG00000083093,ENSG00000185920,ENSG00000085276,ENSG00000108861,ENSG00000164190
3.08e-09	11	GO:0015918	BP	sterol transport	ENSG00000100979,ENSG00000130203,ENSG00000131748,ENSG00000038945,ENSG00000101670,ENSG00000185920,ENSG00000096717,ENSG00000073060,ENSG00000015520,ENSG00000084674,ENSG00000166035
3.08e-09	11	GO:0030301	BP	cholesterol transport	ENSG00000100979,ENSG00000130203,ENSG00000131748,ENSG00000038945,ENSG00000101670,ENSG00000185920,ENSG00000096717,ENSG00000073060,ENSG00000015520,ENSG00000084674,ENSG00000166035
3.09e-09	23	GO:0003779	MF	actin binding	ENSG00000188807,ENSG00000131746,ENSG00000167306,ENSG00000065534,ENSG00000270765,ENSG00000104142,ENSG00000099812,ENSG00000129474,ENSG00000176438,ENSG00000163092,ENSG00000071127,ENSG00000134571,ENSG00000197429,ENSG00000119321,ENSG00000075340,ENSG00000134709
3.2e-09	29	GO:0043408	BP	regulation of MAPK cascade	ENSG00000130203,ENSG00000138193,ENSG00000133048,ENSG00000138623,ENSG00000153233,ENSG00000129474,ENSG00000170890,ENSG00000171564,ENSG00000019991,ENSG00000120896,ENSG00000160691,ENSG00000085276,ENSG00000108861,ENSG00000158828,ENSG00000168758,ENSG00000136689
3.4e-09	37	GO:0061024	BP	membrane organization	ENSG00000065000,ENSG00000130203,ENSG00000167306,ENSG00000085832,ENSG00000102189,ENSG00000182093,ENSG00000197386,ENSG00000104142,ENSG00000138674,ENSG00000123983,ENSG00000157500,ENSG00000176438,ENSG00000177427,ENSG00000131378,ENSG00000155975,ENSG00000186417
3.53e-09	34	GO:0015075	MF	ion transmembrane transporter activity	ENSG00000011677,ENSG00000105281,ENSG00000170190,ENSG00000181045,ENSG00000196660,ENSG00000131183,ENSG00000113073,ENSG00000103042,ENSG00000103569,ENSG00000074803,ENSG00000138074,ENSG00000136868,ENSG00000149452,ENSG00000175538,ENSG00000103546,ENSG00000145740
3.72e-09	29	GO:0008289	MF	lipid binding	ENSG00000100979,ENSG00000126218,ENSG00000130203,ENSG00000170099,ENSG00000153317,ENSG00000187091,ENSG00000102189,ENSG00000121207,ENSG00000131748,ENSG00000138823,ENSG00000156299,ENSG00000198589,ENSG00000104497,ENSG00000170890,ENSG00000136643,ENSG00000160691
3.78e-09	23	GO:0005924	CC	cell-substrate adherens junction	ENSG00000065054,ENSG00000005961,ENSG00000131746,ENSG00000091409,ENSG00000099812,ENSG00000129474,ENSG00000077943,ENSG00000120896,ENSG00000143363,ENSG00000188158,ENSG00000058272,ENSG00000188352,ENSG00000075624,ENSG00000002549,ENSG00000026508,ENSG00000185883
3.86e-09	29	GO:0016568	BP	chromatin modification	ENSG00000117115,ENSG00000163635,ENSG00000083168,ENSG00000116731,ENSG00000143970,ENSG00000043143,ENSG00000130816,ENSG00000072310,ENSG00000147548,ENSG00000132275,ENSG00000185238,ENSG00000161036,ENSG00000075624,ENSG00000108064,ENSG00000135999,ENSG00000149136
3.86e-09	29	GO:0009894	BP	regulation of catabolic process	ENSG00000130203,ENSG00000135913,ENSG00000103657,ENSG00000261701,ENSG00000112029,ENSG00000173692,ENSG00000106538,ENSG00000135476,ENSG00000155506,ENSG00000144468,ENSG00000152270,ENSG00000169047,ENSG00000128016,ENSG00000168000,ENSG00000158828,ENSG00000118369
3.96e-09	31	GO:0034097	BP	response to cytokine	ENSG00000116678,ENSG00000117115,ENSG00000130203,ENSG00000151320,ENSG00000144730,ENSG00000081985,ENSG00000133048,ENSG00000160710,ENSG00000169710,ENSG00000171564,ENSG00000145708,ENSG00000064012,ENSG00000185436,ENSG00000136689,ENSG00000154710,ENSG00000243646
3.96e-09	27	GO:1901699	BP	cellular response to nitrogen compound	ENSG00000127914,ENSG00000151320,ENSG00000131183,ENSG00000103569,ENSG00000129422,ENSG00000130816,ENSG00000157500,ENSG00000160710,ENSG00000170890,ENSG00000072310,ENSG00000106538,ENSG00000145708,ENSG00000160691,ENSG00000152270,ENSG00000169047,ENSG00000103994
4.26e-09	15	GO:0006694	BP	steroid biosynthetic process	ENSG00000130203,ENSG00000159348,ENSG00000167306,ENSG00000131748,ENSG00000072310,ENSG00000083807,ENSG00000136881,ENSG00000167315,ENSG00000096717,ENSG00000073060,ENSG00000084093,ENSG00000015520,ENSG00000148795,ENSG00000149084,ENSG00000084674
4.39e-09	31	GO:0071363	BP	cellular response to growth factor stimulus	ENSG00000105695,ENSG00000130203,ENSG00000090924,ENSG00000108389,ENSG00000156299,ENSG00000019991,ENSG00000069702,ENSG00000077943,ENSG00000160691,ENSG00000168140,ENSG00000173269,ENSG00000169047,ENSG00000157450,ENSG00000020181,ENSG00000108861,ENSG00000177455
4.65e-09	20	GO:0008202	BP	steroid metabolic process	ENSG00000116678,ENSG00000130203,ENSG00000170099,ENSG00000159348,ENSG00000167306,ENSG00000131748,ENSG00000072310,ENSG00000081479,ENSG00000083807,ENSG00000136881,ENSG00000167315,ENSG00000096717,ENSG00000073060,ENSG00000084093,ENSG00000015520,ENSG00000148795
4.85e-09	22	GO:0001503	BP	ossification	ENSG00000152595,ENSG00000131183,ENSG00000143970,ENSG00000138623,ENSG00000160710,ENSG00000169710,ENSG00000019991,ENSG00000090539,ENSG00000116604,ENSG00000185920,ENSG00000164190,ENSG00000151014,ENSG00000094975,ENSG00000134321,ENSG00000134352,ENSG00000115461
4.87e-09	31	GO:0005740	CC	mitochondrial envelope	ENSG00000116898,ENSG00000167306,ENSG00000121057,ENSG00000140107,ENSG00000115657,ENSG00000123983,ENSG00000167969,ENSG00000177427,ENSG00000064012,ENSG00000116711,ENSG00000126602,ENSG00000166136,ENSG00000167315,ENSG00000178057,ENSG00000158828,ENSG00000014919
4.96e-09	19	GO:0048037	MF	cofactor binding	ENSG00000135297,ENSG00000141994,ENSG00000105865,ENSG00000113790,ENSG00000169710,ENSG00000087008,ENSG00000196177,ENSG00000163541,ENSG00000096717,ENSG00000156709,ENSG00000042286,ENSG00000068903,ENSG00000070669,ENSG00000117305,ENSG00000128928,ENSG00000139531
5.18e-09	42	GO:0009057	BP	macromolecule catabolic process	ENSG00000113456,ENSG00000130203,ENSG00000135913,ENSG00000111358,ENSG00000197579,ENSG00000044090,ENSG00000102893,ENSG00000198373,ENSG00000105612,ENSG00000112029,ENSG00000173692,ENSG00000132781,ENSG00000135476,ENSG00000155975,ENSG00000064012,ENSG00000087448
5.27e-09	30	GO:0031966	CC	mitochondrial membrane	ENSG00000116898,ENSG00000167306,ENSG00000121057,ENSG00000140107,ENSG00000115657,ENSG00000123983,ENSG00000167969,ENSG00000177427,ENSG00000064012,ENSG00000116711,ENSG00000126602,ENSG00000166136,ENSG00000167315,ENSG00000178057,ENSG00000158828,ENSG00000014919
5.45e-09	16	GO:0008017	MF	microtubule binding	ENSG00000107771,ENSG00000135837,ENSG00000270765,ENSG00000118307,ENSG00000166963,ENSG00000117245,ENSG00000130559,ENSG00000183137,ENSG00000118473,ENSG00000130779,ENSG00000154328,ENSG00000054523,ENSG00000196169,ENSG00000138182,ENSG00000165115,ENSG00000167323
5.61e-09	8	GO:1903202	BP	negative regulation of oxidative stress-induced cell death	ENSG00000019991,ENSG00000126602,ENSG00000158828,ENSG00000096717,ENSG00000112096,ENSG00000166170,ENSG00000170075,ENSG00000105976
6.17e-09	36	GO:0005975	BP	carbohydrate metabolic process	ENSG00000092330,ENSG00000116678,ENSG00000178031,ENSG00000115275,ENSG00000159063,ENSG00000133048,ENSG00000102893,ENSG00000138674,ENSG00000198682,ENSG00000184203,ENSG00000081479,ENSG00000168003,ENSG00000169047,ENSG00000179399,ENSG00000163521,ENSG00000188157
6.18e-09	31	GO:0033365	BP	protein localization to organelle	ENSG00000065000,ENSG00000092330,ENSG00000151320,ENSG00000011523,ENSG00000182093,ENSG00000197386,ENSG00000197579,ENSG00000042317,ENSG00000104497,ENSG00000160710,ENSG00000162928,ENSG00000100815,ENSG00000160294,ENSG00000064012,ENSG00000169047,ENSG00000115839
6.26e-09	22	GO:0006887	BP	exocytosis	ENSG00000005961,ENSG00000104142,ENSG00000103528,ENSG00000111254,ENSG00000171564,ENSG00000019991,ENSG00000145708,ENSG00000185215,ENSG00000198734,ENSG00000071127,ENSG00000115155,ENSG00000115414,ENSG00000100078,ENSG00000066777,ENSG00000092929,ENSG00000112685
6.28e-09	28	GO:0071345	BP	cellular response to cytokine stimulus	ENSG00000116678,ENSG00000117115,ENSG00000130203,ENSG00000151320,ENSG00000144730,ENSG00000081985,ENSG00000133048,ENSG00000160710,ENSG00000169710,ENSG00000171564,ENSG00000145708,ENSG00000185436,ENSG00000136689,ENSG00000154710,ENSG00000243646,ENSG00000096717
6.58e-09	22	GO:1903034	BP	regulation of response to wounding	ENSG00000130203,ENSG00000143954,ENSG00000101966,ENSG00000000971,ENSG00000065534,ENSG00000244731,ENSG00000138623,ENSG00000185245,ENSG00000128016,ENSG00000162711,ENSG00000136011,ENSG00000066777,ENSG00000124782,ENSG00000154710,ENSG00000134352,ENSG00000174738
6.84e-09	31	GO:0060284	BP	regulation of cell development	ENSG00000105695,ENSG00000130203,ENSG00000151320,ENSG00000182149,ENSG00000079246,ENSG00000044090,ENSG00000138623,ENSG00000156299,ENSG00000171564,ENSG00000019991,ENSG00000069702,ENSG00000163975,ENSG00000168140,ENSG00000071127,ENSG00000115414,ENSG00000020181
7.43e-09	23	GO:0010035	BP	response to inorganic substance	ENSG00000131183,ENSG00000198839,ENSG00000197386,ENSG00000103569,ENSG00000138674,ENSG00000138823,ENSG00000261701,ENSG00000171564,ENSG00000019991,ENSG00000145708,ENSG00000159363,ENSG00000064012,ENSG00000145740,ENSG00000185920,ENSG00000158828,ENSG00000096717
7.57e-09	8	GO:0098636	CC	protein complex involved in cell adhesion	ENSG00000005961,ENSG00000091409,ENSG00000077943,ENSG00000132470,ENSG00000140678,ENSG00000137809,ENSG00000005844,ENSG00000115232
7.57e-09	8	GO:0008305	CC	integrin complex	ENSG00000005961,ENSG00000091409,ENSG00000077943,ENSG00000132470,ENSG00000140678,ENSG00000137809,ENSG00000005844,ENSG00000115232
7.79e-09	23	GO:0042391	BP	regulation of membrane potential	ENSG00000127914,ENSG00000134198,ENSG00000151320,ENSG00000112759,ENSG00000131183,ENSG00000134755,ENSG00000197386,ENSG00000198373,ENSG00000096696,ENSG00000019991,ENSG00000175538,ENSG00000115839,ENSG00000158828,ENSG00000169247,ENSG00000136689,ENSG00000068903
7.9e-09	10	GO:0016627	MF	oxidoreductase activity, acting on the CH-CH group of donors	ENSG00000141994,ENSG00000105865,ENSG00000169710,ENSG00000087008,ENSG00000196177,ENSG00000014919,ENSG00000042445,ENSG00000128928,ENSG00000161533,ENSG00000102967
7.96e-09	24	GO:0032386	BP	regulation of intracellular transport	ENSG00000151320,ENSG00000167306,ENSG00000123983,ENSG00000170890,ENSG00000177427,ENSG00000064012,ENSG00000058272,ENSG00000134571,ENSG00000162711,ENSG00000167315,ENSG00000014164,ENSG00000158828,ENSG00000169247,ENSG00000177455,ENSG00000092929,ENSG00000141577
8.09e-09	31	GO:0070848	BP	response to growth factor	ENSG00000105695,ENSG00000130203,ENSG00000090924,ENSG00000108389,ENSG00000156299,ENSG00000019991,ENSG00000069702,ENSG00000077943,ENSG00000160691,ENSG00000168140,ENSG00000173269,ENSG00000169047,ENSG00000157450,ENSG00000020181,ENSG00000108861,ENSG00000177455
8.32e-09	24	GO:0009991	BP	response to extracellular stimulus	ENSG00000130203,ENSG00000131183,ENSG00000134755,ENSG00000091409,ENSG00000123983,ENSG00000072310,ENSG00000101670,ENSG00000155506,ENSG00000132275,ENSG00000128016,ENSG00000158828,ENSG00000118473,ENSG00000136689,ENSG00000096717,ENSG00000151014,ENSG00000068903
8.53e-09	33	GO:0016462	MF	pyrophosphatase activity	ENSG00000118508,ENSG00000167306,ENSG00000079246,ENSG00000136960,ENSG00000111877,ENSG00000113318,ENSG00000115657,ENSG00000117245,ENSG00000163938,ENSG00000159363,ENSG00000163214,ENSG00000143363,ENSG00000272325,ENSG00000131269,ENSG00000166833,ENSG00000198522
8.59e-09	19	GO:0005819	CC	spindle	ENSG00000116127,ENSG00000147874,ENSG00000091106,ENSG00000135837,ENSG00000197579,ENSG00000129422,ENSG00000112029,ENSG00000084693,ENSG00000163611,ENSG00000087448,ENSG00000100503,ENSG00000154328,ENSG00000068903,ENSG00000175216,ENSG00000100401,ENSG00000138182
8.65e-09	31	GO:0023014	BP	signal transduction by phosphorylation	ENSG00000130203,ENSG00000138193,ENSG00000133048,ENSG00000138623,ENSG00000153233,ENSG00000129474,ENSG00000170890,ENSG00000171564,ENSG00000019991,ENSG00000120896,ENSG00000160691,ENSG00000085276,ENSG00000108861,ENSG00000158828,ENSG00000168758,ENSG00000136689
8.88e-09	22	GO:0051640	BP	organelle localization	ENSG00000065000,ENSG00000188807,ENSG00000167306,ENSG00000102189,ENSG00000197386,ENSG00000138674,ENSG00000162928,ENSG00000107863,ENSG00000135476,ENSG00000163611,ENSG00000147526,ENSG00000100503,ENSG00000115155,ENSG00000100078,ENSG00000158828,ENSG00000092929
8.96e-09	29	GO:0097190	BP	apoptotic signaling pathway	ENSG00000090924,ENSG00000101966,ENSG00000167306,ENSG00000197386,ENSG00000197579,ENSG00000088808,ENSG00000156299,ENSG00000091409,ENSG00000157500,ENSG00000171564,ENSG00000019991,ENSG00000064012,ENSG00000126602,ENSG00000132275,ENSG00000167315,ENSG00000088827
9.18e-09	43	GO:0030182	BP	neuron differentiation	ENSG00000105695,ENSG00000130203,ENSG00000134198,ENSG00000005961,ENSG00000182149,ENSG00000197386,ENSG00000197579,ENSG00000044090,ENSG00000103657,ENSG00000138623,ENSG00000156299,ENSG00000130559,ENSG00000180818,ENSG00000019991,ENSG00000186417,ENSG00000095397
9.21e-09	36	GO:0030234	MF	enzyme regulator activity	ENSG00000095383,ENSG00000130203,ENSG00000148429,ENSG00000170099,ENSG00000091106,ENSG00000101966,ENSG00000153317,ENSG00000244731,ENSG00000173744,ENSG00000173692,ENSG00000184203,ENSG00000107863,ENSG00000174791,ENSG00000146376,ENSG00000197226,ENSG00000058272
9.37e-09	33	GO:0016818	MF	hydrolase activity, acting on acid anhydrides, in phosphorus-containing anhydrides	ENSG00000118508,ENSG00000167306,ENSG00000079246,ENSG00000136960,ENSG00000111877,ENSG00000113318,ENSG00000115657,ENSG00000117245,ENSG00000163938,ENSG00000159363,ENSG00000163214,ENSG00000143363,ENSG00000272325,ENSG00000131269,ENSG00000166833,ENSG00000198522
9.8e-09	22	GO:0001701	BP	in utero embryonic development	ENSG00000187091,ENSG00000153233,ENSG00000167522,ENSG00000160710,ENSG00000069702,ENSG00000106538,ENSG00000064012,ENSG00000083093,ENSG00000185920,ENSG00000085276,ENSG00000108861,ENSG00000198026,ENSG00000008710,ENSG00000084674,ENSG00000168014,ENSG00000106804
9.96e-09	33	GO:0016817	MF	hydrolase activity, acting on acid anhydrides	ENSG00000118508,ENSG00000167306,ENSG00000079246,ENSG00000136960,ENSG00000111877,ENSG00000113318,ENSG00000115657,ENSG00000117245,ENSG00000163938,ENSG00000159363,ENSG00000163214,ENSG00000143363,ENSG00000272325,ENSG00000131269,ENSG00000166833,ENSG00000198522
1.03e-08	19	GO:0001667	BP	ameboidal-type cell migration	ENSG00000130203,ENSG00000188807,ENSG00000153233,ENSG00000069702,ENSG00000173269,ENSG00000004399,ENSG00000020181,ENSG00000124782,ENSG00000138772,ENSG00000171680,ENSG00000073060,ENSG00000196189,ENSG00000131236,ENSG00000168615,ENSG00000054654,ENSG00000128052
1.06e-08	30	GO:0000165	BP	MAPK cascade	ENSG00000130203,ENSG00000138193,ENSG00000133048,ENSG00000138623,ENSG00000153233,ENSG00000129474,ENSG00000170890,ENSG00000171564,ENSG00000019991,ENSG00000120896,ENSG00000160691,ENSG00000085276,ENSG00000108861,ENSG00000158828,ENSG00000168758,ENSG00000136689
1.06e-08	17	GO:0030139	CC	endocytic vesicle	ENSG00000130203,ENSG00000118508,ENSG00000085832,ENSG00000261701,ENSG00000038945,ENSG00000081479,ENSG00000185920,ENSG00000136011,ENSG00000110057,ENSG00000118473,ENSG00000138772,ENSG00000171680,ENSG00000185883,ENSG00000073060,ENSG00000084674,ENSG00000166428
1.09e-08	33	GO:0032269	BP	negative regulation of cellular protein metabolic process	ENSG00000092330,ENSG00000130203,ENSG00000170099,ENSG00000091106,ENSG00000101966,ENSG00000073792,ENSG00000244731,ENSG00000112029,ENSG00000130816,ENSG00000160710,ENSG00000173692,ENSG00000019991,ENSG00000185238,ENSG00000128016,ENSG00000135842,ENSG00000108861
1.15e-08	29	GO:0051301	BP	cell division	ENSG00000113456,ENSG00000135913,ENSG00000147874,ENSG00000182149,ENSG00000010292,ENSG00000044090,ENSG00000099812,ENSG00000112029,ENSG00000135476,ENSG00000153207,ENSG00000163611,ENSG00000087448,ENSG00000147526,ENSG00000151503,ENSG00000185920,ENSG00000005156
1.18e-08	13	GO:0061008	BP	hepaticobiliary system development	ENSG00000019991,ENSG00000069702,ENSG00000136881,ENSG00000164190,ENSG00000070669,ENSG00000106078,ENSG00000117305,ENSG00000080618,ENSG00000112096,ENSG00000008710,ENSG00000105976,ENSG00000129173,ENSG00000141519
1.18e-08	24	GO:0070925	BP	organelle assembly	ENSG00000147874,ENSG00000091106,ENSG00000118508,ENSG00000109944,ENSG00000173744,ENSG00000112029,ENSG00000163611,ENSG00000134571,ENSG00000075624,ENSG00000100078,ENSG00000143126,ENSG00000158828,ENSG00000173226,ENSG00000117481,ENSG00000122970,ENSG00000151014
1.2e-08	46	GO:0043067	BP	regulation of programmed cell death	ENSG00000130203,ENSG00000090924,ENSG00000091106,ENSG00000101966,ENSG00000167306,ENSG00000197386,ENSG00000197579,ENSG00000156299,ENSG00000091409,ENSG00000157500,ENSG00000160710,ENSG00000171564,ENSG00000173692,ENSG00000019991,ENSG00000064012,ENSG00000083093
1.21e-08	26	GO:0055065	BP	metal ion homeostasis	ENSG00000065000,ENSG00000130203,ENSG00000151320,ENSG00000101966,ENSG00000138193,ENSG00000197386,ENSG00000115657,ENSG00000170890,ENSG00000136868,ENSG00000163975,ENSG00000145740,ENSG00000158014,ENSG00000164647,ENSG00000175868,ENSG00000177455,ENSG00000131269
1.31e-08	18	GO:0030168	BP	platelet activation	ENSG00000130203,ENSG00000005961,ENSG00000164024,ENSG00000153933,ENSG00000171564,ENSG00000185245,ENSG00000019991,ENSG00000160691,ENSG00000116711,ENSG00000198734,ENSG00000071127,ENSG00000115414,ENSG00000075624,ENSG00000125257,ENSG00000111679,ENSG00000131236
1.33e-08	21	GO:0007517	BP	muscle organ development	ENSG00000072840,ENSG00000151320,ENSG00000065534,ENSG00000096696,ENSG00000141161,ENSG00000069702,ENSG00000163092,ENSG00000118495,ENSG00000116604,ENSG00000134571,ENSG00000096717,ENSG00000068903,ENSG00000115461,ENSG00000127124,ENSG00000137809,ENSG00000174738
1.39e-08	17	GO:0098656	BP	anion transmembrane transport	ENSG00000011677,ENSG00000105281,ENSG00000170190,ENSG00000181045,ENSG00000131183,ENSG00000113073,ENSG00000103042,ENSG00000074803,ENSG00000149452,ENSG00000083807,ENSG00000094755,ENSG00000169507,ENSG00000139974,ENSG00000121940,ENSG00000162383,ENSG00000146828
1.42e-08	28	GO:0019904	MF	protein domain specific binding	ENSG00000011523,ENSG00000131183,ENSG00000182149,ENSG00000085832,ENSG00000154556,ENSG00000123983,ENSG00000069702,ENSG00000081479,ENSG00000167978,ENSG00000064012,ENSG00000147526,ENSG00000169047,ENSG00000004399,ENSG00000103994,ENSG00000158828,ENSG00000164190
1.47e-08	24	GO:0007507	BP	heart development	ENSG00000151320,ENSG00000083168,ENSG00000138193,ENSG00000143970,ENSG00000096696,ENSG00000161021,ENSG00000069702,ENSG00000100815,ENSG00000160691,ENSG00000163092,ENSG00000064012,ENSG00000004399,ENSG00000116604,ENSG00000134571,ENSG00000185920,ENSG00000085276
1.52e-08	15	GO:0031968	CC	organelle outer membrane	ENSG00000121057,ENSG00000115657,ENSG00000123983,ENSG00000176438,ENSG00000177427,ENSG00000064012,ENSG00000158828,ENSG00000042286,ENSG00000042445,ENSG00000134321,ENSG00000184584,ENSG00000131018,ENSG00000054654,ENSG00000160703,ENSG00000110108
1.79e-08	27	GO:0055080	BP	cation homeostasis	ENSG00000065000,ENSG00000130203,ENSG00000151320,ENSG00000101966,ENSG00000138193,ENSG00000113073,ENSG00000197386,ENSG00000115657,ENSG00000170890,ENSG00000136868,ENSG00000163975,ENSG00000145740,ENSG00000158014,ENSG00000164647,ENSG00000175868,ENSG00000177455
1.85e-08	9	GO:1900407	BP	regulation of cellular response to oxidative stress	ENSG00000261701,ENSG00000019991,ENSG00000126602,ENSG00000158828,ENSG00000096717,ENSG00000112096,ENSG00000166170,ENSG00000170075,ENSG00000105976
1.88e-08	31	GO:0001934	BP	positive regulation of protein phosphorylation	ENSG00000127914,ENSG00000138193,ENSG00000133048,ENSG00000044090,ENSG00000138623,ENSG00000138674,ENSG00000129474,ENSG00000170890,ENSG00000019991,ENSG00000106538,ENSG00000160691,ENSG00000135842,ENSG00000137936,ENSG00000158828,ENSG00000136689,ENSG00000096717
1.93e-08	32	GO:0044802	BP	single-organism membrane organization	ENSG00000065000,ENSG00000130203,ENSG00000167306,ENSG00000102189,ENSG00000182093,ENSG00000197386,ENSG00000104142,ENSG00000138674,ENSG00000123983,ENSG00000157500,ENSG00000176438,ENSG00000177427,ENSG00000131378,ENSG00000186417,ENSG00000064012,ENSG00000115839
1.95e-08	31	GO:0032880	BP	regulation of protein localization	ENSG00000151320,ENSG00000198373,ENSG00000123983,ENSG00000157500,ENSG00000170890,ENSG00000171564,ENSG00000177427,ENSG00000072310,ENSG00000064012,ENSG00000152270,ENSG00000169047,ENSG00000162711,ENSG00000185920,ENSG00000143126,ENSG00000158828,ENSG00000169247
1.98e-08	39	GO:0060429	BP	epithelium development	ENSG00000127914,ENSG00000143954,ENSG00000197386,ENSG00000183421,ENSG00000053747,ENSG00000096696,ENSG00000129474,ENSG00000019991,ENSG00000090539,ENSG00000164488,ENSG00000064012,ENSG00000083093,ENSG00000187513,ENSG00000004399,ENSG00000185920,ENSG00000085276
2.15e-08	13	GO:0051651	BP	maintenance of location in cell	ENSG00000130203,ENSG00000135837,ENSG00000197579,ENSG00000176438,ENSG00000107863,ENSG00000100503,ENSG00000183137,ENSG00000135968,ENSG00000068903,ENSG00000131018,ENSG00000008710,ENSG00000048707,ENSG00000054654
2.18e-08	20	GO:0050900	BP	leukocyte migration	ENSG00000105695,ENSG00000117115,ENSG00000005961,ENSG00000129422,ENSG00000091409,ENSG00000170890,ENSG00000106538,ENSG00000160691,ENSG00000168003,ENSG00000115414,ENSG00000154710,ENSG00000026508,ENSG00000140678,ENSG00000111679,ENSG00000130300,ENSG00000005844
2.25e-08	32	GO:0030001	BP	metal ion transport	ENSG00000127914,ENSG00000151320,ENSG00000196660,ENSG00000131183,ENSG00000065534,ENSG00000113073,ENSG00000197386,ENSG00000103042,ENSG00000198373,ENSG00000074803,ENSG00000138074,ENSG00000170890,ENSG00000136868,ENSG00000163975,ENSG00000175538,ENSG00000145740
2.29e-08	19	GO:0016053	BP	organic acid biosynthetic process	ENSG00000117115,ENSG00000167741,ENSG00000197386,ENSG00000241935,ENSG00000123983,ENSG00000169710,ENSG00000170890,ENSG00000083807,ENSG00000116711,ENSG00000136881,ENSG00000138381,ENSG00000132326,ENSG00000059377,ENSG00000096717,ENSG00000070669,ENSG00000149084
2.29e-08	19	GO:0046394	BP	carboxylic acid biosynthetic process	ENSG00000117115,ENSG00000167741,ENSG00000197386,ENSG00000241935,ENSG00000123983,ENSG00000169710,ENSG00000170890,ENSG00000083807,ENSG00000116711,ENSG00000136881,ENSG00000138381,ENSG00000132326,ENSG00000059377,ENSG00000096717,ENSG00000070669,ENSG00000149084
2.35e-08	31	GO:0043207	BP	response to external biotic stimulus	ENSG00000143954,ENSG00000091106,ENSG00000081985,ENSG00000244731,ENSG00000261701,ENSG00000090382,ENSG00000160710,ENSG00000170890,ENSG00000064012,ENSG00000162711,ENSG00000185436,ENSG00000085276,ENSG00000136011,ENSG00000092929,ENSG00000110057,ENSG00000136689
2.35e-08	31	GO:0051707	BP	response to other organism	ENSG00000143954,ENSG00000091106,ENSG00000081985,ENSG00000244731,ENSG00000261701,ENSG00000090382,ENSG00000160710,ENSG00000170890,ENSG00000064012,ENSG00000162711,ENSG00000185436,ENSG00000085276,ENSG00000136011,ENSG00000092929,ENSG00000110057,ENSG00000136689
2.38e-08	43	GO:0051172	BP	negative regulation of nitrogen compound metabolic process	ENSG00000092330,ENSG00000105967,ENSG00000130203,ENSG00000151320,ENSG00000083168,ENSG00000079246,ENSG00000143970,ENSG00000113318,ENSG00000163346,ENSG00000198373,ENSG00000129474,ENSG00000130816,ENSG00000072310,ENSG00000120896,ENSG00000147548,ENSG00000132275
2.52e-08	17	GO:0016197	BP	endosomal transport	ENSG00000065000,ENSG00000116127,ENSG00000148429,ENSG00000118508,ENSG00000085832,ENSG00000102189,ENSG00000197386,ENSG00000083097,ENSG00000198589,ENSG00000104497,ENSG00000149823,ENSG00000155975,ENSG00000095066,ENSG00000136051,ENSG00000134709,ENSG00000135968
2.6e-08	35	GO:0001775	BP	cell activation	ENSG00000065000,ENSG00000130203,ENSG00000005961,ENSG00000107738,ENSG00000164024,ENSG00000153933,ENSG00000171564,ENSG00000185245,ENSG00000019991,ENSG00000160691,ENSG00000064012,ENSG00000116711,ENSG00000198734,ENSG00000071127,ENSG00000115414,ENSG00000075624
2.7e-08	34	GO:0051248	BP	negative regulation of protein metabolic process	ENSG00000092330,ENSG00000130203,ENSG00000170099,ENSG00000091106,ENSG00000101966,ENSG00000073792,ENSG00000244731,ENSG00000112029,ENSG00000130816,ENSG00000160710,ENSG00000173692,ENSG00000019991,ENSG00000185238,ENSG00000128016,ENSG00000135842,ENSG00000108861
2.71e-08	19	GO:0022804	MF	active transmembrane transporter activity	ENSG00000105281,ENSG00000170190,ENSG00000181045,ENSG00000131183,ENSG00000113073,ENSG00000103569,ENSG00000074803,ENSG00000115657,ENSG00000138074,ENSG00000149452,ENSG00000103546,ENSG00000168003,ENSG00000131269,ENSG00000162383,ENSG00000185883,ENSG00000125257
2.85e-08	15	GO:0019867	CC	outer membrane	ENSG00000121057,ENSG00000115657,ENSG00000123983,ENSG00000176438,ENSG00000177427,ENSG00000064012,ENSG00000158828,ENSG00000042286,ENSG00000042445,ENSG00000134321,ENSG00000184584,ENSG00000131018,ENSG00000054654,ENSG00000160703,ENSG00000110108
3.28e-08	9	GO:1902882	BP	regulation of response to oxidative stress	ENSG00000261701,ENSG00000019991,ENSG00000126602,ENSG00000158828,ENSG00000096717,ENSG00000112096,ENSG00000166170,ENSG00000170075,ENSG00000105976
3.52e-08	57	GO:0003008	BP	system process	ENSG00000127914,ENSG00000130203,ENSG00000134198,ENSG00000151320,ENSG00000163635,ENSG00000181195,ENSG00000105866,ENSG00000108389,ENSG00000134755,ENSG00000138193,ENSG00000167306,ENSG00000065534,ENSG00000197386,ENSG00000042317,ENSG00000103569,ENSG00000103657
3.93e-08	26	GO:0031347	BP	regulation of defense response	ENSG00000130203,ENSG00000143954,ENSG00000091106,ENSG00000101966,ENSG00000000971,ENSG00000244731,ENSG00000138623,ENSG00000160710,ENSG00000131378,ENSG00000064012,ENSG00000128016,ENSG00000162711,ENSG00000185436,ENSG00000108861,ENSG00000110057,ENSG00000154710
4.03e-08	28	GO:0070201	BP	regulation of establishment of protein localization	ENSG00000151320,ENSG00000198373,ENSG00000123983,ENSG00000157500,ENSG00000170890,ENSG00000171564,ENSG00000177427,ENSG00000072310,ENSG00000064012,ENSG00000152270,ENSG00000169047,ENSG00000162711,ENSG00000158828,ENSG00000169247,ENSG00000132326,ENSG00000141577
4.22e-08	23	GO:0006281	BP	DNA repair	ENSG00000113456,ENSG00000079246,ENSG00000111358,ENSG00000111877,ENSG00000113318,ENSG00000185504,ENSG00000132781,ENSG00000083093,ENSG00000135999,ENSG00000149136,ENSG00000154328,ENSG00000164306,ENSG00000005156,ENSG00000096717,ENSG00000035928,ENSG00000092853
4.49e-08	16	GO:0016054	BP	organic acid catabolic process	ENSG00000104823,ENSG00000241935,ENSG00000084110,ENSG00000113790,ENSG00000162928,ENSG00000167969,ENSG00000087008,ENSG00000151611,ENSG00000196177,ENSG00000169047,ENSG00000117305,ENSG00000128928,ENSG00000139531,ENSG00000103485,ENSG00000124370,ENSG00000161533
4.49e-08	16	GO:0046395	BP	carboxylic acid catabolic process	ENSG00000104823,ENSG00000241935,ENSG00000084110,ENSG00000113790,ENSG00000162928,ENSG00000167969,ENSG00000087008,ENSG00000151611,ENSG00000196177,ENSG00000169047,ENSG00000117305,ENSG00000128928,ENSG00000139531,ENSG00000103485,ENSG00000124370,ENSG00000161533
4.57e-08	13	GO:0006576	BP	cellular biogenic amine metabolic process	ENSG00000136960,ENSG00000088826,ENSG00000123983,ENSG00000170890,ENSG00000116711,ENSG00000132837,ENSG00000148832,ENSG00000100078,ENSG00000095059,ENSG00000073060,ENSG00000103056,ENSG00000166035,ENSG00000182551
4.88e-08	33	GO:0048858	BP	cell projection morphogenesis	ENSG00000105695,ENSG00000130203,ENSG00000005961,ENSG00000153317,ENSG00000182149,ENSG00000109944,ENSG00000044090,ENSG00000138623,ENSG00000156299,ENSG00000004399,ENSG00000115414,ENSG00000188157,ENSG00000075624,ENSG00000100078,ENSG00000143126,ENSG00000173226
5.06e-08	26	GO:0022411	BP	cellular component disassembly	ENSG00000116898,ENSG00000117115,ENSG00000168890,ENSG00000270765,ENSG00000053747,ENSG00000096696,ENSG00000105612,ENSG00000132541,ENSG00000163975,ENSG00000064012,ENSG00000115414,ENSG00000132326,ENSG00000135900,ENSG00000143486,ENSG00000196878,ENSG00000075340
5.4e-08	22	GO:0031667	BP	response to nutrient levels	ENSG00000130203,ENSG00000131183,ENSG00000134755,ENSG00000123983,ENSG00000072310,ENSG00000101670,ENSG00000155506,ENSG00000132275,ENSG00000128016,ENSG00000158828,ENSG00000118473,ENSG00000136689,ENSG00000096717,ENSG00000068903,ENSG00000070669,ENSG00000100299
5.45e-08	33	GO:0000904	BP	cell morphogenesis involved in differentiation	ENSG00000105695,ENSG00000130203,ENSG00000005961,ENSG00000182149,ENSG00000044090,ENSG00000138623,ENSG00000156299,ENSG00000171564,ENSG00000019991,ENSG00000069702,ENSG00000077943,ENSG00000163975,ENSG00000164488,ENSG00000168140,ENSG00000004399,ENSG00000115414
5.63e-08	22	GO:0001525	BP	angiogenesis	ENSG00000187091,ENSG00000133048,ENSG00000136960,ENSG00000019991,ENSG00000160691,ENSG00000173269,ENSG00000185215,ENSG00000064012,ENSG00000152270,ENSG00000004399,ENSG00000115414,ENSG00000020181,ENSG00000136011,ENSG00000138772,ENSG00000096717,ENSG00000196189
5.94e-08	32	GO:0050776	BP	regulation of immune response	ENSG00000143954,ENSG00000091106,ENSG00000101966,ENSG00000107738,ENSG00000000971,ENSG00000244731,ENSG00000138623,ENSG00000160710,ENSG00000170890,ENSG00000131378,ENSG00000160691,ENSG00000064012,ENSG00000169047,ENSG00000075624,ENSG00000108861,ENSG00000177455
5.98e-08	13	GO:0055076	BP	transition metal ion homeostasis	ENSG00000065000,ENSG00000101966,ENSG00000197386,ENSG00000115657,ENSG00000136868,ENSG00000163975,ENSG00000145740,ENSG00000158014,ENSG00000164647,ENSG00000131269,ENSG00000185883,ENSG00000112096,ENSG00000116016
6.23e-08	16	GO:1901617	BP	organic hydroxy compound biosynthetic process	ENSG00000100979,ENSG00000130203,ENSG00000159348,ENSG00000167306,ENSG00000197386,ENSG00000123983,ENSG00000072310,ENSG00000083807,ENSG00000116711,ENSG00000136881,ENSG00000167315,ENSG00000132326,ENSG00000096717,ENSG00000084093,ENSG00000015520,ENSG00000084674
6.33e-08	19	GO:0032320	BP	positive regulation of Ras GTPase activity	ENSG00000095383,ENSG00000148429,ENSG00000165801,ENSG00000090924,ENSG00000156299,ENSG00000240771,ENSG00000107863,ENSG00000197226,ENSG00000115839,ENSG00000188157,ENSG00000186635,ENSG00000154710,ENSG00000171680,ENSG00000178038,ENSG00000100401,ENSG00000130396
6.37e-08	24	GO:0071417	BP	cellular response to organonitrogen compound	ENSG00000127914,ENSG00000151320,ENSG00000131183,ENSG00000103569,ENSG00000129422,ENSG00000130816,ENSG00000157500,ENSG00000170890,ENSG00000072310,ENSG00000106538,ENSG00000145708,ENSG00000160691,ENSG00000152270,ENSG00000169047,ENSG00000103994,ENSG00000136689
6.58e-08	31	GO:0009607	BP	response to biotic stimulus	ENSG00000143954,ENSG00000091106,ENSG00000081985,ENSG00000244731,ENSG00000261701,ENSG00000090382,ENSG00000160710,ENSG00000170890,ENSG00000064012,ENSG00000162711,ENSG00000185436,ENSG00000085276,ENSG00000136011,ENSG00000092929,ENSG00000110057,ENSG00000136689
6.84e-08	36	GO:0048666	BP	neuron development	ENSG00000105695,ENSG00000130203,ENSG00000134198,ENSG00000005961,ENSG00000182149,ENSG00000197386,ENSG00000197579,ENSG00000044090,ENSG00000103657,ENSG00000138623,ENSG00000156299,ENSG00000130559,ENSG00000019991,ENSG00000186417,ENSG00000095397,ENSG00000004399
6.92e-08	10	GO:0050660	MF	flavin adenine dinucleotide binding	ENSG00000135297,ENSG00000141994,ENSG00000105865,ENSG00000087008,ENSG00000196177,ENSG00000156709,ENSG00000042286,ENSG00000128928,ENSG00000131781,ENSG00000161533
7.01e-08	38	GO:0044702	BP	single organism reproductive process	ENSG00000127914,ENSG00000143569,ENSG00000187091,ENSG00000197386,ENSG00000044090,ENSG00000087116,ENSG00000104450,ENSG00000111877,ENSG00000173744,ENSG00000111254,ENSG00000112029,ENSG00000141384,ENSG00000165209,ENSG00000064012,ENSG00000144468,ENSG00000100078
7.61e-08	31	GO:0010243	BP	response to organonitrogen compound	ENSG00000127914,ENSG00000130203,ENSG00000151320,ENSG00000131183,ENSG00000103569,ENSG00000129422,ENSG00000130816,ENSG00000157500,ENSG00000170890,ENSG00000072310,ENSG00000106538,ENSG00000145708,ENSG00000149452,ENSG00000160691,ENSG00000152270,ENSG00000169047
7.72e-08	44	GO:0042981	BP	regulation of apoptotic process	ENSG00000130203,ENSG00000090924,ENSG00000091106,ENSG00000101966,ENSG00000167306,ENSG00000197386,ENSG00000197579,ENSG00000156299,ENSG00000091409,ENSG00000157500,ENSG00000160710,ENSG00000171564,ENSG00000173692,ENSG00000019991,ENSG00000064012,ENSG00000083093
7.76e-08	21	GO:1902532	BP	negative regulation of intracellular signal transduction	ENSG00000065054,ENSG00000130203,ENSG00000153233,ENSG00000129474,ENSG00000064012,ENSG00000126602,ENSG00000152270,ENSG00000162711,ENSG00000085276,ENSG00000108861,ENSG00000158828,ENSG00000047644,ENSG00000154710,ENSG00000096717,ENSG00000166068,ENSG00000026508
7.81e-08	11	GO:0007229	BP	integrin-mediated signaling pathway	ENSG00000005961,ENSG00000138623,ENSG00000091409,ENSG00000077943,ENSG00000132470,ENSG00000140678,ENSG00000137809,ENSG00000168615,ENSG00000005844,ENSG00000084636,ENSG00000115232
8.24e-08	33	GO:0032990	BP	cell part morphogenesis	ENSG00000105695,ENSG00000130203,ENSG00000005961,ENSG00000153317,ENSG00000182149,ENSG00000109944,ENSG00000044090,ENSG00000138623,ENSG00000156299,ENSG00000004399,ENSG00000115414,ENSG00000188157,ENSG00000075624,ENSG00000100078,ENSG00000143126,ENSG00000173226
8.79e-08	31	GO:0002520	BP	immune system development	ENSG00000065000,ENSG00000134198,ENSG00000083168,ENSG00000079246,ENSG00000143970,ENSG00000113318,ENSG00000105612,ENSG00000160710,ENSG00000069702,ENSG00000164488,ENSG00000064012,ENSG00000128016,ENSG00000085276,ENSG00000075340,ENSG00000134321,ENSG00000154237
8.89e-08	8	GO:1903201	BP	regulation of oxidative stress-induced cell death	ENSG00000019991,ENSG00000126602,ENSG00000158828,ENSG00000096717,ENSG00000112096,ENSG00000166170,ENSG00000170075,ENSG00000105976
9.15e-08	30	GO:0014070	BP	response to organic cyclic compound	ENSG00000127914,ENSG00000130203,ENSG00000151320,ENSG00000131183,ENSG00000103569,ENSG00000091409,ENSG00000123983,ENSG00000160710,ENSG00000038945,ENSG00000072310,ENSG00000131378,ENSG00000145708,ENSG00000149452,ENSG00000064012,ENSG00000168003,ENSG00000185920
9.16e-08	34	GO:0006886	BP	intracellular protein transport	ENSG00000065000,ENSG00000151320,ENSG00000118508,ENSG00000120725,ENSG00000197386,ENSG00000104142,ENSG00000104497,ENSG00000123983,ENSG00000160710,ENSG00000162928,ENSG00000177427,ENSG00000100815,ENSG00000131378,ENSG00000160294,ENSG00000162711,ENSG00000185920
9.38e-08	12	GO:0001889	BP	liver development	ENSG00000019991,ENSG00000069702,ENSG00000136881,ENSG00000070669,ENSG00000106078,ENSG00000117305,ENSG00000080618,ENSG00000112096,ENSG00000008710,ENSG00000105976,ENSG00000129173,ENSG00000141519
9.86e-08	31	GO:0043086	BP	negative regulation of catalytic activity	ENSG00000116678,ENSG00000130203,ENSG00000170099,ENSG00000091106,ENSG00000101966,ENSG00000244731,ENSG00000124383,ENSG00000261701,ENSG00000112029,ENSG00000129474,ENSG00000160710,ENSG00000173692,ENSG00000184203,ENSG00000019991,ENSG00000058272,ENSG00000108861
1.09e-07	30	GO:0016032	BP	viral process	ENSG00000104969,ENSG00000105281,ENSG00000148429,ENSG00000182149,ENSG00000079246,ENSG00000111358,ENSG00000044090,ENSG00000104142,ENSG00000198373,ENSG00000141384,ENSG00000160710,ENSG00000173692,ENSG00000155975,ENSG00000064012,ENSG00000100403,ENSG00000065526
1.09e-07	9	GO:0097006	BP	regulation of plasma lipoprotein particle levels	ENSG00000100979,ENSG00000130203,ENSG00000123983,ENSG00000038945,ENSG00000101670,ENSG00000105550,ENSG00000073060,ENSG00000084674,ENSG00000166035
1.1e-07	28	GO:0044427	CC	chromosomal part	ENSG00000092330,ENSG00000113456,ENSG00000117115,ENSG00000083168,ENSG00000010292,ENSG00000079246,ENSG00000143970,ENSG00000130816,ENSG00000119906,ENSG00000132275,ENSG00000151503,ENSG00000058272,ENSG00000161036,ENSG00000075624,ENSG00000158828,ENSG00000164190
1.16e-07	29	GO:0030097	BP	hemopoiesis	ENSG00000065000,ENSG00000134198,ENSG00000083168,ENSG00000079246,ENSG00000143970,ENSG00000105612,ENSG00000160710,ENSG00000069702,ENSG00000164488,ENSG00000064012,ENSG00000128016,ENSG00000085276,ENSG00000075340,ENSG00000134321,ENSG00000154237,ENSG00000084093
1.16e-07	30	GO:0017111	MF	nucleoside-triphosphatase activity	ENSG00000118508,ENSG00000167306,ENSG00000079246,ENSG00000111877,ENSG00000113318,ENSG00000115657,ENSG00000117245,ENSG00000163938,ENSG00000159363,ENSG00000163214,ENSG00000131269,ENSG00000166833,ENSG00000198522,ENSG00000054523,ENSG00000116830,ENSG00000196169
1.19e-07	15	GO:0010631	BP	epithelial cell migration	ENSG00000130203,ENSG00000153233,ENSG00000069702,ENSG00000173269,ENSG00000004399,ENSG00000020181,ENSG00000124782,ENSG00000138772,ENSG00000171680,ENSG00000073060,ENSG00000196189,ENSG00000168615,ENSG00000128052,ENSG00000184292,ENSG00000105976
1.2e-07	31	GO:0043549	BP	regulation of kinase activity	ENSG00000130203,ENSG00000138193,ENSG00000133048,ENSG00000044090,ENSG00000138674,ENSG00000129474,ENSG00000160710,ENSG00000170890,ENSG00000019991,ENSG00000160691,ENSG00000169047,ENSG00000108861,ENSG00000158828,ENSG00000163249,ENSG00000136689,ENSG00000096717
1.26e-07	21	GO:0005635	CC	nuclear envelope	ENSG00000116898,ENSG00000130203,ENSG00000151320,ENSG00000188807,ENSG00000164062,ENSG00000173744,ENSG00000176438,ENSG00000072310,ENSG00000153207,ENSG00000160294,ENSG00000141577,ENSG00000096717,ENSG00000042445,ENSG00000100401,ENSG00000108469,ENSG00000164197
1.29e-07	13	GO:0010632	BP	regulation of epithelial cell migration	ENSG00000130203,ENSG00000153233,ENSG00000069702,ENSG00000173269,ENSG00000020181,ENSG00000124782,ENSG00000138772,ENSG00000073060,ENSG00000196189,ENSG00000168615,ENSG00000128052,ENSG00000184292,ENSG00000105976
1.35e-07	11	GO:0031023	BP	microtubule organizing center organization	ENSG00000147874,ENSG00000011523,ENSG00000109944,ENSG00000163611,ENSG00000058272,ENSG00000058453,ENSG00000141577,ENSG00000135968,ENSG00000175216,ENSG00000166803,ENSG00000168014
1.37e-07	12	GO:0006639	BP	acylglycerol metabolic process	ENSG00000130203,ENSG00000138193,ENSG00000138823,ENSG00000169710,ENSG00000072310,ENSG00000083807,ENSG00000096717,ENSG00000073060,ENSG00000149084,ENSG00000084674,ENSG00000166035,ENSG00000125730
1.4e-07	13	GO:0008514	MF	organic anion transmembrane transporter activity	ENSG00000105281,ENSG00000170190,ENSG00000113073,ENSG00000103042,ENSG00000103569,ENSG00000149452,ENSG00000168003,ENSG00000169507,ENSG00000139974,ENSG00000162383,ENSG00000157637,ENSG00000164300,ENSG00000174327
1.44e-07	33	GO:0051726	BP	regulation of cell cycle	ENSG00000113456,ENSG00000270765,ENSG00000044090,ENSG00000088808,ENSG00000112029,ENSG00000173692,ENSG00000135476,ENSG00000163611,ENSG00000118495,ENSG00000132275,ENSG00000185920,ENSG00000085276,ENSG00000108861,ENSG00000163249,ENSG00000132326,ENSG00000141577
1.45e-07	15	GO:0090132	BP	epithelium migration	ENSG00000130203,ENSG00000153233,ENSG00000069702,ENSG00000173269,ENSG00000004399,ENSG00000020181,ENSG00000124782,ENSG00000138772,ENSG00000171680,ENSG00000073060,ENSG00000196189,ENSG00000168615,ENSG00000128052,ENSG00000184292,ENSG00000105976
1.45e-07	14	GO:0050839	MF	cell adhesion molecule binding	ENSG00000095383,ENSG00000138623,ENSG00000091409,ENSG00000096696,ENSG00000115414,ENSG00000105376,ENSG00000132874,ENSG00000130396,ENSG00000168615,ENSG00000005844,ENSG00000128052,ENSG00000084636,ENSG00000115232,ENSG00000152818
1.48e-07	33	GO:0051241	BP	negative regulation of multicellular organismal process	ENSG00000105695,ENSG00000130203,ENSG00000143954,ENSG00000152595,ENSG00000107738,ENSG00000153233,ENSG00000185245,ENSG00000069702,ENSG00000090539,ENSG00000145708,ENSG00000168140,ENSG00000173269,ENSG00000152270,ENSG00000128016,ENSG00000162711,ENSG00000185920
1.5e-07	30	GO:0044764	BP	multi-organism cellular process	ENSG00000104969,ENSG00000105281,ENSG00000148429,ENSG00000182149,ENSG00000079246,ENSG00000111358,ENSG00000044090,ENSG00000104142,ENSG00000198373,ENSG00000141384,ENSG00000160710,ENSG00000173692,ENSG00000155975,ENSG00000064012,ENSG00000100403,ENSG00000065526
1.5e-07	12	GO:0006638	BP	neutral lipid metabolic process	ENSG00000130203,ENSG00000138193,ENSG00000138823,ENSG00000169710,ENSG00000072310,ENSG00000083807,ENSG00000096717,ENSG00000073060,ENSG00000149084,ENSG00000084674,ENSG00000166035,ENSG00000125730
1.65e-07	15	GO:0090130	BP	tissue migration	ENSG00000130203,ENSG00000153233,ENSG00000069702,ENSG00000173269,ENSG00000004399,ENSG00000020181,ENSG00000124782,ENSG00000138772,ENSG00000171680,ENSG00000073060,ENSG00000196189,ENSG00000168615,ENSG00000128052,ENSG00000184292,ENSG00000105976
1.66e-07	29	GO:0006325	BP	chromatin organization	ENSG00000117115,ENSG00000163635,ENSG00000083168,ENSG00000116731,ENSG00000143970,ENSG00000043143,ENSG00000130816,ENSG00000072310,ENSG00000147548,ENSG00000132275,ENSG00000185238,ENSG00000161036,ENSG00000075624,ENSG00000108064,ENSG00000135999,ENSG00000149136
1.68e-07	24	GO:0031329	BP	regulation of cellular catabolic process	ENSG00000130203,ENSG00000135913,ENSG00000103657,ENSG00000261701,ENSG00000112029,ENSG00000173692,ENSG00000135476,ENSG00000155506,ENSG00000169047,ENSG00000128016,ENSG00000158828,ENSG00000118369,ENSG00000156873,ENSG00000096717,ENSG00000156709,ENSG00000068903
1.75e-07	41	GO:0010629	BP	negative regulation of gene expression	ENSG00000083168,ENSG00000073792,ENSG00000079246,ENSG00000111358,ENSG00000143970,ENSG00000163346,ENSG00000198373,ENSG00000129474,ENSG00000130816,ENSG00000160710,ENSG00000072310,ENSG00000120896,ENSG00000147548,ENSG00000132275,ENSG00000128016,ENSG00000185920
1.78e-07	19	GO:0071407	BP	cellular response to organic cyclic compound	ENSG00000127914,ENSG00000130203,ENSG00000151320,ENSG00000131183,ENSG00000103569,ENSG00000091409,ENSG00000160710,ENSG00000038945,ENSG00000145708,ENSG00000064012,ENSG00000185920,ENSG00000128191,ENSG00000136689,ENSG00000096717,ENSG00000068903,ENSG00000084093
1.87e-07	17	GO:0019216	BP	regulation of lipid metabolic process	ENSG00000130203,ENSG00000123983,ENSG00000072310,ENSG00000106538,ENSG00000069122,ENSG00000152270,ENSG00000169047,ENSG00000168000,ENSG00000182782,ENSG00000096717,ENSG00000073060,ENSG00000084093,ENSG00000174738,ENSG00000148795,ENSG00000084674,ENSG00000125730
2.01e-07	24	GO:0019866	CC	organelle inner membrane	ENSG00000116898,ENSG00000188807,ENSG00000167306,ENSG00000140107,ENSG00000167969,ENSG00000116711,ENSG00000126602,ENSG00000166136,ENSG00000167315,ENSG00000178057,ENSG00000158828,ENSG00000014919,ENSG00000131269,ENSG00000135900,ENSG00000163541,ENSG00000096717
2.04e-07	29	GO:0019725	BP	cellular homeostasis	ENSG00000065000,ENSG00000130203,ENSG00000151320,ENSG00000112759,ENSG00000138193,ENSG00000113073,ENSG00000103569,ENSG00000115657,ENSG00000170890,ENSG00000136868,ENSG00000163975,ENSG00000145740,ENSG00000158014,ENSG00000175868,ENSG00000177455,ENSG00000131269
2.19e-07	17	GO:0031253	CC	cell projection membrane	ENSG00000072840,ENSG00000131183,ENSG00000085832,ENSG00000138823,ENSG00000117245,ENSG00000138074,ENSG00000077943,ENSG00000081479,ENSG00000095397,ENSG00000185920,ENSG00000073060,ENSG00000015520,ENSG00000008710,ENSG00000054654,ENSG00000135406,ENSG00000152818
2.21e-07	27	GO:0005198	MF	structural molecule activity	ENSG00000116898,ENSG00000127914,ENSG00000151320,ENSG00000152595,ENSG00000133048,ENSG00000154556,ENSG00000166963,ENSG00000053747,ENSG00000096696,ENSG00000167767,ENSG00000171564,ENSG00000120896,ENSG00000131697,ENSG00000134571,ENSG00000159166,ENSG00000188157
2.27e-07	15	GO:0017016	MF	Ras GTPase binding	ENSG00000148429,ENSG00000138193,ENSG00000167306,ENSG00000174791,ENSG00000198853,ENSG00000115839,ENSG00000092929,ENSG00000112685,ENSG00000147041,ENSG00000154710,ENSG00000169180,ENSG00000178038,ENSG00000130396,ENSG00000015520,ENSG00000173848
2.46e-07	21	GO:0016311	BP	dephosphorylation	ENSG00000151320,ENSG00000108389,ENSG00000197386,ENSG00000124383,ENSG00000153233,ENSG00000184203,ENSG00000058272,ENSG00000150712,ENSG00000198842,ENSG00000108861,ENSG00000119321,ENSG00000158828,ENSG00000166068,ENSG00000155893,ENSG00000101224,ENSG00000111679
2.71e-07	17	GO:0031965	CC	nuclear membrane	ENSG00000116898,ENSG00000151320,ENSG00000188807,ENSG00000164062,ENSG00000176438,ENSG00000153207,ENSG00000160294,ENSG00000141577,ENSG00000096717,ENSG00000042445,ENSG00000100401,ENSG00000108469,ENSG00000107937,ENSG00000131018,ENSG00000054654,ENSG00000055917
2.77e-07	10	GO:0019395	BP	fatty acid oxidation	ENSG00000104823,ENSG00000113790,ENSG00000162928,ENSG00000167969,ENSG00000087008,ENSG00000151611,ENSG00000169047,ENSG00000145476,ENSG00000124370,ENSG00000161533
2.77e-07	21	GO:0015629	CC	actin cytoskeleton	ENSG00000039560,ENSG00000167306,ENSG00000065534,ENSG00000104142,ENSG00000154556,ENSG00000095397,ENSG00000058272,ENSG00000071127,ENSG00000134571,ENSG00000197429,ENSG00000058453,ENSG00000075624,ENSG00000119321,ENSG00000052841,ENSG00000075340,ENSG00000106078
2.82e-07	41	GO:0009890	BP	negative regulation of biosynthetic process	ENSG00000092330,ENSG00000105967,ENSG00000116678,ENSG00000130203,ENSG00000151320,ENSG00000083168,ENSG00000073792,ENSG00000079246,ENSG00000143970,ENSG00000163346,ENSG00000198373,ENSG00000129474,ENSG00000130816,ENSG00000072310,ENSG00000120896,ENSG00000147548
2.91e-07	15	GO:1901681	MF	sulfur compound binding	ENSG00000130203,ENSG00000000971,ENSG00000069702,ENSG00000090539,ENSG00000101670,ENSG00000179399,ENSG00000115414,ENSG00000185920,ENSG00000188157,ENSG00000166833,ENSG00000117305,ENSG00000149084,ENSG00000084674,ENSG00000148334,ENSG00000166035
3.04e-07	12	GO:0016798	MF	hydrolase activity, acting on glycosyl bonds	ENSG00000115275,ENSG00000133048,ENSG00000102893,ENSG00000090382,ENSG00000132781,ENSG00000167280,ENSG00000163521,ENSG00000154328,ENSG00000026508,ENSG00000176542,ENSG00000054983,ENSG00000104774
3.05e-07	39	GO:0045934	BP	negative regulation of nucleobase-containing compound metabolic process	ENSG00000092330,ENSG00000105967,ENSG00000151320,ENSG00000083168,ENSG00000079246,ENSG00000143970,ENSG00000113318,ENSG00000163346,ENSG00000198373,ENSG00000129474,ENSG00000130816,ENSG00000072310,ENSG00000120896,ENSG00000147548,ENSG00000132275,ENSG00000128016
3.07e-07	24	GO:0051129	BP	negative regulation of cellular component organization	ENSG00000092330,ENSG00000105695,ENSG00000113456,ENSG00000130203,ENSG00000167306,ENSG00000270765,ENSG00000112029,ENSG00000130816,ENSG00000019991,ENSG00000069702,ENSG00000135476,ENSG00000163975,ENSG00000168140,ENSG00000167315,ENSG00000158828,ENSG00000186635
3.13e-07	14	GO:0005085	MF	guanyl-nucleotide exchange factor activity	ENSG00000165801,ENSG00000090924,ENSG00000138193,ENSG00000103657,ENSG00000156299,ENSG00000240771,ENSG00000137936,ENSG00000066777,ENSG00000154710,ENSG00000130158,ENSG00000171680,ENSG00000178038,ENSG00000163947,ENSG00000173848
3.16e-07	16	GO:0034330	BP	cell junction organization	ENSG00000053747,ENSG00000091409,ENSG00000096696,ENSG00000129474,ENSG00000163092,ENSG00000187513,ENSG00000115414,ENSG00000075624,ENSG00000132470,ENSG00000196878,ENSG00000135862,ENSG00000130396,ENSG00000163531,ENSG00000128052,ENSG00000047648,ENSG00000170873
3.24e-07	19	GO:0006644	BP	phospholipid metabolic process	ENSG00000108389,ENSG00000138193,ENSG00000187091,ENSG00000136960,ENSG00000153933,ENSG00000123983,ENSG00000129474,ENSG00000170890,ENSG00000101670,ENSG00000116711,ENSG00000169047,ENSG00000100078,ENSG00000073060,ENSG00000179085,ENSG00000103056,ENSG00000164300
3.26e-07	37	GO:0046983	MF	protein dimerization activity	ENSG00000105967,ENSG00000130203,ENSG00000091106,ENSG00000131183,ENSG00000102189,ENSG00000241935,ENSG00000138823,ENSG00000141384,ENSG00000152620,ENSG00000169710,ENSG00000019991,ENSG00000072310,ENSG00000064012,ENSG00000116604,ENSG00000085276,ENSG00000128191
3.3e-07	25	GO:0051223	BP	regulation of protein transport	ENSG00000151320,ENSG00000198373,ENSG00000123983,ENSG00000170890,ENSG00000171564,ENSG00000177427,ENSG00000072310,ENSG00000152270,ENSG00000169047,ENSG00000162711,ENSG00000158828,ENSG00000169247,ENSG00000132326,ENSG00000141577,ENSG00000154710,ENSG00000182782
3.3e-07	18	GO:0005543	MF	phospholipid binding	ENSG00000126218,ENSG00000130203,ENSG00000153317,ENSG00000187091,ENSG00000102189,ENSG00000156299,ENSG00000198589,ENSG00000104497,ENSG00000136643,ENSG00000160691,ENSG00000116711,ENSG00000186635,ENSG00000118473,ENSG00000138772,ENSG00000157077,ENSG00000073060
3.41e-07	29	GO:0048534	BP	hematopoietic or lymphoid organ development	ENSG00000065000,ENSG00000134198,ENSG00000083168,ENSG00000079246,ENSG00000143970,ENSG00000105612,ENSG00000160710,ENSG00000069702,ENSG00000164488,ENSG00000064012,ENSG00000128016,ENSG00000085276,ENSG00000075340,ENSG00000134321,ENSG00000154237,ENSG00000084093
3.41e-07	29	GO:0045859	BP	regulation of protein kinase activity	ENSG00000130203,ENSG00000138193,ENSG00000133048,ENSG00000044090,ENSG00000138674,ENSG00000129474,ENSG00000160710,ENSG00000170890,ENSG00000019991,ENSG00000160691,ENSG00000108861,ENSG00000158828,ENSG00000163249,ENSG00000136689,ENSG00000096717,ENSG00000166068
3.48e-07	10	GO:0034440	BP	lipid oxidation	ENSG00000104823,ENSG00000113790,ENSG00000162928,ENSG00000167969,ENSG00000087008,ENSG00000151611,ENSG00000169047,ENSG00000145476,ENSG00000124370,ENSG00000161533
3.54e-07	19	GO:0040017	BP	positive regulation of locomotion	ENSG00000126218,ENSG00000005961,ENSG00000065534,ENSG00000019991,ENSG00000106538,ENSG00000169047,ENSG00000020181,ENSG00000124782,ENSG00000138772,ENSG00000073060,ENSG00000130300,ENSG00000168615,ENSG00000054654,ENSG00000128052,ENSG00000184371,ENSG00000105976
3.67e-07	21	GO:0043410	BP	positive regulation of MAPK cascade	ENSG00000138193,ENSG00000133048,ENSG00000138623,ENSG00000129474,ENSG00000170890,ENSG00000171564,ENSG00000019991,ENSG00000120896,ENSG00000160691,ENSG00000168758,ENSG00000136689,ENSG00000026508,ENSG00000105550,ENSG00000064309,ENSG00000168615,ENSG00000090534
4.28e-07	26	GO:0003006	BP	developmental process involved in reproduction	ENSG00000127914,ENSG00000187091,ENSG00000044090,ENSG00000173744,ENSG00000112029,ENSG00000141384,ENSG00000165209,ENSG00000064012,ENSG00000144468,ENSG00000100078,ENSG00000164190,ENSG00000096717,ENSG00000134709,ENSG00000026508,ENSG00000068903,ENSG00000101224
4.3e-07	17	GO:0048565	BP	digestive tract development	ENSG00000197386,ENSG00000053747,ENSG00000091409,ENSG00000077943,ENSG00000090539,ENSG00000106538,ENSG00000115414,ENSG00000164190,ENSG00000132470,ENSG00000136689,ENSG00000196878,ENSG00000106078,ENSG00000008710,ENSG00000115232,ENSG00000134853,ENSG00000141519
4.55e-07	26	GO:0051347	BP	positive regulation of transferase activity	ENSG00000138193,ENSG00000133048,ENSG00000197579,ENSG00000044090,ENSG00000138674,ENSG00000112029,ENSG00000129474,ENSG00000170890,ENSG00000173692,ENSG00000019991,ENSG00000160691,ENSG00000169047,ENSG00000158828,ENSG00000136689,ENSG00000096717,ENSG00000070669
4.71e-07	8	GO:0071479	BP	cellular response to ionizing radiation	ENSG00000113456,ENSG00000079246,ENSG00000143493,ENSG00000164190,ENSG00000096717,ENSG00000104529,ENSG00000173848,ENSG00000110108
4.72e-07	27	GO:0005509	MF	calcium ion binding	ENSG00000117115,ENSG00000126218,ENSG00000203965,ENSG00000134755,ENSG00000187091,ENSG00000085832,ENSG00000132623,ENSG00000136960,ENSG00000074755,ENSG00000170890,ENSG00000081479,ENSG00000116711,ENSG00000165124,ENSG00000197226,ENSG00000100503,ENSG00000115155
4.81e-07	18	GO:0030031	BP	cell projection assembly	ENSG00000065534,ENSG00000109944,ENSG00000091409,ENSG00000129474,ENSG00000188157,ENSG00000100078,ENSG00000143126,ENSG00000173226,ENSG00000186635,ENSG00000122970,ENSG00000132470,ENSG00000106078,ENSG00000165115,ENSG00000140057,ENSG00000168014,ENSG00000184292
4.83e-07	33	GO:0045087	BP	innate immune response	ENSG00000143954,ENSG00000091106,ENSG00000101966,ENSG00000000971,ENSG00000079246,ENSG00000244731,ENSG00000160710,ENSG00000170890,ENSG00000171564,ENSG00000131378,ENSG00000160691,ENSG00000064012,ENSG00000169047,ENSG00000162711,ENSG00000185436,ENSG00000075624
4.84e-07	22	GO:0009617	BP	response to bacterium	ENSG00000143954,ENSG00000091106,ENSG00000081985,ENSG00000244731,ENSG00000261701,ENSG00000090382,ENSG00000170890,ENSG00000064012,ENSG00000162711,ENSG00000085276,ENSG00000136011,ENSG00000136689,ENSG00000138772,ENSG00000151014,ENSG00000068903,ENSG00000073060
4.96e-07	14	GO:0015291	MF	secondary active transmembrane transporter activity	ENSG00000105281,ENSG00000170190,ENSG00000181045,ENSG00000131183,ENSG00000113073,ENSG00000074803,ENSG00000138074,ENSG00000149452,ENSG00000103546,ENSG00000168003,ENSG00000162383,ENSG00000146828,ENSG00000162426,ENSG00000174327
5.19e-07	33	GO:0016772	MF	transferase activity, transferring phosphorus-containing groups	ENSG00000127914,ENSG00000065534,ENSG00000153933,ENSG00000102893,ENSG00000183421,ENSG00000198682,ENSG00000099821,ENSG00000152620,ENSG00000069702,ENSG00000136643,ENSG00000160691,ENSG00000069020,ENSG00000086544,ENSG00000008130,ENSG00000068654,ENSG00000149016
5.24e-07	7	GO:0071827	BP	plasma lipoprotein particle organization	ENSG00000100979,ENSG00000130203,ENSG00000123983,ENSG00000101670,ENSG00000073060,ENSG00000084674,ENSG00000166035
5.24e-07	7	GO:0034381	BP	plasma lipoprotein particle clearance	ENSG00000130203,ENSG00000038945,ENSG00000101670,ENSG00000105550,ENSG00000073060,ENSG00000084674,ENSG00000166035
5.35e-07	25	GO:0010942	BP	positive regulation of cell death	ENSG00000130203,ENSG00000090924,ENSG00000091106,ENSG00000156299,ENSG00000261701,ENSG00000091409,ENSG00000157500,ENSG00000064012,ENSG00000162711,ENSG00000188157,ENSG00000088827,ENSG00000143382,ENSG00000158828,ENSG00000182782,ENSG00000096717,ENSG00000156709
5.4e-07	12	GO:0016125	BP	sterol metabolic process	ENSG00000116678,ENSG00000130203,ENSG00000159348,ENSG00000167306,ENSG00000131748,ENSG00000072310,ENSG00000167315,ENSG00000073060,ENSG00000015520,ENSG00000148795,ENSG00000084674,ENSG00000166035
5.47e-07	13	GO:0044782	BP	cilium organization	ENSG00000109944,ENSG00000197579,ENSG00000131697,ENSG00000100078,ENSG00000143126,ENSG00000173226,ENSG00000122970,ENSG00000141577,ENSG00000052841,ENSG00000165115,ENSG00000140057,ENSG00000168014,ENSG00000137942
5.58e-07	33	GO:0044265	BP	cellular macromolecule catabolic process	ENSG00000113456,ENSG00000130203,ENSG00000135913,ENSG00000111358,ENSG00000197579,ENSG00000044090,ENSG00000198373,ENSG00000105612,ENSG00000112029,ENSG00000173692,ENSG00000132781,ENSG00000135476,ENSG00000155975,ENSG00000064012,ENSG00000087448,ENSG00000144468
5.61e-07	15	GO:0031267	MF	small GTPase binding	ENSG00000148429,ENSG00000138193,ENSG00000167306,ENSG00000174791,ENSG00000198853,ENSG00000115839,ENSG00000092929,ENSG00000112685,ENSG00000147041,ENSG00000154710,ENSG00000169180,ENSG00000178038,ENSG00000130396,ENSG00000015520,ENSG00000173848
5.92e-07	11	GO:0006641	BP	triglyceride metabolic process	ENSG00000130203,ENSG00000138823,ENSG00000169710,ENSG00000072310,ENSG00000083807,ENSG00000096717,ENSG00000073060,ENSG00000149084,ENSG00000084674,ENSG00000166035,ENSG00000125730
5.94e-07	15	GO:0040029	BP	regulation of gene expression, epigenetic	ENSG00000117115,ENSG00000111358,ENSG00000129474,ENSG00000130816,ENSG00000160710,ENSG00000132275,ENSG00000128016,ENSG00000068654,ENSG00000125630,ENSG00000128191,ENSG00000096717,ENSG00000198026,ENSG00000068903,ENSG00000187605,ENSG00000107614
6.07e-07	16	GO:0048871	BP	multicellular organismal homeostasis	ENSG00000042317,ENSG00000167522,ENSG00000090382,ENSG00000069122,ENSG00000095397,ENSG00000131697,ENSG00000075624,ENSG00000173226,ENSG00000118473,ENSG00000136689,ENSG00000162896,ENSG00000154237,ENSG00000174738,ENSG00000128052,ENSG00000184371,ENSG00000116016
6.39e-07	17	GO:0060249	BP	anatomical structure homeostasis	ENSG00000092330,ENSG00000079246,ENSG00000042317,ENSG00000167522,ENSG00000090382,ENSG00000069122,ENSG00000095397,ENSG00000131697,ENSG00000075624,ENSG00000173226,ENSG00000162896,ENSG00000035928,ENSG00000129566,ENSG00000154237,ENSG00000128052,ENSG00000184371
6.47e-07	22	GO:0005743	CC	mitochondrial inner membrane	ENSG00000116898,ENSG00000167306,ENSG00000140107,ENSG00000167969,ENSG00000116711,ENSG00000126602,ENSG00000166136,ENSG00000167315,ENSG00000178057,ENSG00000158828,ENSG00000014919,ENSG00000131269,ENSG00000135900,ENSG00000163541,ENSG00000132676,ENSG00000156709
6.47e-07	11	GO:0046943	MF	carboxylic acid transmembrane transporter activity	ENSG00000105281,ENSG00000170190,ENSG00000103042,ENSG00000103569,ENSG00000168003,ENSG00000169507,ENSG00000139974,ENSG00000162383,ENSG00000157637,ENSG00000164300,ENSG00000174327
6.67e-07	10	GO:0004620	MF	phospholipase activity	ENSG00000138193,ENSG00000187091,ENSG00000136960,ENSG00000170890,ENSG00000101670,ENSG00000116711,ENSG00000100078,ENSG00000103056,ENSG00000166035,ENSG00000166428
6.74e-07	30	GO:0044419	BP	interspecies interaction between organisms	ENSG00000104969,ENSG00000105281,ENSG00000148429,ENSG00000182149,ENSG00000079246,ENSG00000111358,ENSG00000044090,ENSG00000104142,ENSG00000198373,ENSG00000141384,ENSG00000160710,ENSG00000173692,ENSG00000155975,ENSG00000064012,ENSG00000100403,ENSG00000065526
6.74e-07	30	GO:0044403	BP	symbiosis, encompassing mutualism through parasitism	ENSG00000104969,ENSG00000105281,ENSG00000148429,ENSG00000182149,ENSG00000079246,ENSG00000111358,ENSG00000044090,ENSG00000104142,ENSG00000198373,ENSG00000141384,ENSG00000160710,ENSG00000173692,ENSG00000155975,ENSG00000064012,ENSG00000100403,ENSG00000065526
6.79e-07	19	GO:0016887	MF	ATPase activity	ENSG00000079246,ENSG00000113318,ENSG00000115657,ENSG00000117245,ENSG00000159363,ENSG00000163214,ENSG00000131269,ENSG00000054523,ENSG00000116830,ENSG00000196169,ENSG00000035928,ENSG00000185883,ENSG00000108469,ENSG00000125257,ENSG00000138182,ENSG00000165115
7.08e-07	11	GO:0032507	BP	maintenance of protein location in cell	ENSG00000135837,ENSG00000197579,ENSG00000176438,ENSG00000100503,ENSG00000183137,ENSG00000135968,ENSG00000068903,ENSG00000131018,ENSG00000008710,ENSG00000048707,ENSG00000054654
7.17e-07	34	GO:0097458	CC	neuron part	ENSG00000065000,ENSG00000105695,ENSG00000130203,ENSG00000102189,ENSG00000197386,ENSG00000103042,ENSG00000173744,ENSG00000077943,ENSG00000136868,ENSG00000145708,ENSG00000174791,ENSG00000064012,ENSG00000095397,ENSG00000103546,ENSG00000185920,ENSG00000075624
7.24e-07	14	GO:0001649	BP	osteoblast differentiation	ENSG00000138623,ENSG00000160710,ENSG00000169710,ENSG00000019991,ENSG00000090539,ENSG00000116604,ENSG00000185920,ENSG00000151014,ENSG00000094975,ENSG00000134352,ENSG00000115461,ENSG00000137809,ENSG00000107937,ENSG00000138246
7.29e-07	28	GO:1901566	BP	organonitrogen compound biosynthetic process	ENSG00000117115,ENSG00000130203,ENSG00000151320,ENSG00000167741,ENSG00000197386,ENSG00000198682,ENSG00000088826,ENSG00000115657,ENSG00000123983,ENSG00000124615,ENSG00000151576,ENSG00000152620,ENSG00000151611,ENSG00000116711,ENSG00000138381,ENSG00000179399
7.39e-07	12	GO:0006865	BP	amino acid transport	ENSG00000105281,ENSG00000197386,ENSG00000103042,ENSG00000168003,ENSG00000115839,ENSG00000169507,ENSG00000132326,ENSG00000136689,ENSG00000139974,ENSG00000162383,ENSG00000157637,ENSG00000164300
7.39e-07	17	GO:0044441	CC	ciliary part	ENSG00000072840,ENSG00000127914,ENSG00000085832,ENSG00000197579,ENSG00000042317,ENSG00000111254,ENSG00000117245,ENSG00000169047,ENSG00000131697,ENSG00000185920,ENSG00000058453,ENSG00000122970,ENSG00000176225,ENSG00000008710,ENSG00000135406,ENSG00000168014
7.39e-07	19	GO:0044437	CC	vacuolar part	ENSG00000065000,ENSG00000181045,ENSG00000104142,ENSG00000131748,ENSG00000081479,ENSG00000100926,ENSG00000120008,ENSG00000159363,ENSG00000168140,ENSG00000179399,ENSG00000158014,ENSG00000188157,ENSG00000140950,ENSG00000100299,ENSG00000185883,ENSG00000054983
7.69e-07	9	GO:0042632	BP	cholesterol homeostasis	ENSG00000130203,ENSG00000138823,ENSG00000101670,ENSG00000096717,ENSG00000073060,ENSG00000015520,ENSG00000084674,ENSG00000161533,ENSG00000166035
7.75e-07	17	GO:0055123	BP	digestive system development	ENSG00000197386,ENSG00000053747,ENSG00000091409,ENSG00000077943,ENSG00000090539,ENSG00000106538,ENSG00000115414,ENSG00000164190,ENSG00000132470,ENSG00000136689,ENSG00000196878,ENSG00000106078,ENSG00000008710,ENSG00000115232,ENSG00000134853,ENSG00000141519
7.77e-07	33	GO:0045944	BP	positive regulation of transcription from RNA polymerase II promoter	ENSG00000117000,ENSG00000163635,ENSG00000143970,ENSG00000176953,ENSG00000091409,ENSG00000161021,ENSG00000163938,ENSG00000170890,ENSG00000019991,ENSG00000072310,ENSG00000077943,ENSG00000118495,ENSG00000058272,ENSG00000116604,ENSG00000157450,ENSG00000188157
7.95e-07	7	GO:0071825	BP	protein-lipid complex subunit organization	ENSG00000100979,ENSG00000130203,ENSG00000123983,ENSG00000101670,ENSG00000073060,ENSG00000084674,ENSG00000166035
7.95e-07	7	GO:0007032	BP	endosome organization	ENSG00000104142,ENSG00000095066,ENSG00000136051,ENSG00000134709,ENSG00000178038,ENSG00000138246,ENSG00000138592
8.28e-07	25	GO:0055082	BP	cellular chemical homeostasis	ENSG00000065000,ENSG00000130203,ENSG00000151320,ENSG00000112759,ENSG00000138193,ENSG00000113073,ENSG00000103569,ENSG00000115657,ENSG00000170890,ENSG00000136868,ENSG00000163975,ENSG00000145740,ENSG00000158014,ENSG00000175868,ENSG00000177455,ENSG00000131269
8.28e-07	25	GO:0044257	BP	cellular protein catabolic process	ENSG00000130203,ENSG00000135913,ENSG00000197579,ENSG00000044090,ENSG00000198373,ENSG00000112029,ENSG00000173692,ENSG00000135476,ENSG00000155975,ENSG00000064012,ENSG00000087448,ENSG00000144468,ENSG00000157450,ENSG00000158828,ENSG00000118369,ENSG00000096717
8.43e-07	11	GO:0005342	MF	organic acid transmembrane transporter activity	ENSG00000105281,ENSG00000170190,ENSG00000103042,ENSG00000103569,ENSG00000168003,ENSG00000169507,ENSG00000139974,ENSG00000162383,ENSG00000157637,ENSG00000164300,ENSG00000174327
8.44e-07	20	GO:0016570	BP	histone modification	ENSG00000117115,ENSG00000163635,ENSG00000083168,ENSG00000116731,ENSG00000143970,ENSG00000043143,ENSG00000130816,ENSG00000072310,ENSG00000147548,ENSG00000185238,ENSG00000164190,ENSG00000132326,ENSG00000096717,ENSG00000198026,ENSG00000068903,ENSG00000084093
8.69e-07	9	GO:0055092	BP	sterol homeostasis	ENSG00000130203,ENSG00000138823,ENSG00000101670,ENSG00000096717,ENSG00000073060,ENSG00000015520,ENSG00000084674,ENSG00000161533,ENSG00000166035
8.69e-07	9	GO:0034446	BP	substrate adhesion-dependent cell spreading	ENSG00000171564,ENSG00000077943,ENSG00000163975,ENSG00000115414,ENSG00000124782,ENSG00000135862,ENSG00000173848,ENSG00000184292,ENSG00000115232
8.73e-07	6	GO:0005605	CC	basal lamina	ENSG00000053747,ENSG00000115414,ENSG00000188157,ENSG00000196878,ENSG00000135862,ENSG00000196569
9.17e-07	30	GO:0051093	BP	negative regulation of developmental process	ENSG00000105695,ENSG00000130203,ENSG00000143954,ENSG00000152595,ENSG00000083168,ENSG00000069702,ENSG00000090539,ENSG00000163975,ENSG00000168140,ENSG00000173269,ENSG00000152270,ENSG00000128016,ENSG00000185920,ENSG00000158828,ENSG00000164190,ENSG00000173226
9.73e-07	5	GO:0031581	BP	hemidesmosome assembly	ENSG00000053747,ENSG00000091409,ENSG00000132470,ENSG00000196878,ENSG00000135862
9.73e-07	5	GO:1901032	BP	negative regulation of response to reactive oxygen species	ENSG00000261701,ENSG00000019991,ENSG00000158828,ENSG00000170075,ENSG00000105976
9.81e-07	48	GO:0060089	MF	molecular transducer activity	ENSG00000011677,ENSG00000116678,ENSG00000138193,ENSG00000144730,ENSG00000187091,ENSG00000081985,ENSG00000153233,ENSG00000156299,ENSG00000147255,ENSG00000185245,ENSG00000069702,ENSG00000069122,ENSG00000169047,ENSG00000004399,ENSG00000058272,ENSG00000094755
9.81e-07	48	GO:0004871	MF	signal transducer activity	ENSG00000011677,ENSG00000116678,ENSG00000138193,ENSG00000144730,ENSG00000187091,ENSG00000081985,ENSG00000153233,ENSG00000156299,ENSG00000147255,ENSG00000185245,ENSG00000069702,ENSG00000069122,ENSG00000169047,ENSG00000004399,ENSG00000058272,ENSG00000094755
1e-06	10	GO:0005604	CC	basement membrane	ENSG00000053747,ENSG00000091409,ENSG00000173269,ENSG00000115414,ENSG00000159166,ENSG00000188157,ENSG00000132470,ENSG00000196878,ENSG00000135862,ENSG00000196569
1.01e-06	13	GO:0097164	BP	ammonium ion metabolic process	ENSG00000136960,ENSG00000088826,ENSG00000123983,ENSG00000170890,ENSG00000116711,ENSG00000132837,ENSG00000148832,ENSG00000100078,ENSG00000095059,ENSG00000073060,ENSG00000164197,ENSG00000103056,ENSG00000166035
1.06e-06	20	GO:0016569	BP	covalent chromatin modification	ENSG00000117115,ENSG00000163635,ENSG00000083168,ENSG00000116731,ENSG00000143970,ENSG00000043143,ENSG00000130816,ENSG00000072310,ENSG00000147548,ENSG00000185238,ENSG00000164190,ENSG00000132326,ENSG00000096717,ENSG00000198026,ENSG00000068903,ENSG00000084093
1.07e-06	16	GO:0005096	MF	GTPase activator activity	ENSG00000095383,ENSG00000148429,ENSG00000153317,ENSG00000173744,ENSG00000107863,ENSG00000174791,ENSG00000146376,ENSG00000197226,ENSG00000115839,ENSG00000186635,ENSG00000177548,ENSG00000178038,ENSG00000066933,ENSG00000100401,ENSG00000112305,ENSG00000047648
1.14e-06	24	GO:0016485	BP	protein processing	ENSG00000170099,ENSG00000091106,ENSG00000101966,ENSG00000000971,ENSG00000244731,ENSG00000087116,ENSG00000112029,ENSG00000019991,ENSG00000155975,ENSG00000163975,ENSG00000064012,ENSG00000144468,ENSG00000162711,ENSG00000185920,ENSG00000156709,ENSG00000026508
1.16e-06	25	GO:0030029	BP	actin filament-based process	ENSG00000116127,ENSG00000134755,ENSG00000065534,ENSG00000154556,ENSG00000096696,ENSG00000170890,ENSG00000120896,ENSG00000160691,ENSG00000163092,ENSG00000131697,ENSG00000134571,ENSG00000075624,ENSG00000186635,ENSG00000066777,ENSG00000116218,ENSG00000052841
1.16e-06	15	GO:0051020	MF	GTPase binding	ENSG00000148429,ENSG00000138193,ENSG00000167306,ENSG00000174791,ENSG00000198853,ENSG00000115839,ENSG00000092929,ENSG00000112685,ENSG00000147041,ENSG00000154710,ENSG00000169180,ENSG00000178038,ENSG00000130396,ENSG00000015520,ENSG00000173848
1.17e-06	14	GO:0072330	BP	monocarboxylic acid biosynthetic process	ENSG00000167741,ENSG00000197386,ENSG00000241935,ENSG00000123983,ENSG00000169710,ENSG00000170890,ENSG00000083807,ENSG00000136881,ENSG00000132326,ENSG00000059377,ENSG00000096717,ENSG00000149084,ENSG00000148334,ENSG00000166035
1.22e-06	10	GO:0072329	BP	monocarboxylic acid catabolic process	ENSG00000104823,ENSG00000241935,ENSG00000113790,ENSG00000162928,ENSG00000167969,ENSG00000087008,ENSG00000151611,ENSG00000169047,ENSG00000124370,ENSG00000161533
1.28e-06	18	GO:0045177	CC	apical part of cell	ENSG00000065054,ENSG00000112759,ENSG00000131183,ENSG00000167306,ENSG00000235718,ENSG00000113073,ENSG00000074803,ENSG00000077943,ENSG00000081479,ENSG00000145740,ENSG00000168003,ENSG00000188158,ENSG00000115414,ENSG00000169347,ENSG00000132874,ENSG00000130396
1.34e-06	22	GO:0001501	BP	skeletal system development	ENSG00000072840,ENSG00000152595,ENSG00000133048,ENSG00000143970,ENSG00000167522,ENSG00000198682,ENSG00000120549,ENSG00000180818,ENSG00000090539,ENSG00000157399,ENSG00000116604,ENSG00000164190,ENSG00000173068,ENSG00000070814,ENSG00000026508,ENSG00000154237
1.36e-06	21	GO:0008047	MF	enzyme activator activity	ENSG00000095383,ENSG00000130203,ENSG00000148429,ENSG00000153317,ENSG00000173744,ENSG00000107863,ENSG00000174791,ENSG00000146376,ENSG00000197226,ENSG00000115414,ENSG00000115839,ENSG00000134571,ENSG00000158828,ENSG00000186635,ENSG00000177548,ENSG00000035928
1.37e-06	39	GO:0031327	BP	negative regulation of cellular biosynthetic process	ENSG00000092330,ENSG00000105967,ENSG00000116678,ENSG00000151320,ENSG00000083168,ENSG00000073792,ENSG00000079246,ENSG00000143970,ENSG00000163346,ENSG00000198373,ENSG00000129474,ENSG00000130816,ENSG00000072310,ENSG00000120896,ENSG00000147548,ENSG00000132275
1.39e-06	18	GO:0043588	BP	skin development	ENSG00000143954,ENSG00000087116,ENSG00000053747,ENSG00000091409,ENSG00000096696,ENSG00000115657,ENSG00000164488,ENSG00000185920,ENSG00000132470,ENSG00000196878,ENSG00000149418,ENSG00000115461,ENSG00000141579,ENSG00000168615,ENSG00000008710,ENSG00000134283
1.42e-06	7	GO:0034113	BP	heterotypic cell-cell adhesion	ENSG00000171564,ENSG00000186417,ENSG00000136689,ENSG00000026508,ENSG00000140678,ENSG00000163531,ENSG00000115232
1.48e-06	31	GO:0060548	BP	negative regulation of cell death	ENSG00000130203,ENSG00000091106,ENSG00000101966,ENSG00000167306,ENSG00000197386,ENSG00000197579,ENSG00000091409,ENSG00000160710,ENSG00000171564,ENSG00000173692,ENSG00000019991,ENSG00000064012,ENSG00000083093,ENSG00000126602,ENSG00000144468,ENSG00000167315
1.5e-06	6	GO:0034367	BP	macromolecular complex remodeling	ENSG00000100979,ENSG00000130203,ENSG00000101670,ENSG00000073060,ENSG00000084674,ENSG00000166035
1.5e-06	6	GO:0034368	BP	protein-lipid complex remodeling	ENSG00000100979,ENSG00000130203,ENSG00000101670,ENSG00000073060,ENSG00000084674,ENSG00000166035
1.5e-06	6	GO:0034369	BP	plasma lipoprotein particle remodeling	ENSG00000100979,ENSG00000130203,ENSG00000101670,ENSG00000073060,ENSG00000084674,ENSG00000166035
1.51e-06	24	GO:0051603	BP	proteolysis involved in cellular protein catabolic process	ENSG00000135913,ENSG00000197579,ENSG00000044090,ENSG00000198373,ENSG00000112029,ENSG00000173692,ENSG00000135476,ENSG00000155975,ENSG00000064012,ENSG00000087448,ENSG00000144468,ENSG00000157450,ENSG00000158828,ENSG00000118369,ENSG00000096717,ENSG00000068903
1.59e-06	13	GO:0034599	BP	cellular response to oxidative stress	ENSG00000198839,ENSG00000261701,ENSG00000019991,ENSG00000126602,ENSG00000158828,ENSG00000096717,ENSG00000068903,ENSG00000112096,ENSG00000173848,ENSG00000166170,ENSG00000170075,ENSG00000105976,ENSG00000116016
1.61e-06	20	GO:0022604	BP	regulation of cell morphogenesis	ENSG00000105695,ENSG00000130203,ENSG00000182149,ENSG00000044090,ENSG00000138623,ENSG00000156299,ENSG00000130559,ENSG00000171564,ENSG00000176438,ENSG00000069702,ENSG00000163975,ENSG00000168140,ENSG00000115414,ENSG00000186635,ENSG00000124782,ENSG00000040608
1.62e-06	10	GO:0042542	BP	response to hydrogen peroxide	ENSG00000198839,ENSG00000261701,ENSG00000019991,ENSG00000158828,ENSG00000096717,ENSG00000112096,ENSG00000168615,ENSG00000173848,ENSG00000170075,ENSG00000105976
1.62e-06	23	GO:0043269	BP	regulation of ion transport	ENSG00000127914,ENSG00000130203,ENSG00000151320,ENSG00000131183,ENSG00000065534,ENSG00000197386,ENSG00000198373,ENSG00000170890,ENSG00000145708,ENSG00000175538,ENSG00000145740,ENSG00000115839,ENSG00000158828,ENSG00000177455,ENSG00000132326,ENSG00000136689
1.66e-06	36	GO:2000113	BP	negative regulation of cellular macromolecule biosynthetic process	ENSG00000092330,ENSG00000083168,ENSG00000073792,ENSG00000079246,ENSG00000143970,ENSG00000163346,ENSG00000198373,ENSG00000129474,ENSG00000130816,ENSG00000072310,ENSG00000120896,ENSG00000147548,ENSG00000132275,ENSG00000128016,ENSG00000185920,ENSG00000065526
1.74e-06	25	GO:0002252	BP	immune effector process	ENSG00000107738,ENSG00000000971,ENSG00000244731,ENSG00000138623,ENSG00000160710,ENSG00000170890,ENSG00000131378,ENSG00000162711,ENSG00000185436,ENSG00000075624,ENSG00000100078,ENSG00000092929,ENSG00000110057,ENSG00000138772,ENSG00000154710,ENSG00000243646
1.78e-06	11	GO:0044420	CC	extracellular matrix part	ENSG00000053747,ENSG00000091409,ENSG00000173269,ENSG00000115414,ENSG00000159166,ENSG00000188157,ENSG00000132470,ENSG00000196878,ENSG00000135862,ENSG00000196569,ENSG00000204262
1.78e-06	11	GO:0042579	CC	microbody	ENSG00000104823,ENSG00000180011,ENSG00000113790,ENSG00000123983,ENSG00000162928,ENSG00000087008,ENSG00000136881,ENSG00000148832,ENSG00000117305,ENSG00000184584,ENSG00000161533
1.78e-06	11	GO:0005777	CC	peroxisome	ENSG00000104823,ENSG00000180011,ENSG00000113790,ENSG00000123983,ENSG00000162928,ENSG00000087008,ENSG00000136881,ENSG00000148832,ENSG00000117305,ENSG00000184584,ENSG00000161533
1.81e-06	8	GO:0036473	BP	cell death in response to oxidative stress	ENSG00000019991,ENSG00000126602,ENSG00000158828,ENSG00000096717,ENSG00000112096,ENSG00000166170,ENSG00000170075,ENSG00000105976
1.82e-06	16	GO:0072001	BP	renal system development	ENSG00000131183,ENSG00000138193,ENSG00000074803,ENSG00000091409,ENSG00000077943,ENSG00000164488,ENSG00000185920,ENSG00000085276,ENSG00000164190,ENSG00000116218,ENSG00000132470,ENSG00000026508,ENSG00000008710,ENSG00000184292,ENSG00000134853,ENSG00000170873
1.85e-06	17	GO:0045862	BP	positive regulation of proteolysis	ENSG00000130203,ENSG00000091106,ENSG00000182149,ENSG00000112029,ENSG00000173692,ENSG00000135476,ENSG00000064012,ENSG00000115414,ENSG00000162711,ENSG00000158828,ENSG00000096717,ENSG00000156709,ENSG00000068903,ENSG00000084093,ENSG00000164197,ENSG00000168615
1.94e-06	9	GO:0009062	BP	fatty acid catabolic process	ENSG00000104823,ENSG00000113790,ENSG00000162928,ENSG00000167969,ENSG00000087008,ENSG00000151611,ENSG00000169047,ENSG00000124370,ENSG00000161533
2.06e-06	15	GO:0005765	CC	lysosomal membrane	ENSG00000065000,ENSG00000181045,ENSG00000104142,ENSG00000131748,ENSG00000081479,ENSG00000100926,ENSG00000120008,ENSG00000159363,ENSG00000168140,ENSG00000158014,ENSG00000140950,ENSG00000185883,ENSG00000073060,ENSG00000138246,ENSG00000072121
2.07e-06	8	GO:0006635	BP	fatty acid beta-oxidation	ENSG00000104823,ENSG00000113790,ENSG00000167969,ENSG00000087008,ENSG00000151611,ENSG00000169047,ENSG00000124370,ENSG00000161533
2.14e-06	10	GO:0004553	MF	hydrolase activity, hydrolyzing O-glycosyl compounds	ENSG00000115275,ENSG00000133048,ENSG00000102893,ENSG00000090382,ENSG00000167280,ENSG00000163521,ENSG00000026508,ENSG00000176542,ENSG00000054983,ENSG00000104774
2.16e-06	9	GO:0007044	BP	cell-substrate junction assembly	ENSG00000053747,ENSG00000091409,ENSG00000129474,ENSG00000115414,ENSG00000132470,ENSG00000196878,ENSG00000135862,ENSG00000128052,ENSG00000047648
2.22e-06	5	GO:0034375	BP	high-density lipoprotein particle remodeling	ENSG00000100979,ENSG00000130203,ENSG00000101670,ENSG00000073060,ENSG00000166035
2.31e-06	13	GO:0008237	MF	metallopeptidase activity	ENSG00000178031,ENSG00000088882,ENSG00000164024,ENSG00000087116,ENSG00000084693,ENSG00000143382,ENSG00000243989,ENSG00000002549,ENSG00000080618,ENSG00000162601,ENSG00000168615,ENSG00000254986,ENSG00000165688
2.32e-06	14	GO:0035023	BP	regulation of Rho protein signal transduction	ENSG00000130203,ENSG00000165801,ENSG00000090924,ENSG00000156299,ENSG00000240771,ENSG00000107863,ENSG00000188157,ENSG00000186635,ENSG00000066777,ENSG00000171680,ENSG00000178038,ENSG00000163947,ENSG00000173848,ENSG00000047648
2.35e-06	12	GO:0006399	BP	tRNA metabolic process	ENSG00000135297,ENSG00000141994,ENSG00000105865,ENSG00000151576,ENSG00000130348,ENSG00000065457,ENSG00000106246,ENSG00000043514,ENSG00000137760,ENSG00000067704,ENSG00000146282,ENSG00000107614
2.42e-06	23	GO:0015672	BP	monovalent inorganic cation transport	ENSG00000127914,ENSG00000151320,ENSG00000131183,ENSG00000113073,ENSG00000103042,ENSG00000198373,ENSG00000074803,ENSG00000138074,ENSG00000175538,ENSG00000145740,ENSG00000168003,ENSG00000158828,ENSG00000169507,ENSG00000014919,ENSG00000139974,ENSG00000185883
2.51e-06	17	GO:0030335	BP	positive regulation of cell migration	ENSG00000126218,ENSG00000005961,ENSG00000065534,ENSG00000019991,ENSG00000106538,ENSG00000169047,ENSG00000020181,ENSG00000124782,ENSG00000138772,ENSG00000073060,ENSG00000130300,ENSG00000168615,ENSG00000054654,ENSG00000128052,ENSG00000184371,ENSG00000105976
2.55e-06	29	GO:0070647	BP	protein modification by small protein conjugation or removal	ENSG00000135913,ENSG00000163635,ENSG00000091106,ENSG00000101966,ENSG00000197579,ENSG00000044090,ENSG00000103657,ENSG00000164164,ENSG00000198373,ENSG00000112029,ENSG00000173692,ENSG00000087448,ENSG00000185238,ENSG00000157450,ENSG00000158828,ENSG00000198862
2.63e-06	27	GO:0030163	BP	protein catabolic process	ENSG00000130203,ENSG00000135913,ENSG00000197579,ENSG00000044090,ENSG00000198373,ENSG00000112029,ENSG00000173692,ENSG00000135476,ENSG00000155975,ENSG00000064012,ENSG00000087448,ENSG00000144468,ENSG00000157450,ENSG00000158828,ENSG00000118369,ENSG00000096717
2.71e-06	21	GO:0002009	BP	morphogenesis of an epithelium	ENSG00000197386,ENSG00000183421,ENSG00000129474,ENSG00000019991,ENSG00000064012,ENSG00000004399,ENSG00000185920,ENSG00000168758,ENSG00000124782,ENSG00000026508,ENSG00000106078,ENSG00000115461,ENSG00000138182,ENSG00000008710,ENSG00000128052,ENSG00000168014
2.73e-06	19	GO:0010720	BP	positive regulation of cell development	ENSG00000130203,ENSG00000151320,ENSG00000182149,ENSG00000079246,ENSG00000044090,ENSG00000138623,ENSG00000156299,ENSG00000171564,ENSG00000019991,ENSG00000115414,ENSG00000065526,ENSG00000124782,ENSG00000198026,ENSG00000068903,ENSG00000106078,ENSG00000134352
2.73e-06	24	GO:0000139	CC	Golgi membrane	ENSG00000065000,ENSG00000164597,ENSG00000138193,ENSG00000144730,ENSG00000083097,ENSG00000138674,ENSG00000166448,ENSG00000006118,ENSG00000072310,ENSG00000100815,ENSG00000107863,ENSG00000119844,ENSG00000186635,ENSG00000066777,ENSG00000110057,ENSG00000110697
2.76e-06	13	GO:0032319	BP	regulation of Rho GTPase activity	ENSG00000165801,ENSG00000090924,ENSG00000156299,ENSG00000240771,ENSG00000107863,ENSG00000188157,ENSG00000186635,ENSG00000066777,ENSG00000171680,ENSG00000178038,ENSG00000163947,ENSG00000173848,ENSG00000047648
2.87e-06	12	GO:0032321	BP	positive regulation of Rho GTPase activity	ENSG00000165801,ENSG00000090924,ENSG00000156299,ENSG00000240771,ENSG00000107863,ENSG00000188157,ENSG00000186635,ENSG00000171680,ENSG00000178038,ENSG00000163947,ENSG00000173848,ENSG00000047648
2.9e-06	25	GO:0098660	BP	inorganic ion transmembrane transport	ENSG00000011677,ENSG00000127914,ENSG00000151320,ENSG00000181045,ENSG00000131183,ENSG00000113073,ENSG00000197386,ENSG00000198373,ENSG00000074803,ENSG00000136868,ENSG00000175538,ENSG00000145740,ENSG00000168003,ENSG00000094755,ENSG00000014919,ENSG00000121940
2.91e-06	23	GO:0043065	BP	positive regulation of apoptotic process	ENSG00000090924,ENSG00000091106,ENSG00000156299,ENSG00000091409,ENSG00000157500,ENSG00000064012,ENSG00000162711,ENSG00000188157,ENSG00000088827,ENSG00000143382,ENSG00000158828,ENSG00000182782,ENSG00000096717,ENSG00000156709,ENSG00000042286,ENSG00000068903
3e-06	37	GO:0010558	BP	negative regulation of macromolecule biosynthetic process	ENSG00000092330,ENSG00000105967,ENSG00000083168,ENSG00000073792,ENSG00000079246,ENSG00000143970,ENSG00000163346,ENSG00000198373,ENSG00000129474,ENSG00000130816,ENSG00000072310,ENSG00000120896,ENSG00000147548,ENSG00000132275,ENSG00000128016,ENSG00000185920
3.04e-06	10	GO:0055088	BP	lipid homeostasis	ENSG00000130203,ENSG00000138823,ENSG00000101670,ENSG00000096717,ENSG00000073060,ENSG00000174738,ENSG00000015520,ENSG00000084674,ENSG00000161533,ENSG00000166035
3.05e-06	11	GO:0045185	BP	maintenance of protein location	ENSG00000135837,ENSG00000197579,ENSG00000176438,ENSG00000100503,ENSG00000183137,ENSG00000135968,ENSG00000068903,ENSG00000131018,ENSG00000008710,ENSG00000048707,ENSG00000054654
3.05e-06	11	GO:0015293	MF	symporter activity	ENSG00000105281,ENSG00000170190,ENSG00000131183,ENSG00000113073,ENSG00000074803,ENSG00000138074,ENSG00000103546,ENSG00000162383,ENSG00000146828,ENSG00000162426,ENSG00000174327
3.07e-06	15	GO:0006898	BP	receptor-mediated endocytosis	ENSG00000130203,ENSG00000136960,ENSG00000261701,ENSG00000038945,ENSG00000081479,ENSG00000118004,ENSG00000136011,ENSG00000118473,ENSG00000154710,ENSG00000073060,ENSG00000131236,ENSG00000084674,ENSG00000112305,ENSG00000137942,ENSG00000184012
3.1e-06	17	GO:0042886	BP	amide transport	ENSG00000197386,ENSG00000103042,ENSG00000103569,ENSG00000138074,ENSG00000171564,ENSG00000072310,ENSG00000145708,ENSG00000149452,ENSG00000152270,ENSG00000169047,ENSG00000162711,ENSG00000132326,ENSG00000136689,ENSG00000132874,ENSG00000084093,ENSG00000103056
3.17e-06	16	GO:0044262	BP	cellular carbohydrate metabolic process	ENSG00000092330,ENSG00000116678,ENSG00000159063,ENSG00000102893,ENSG00000184203,ENSG00000169047,ENSG00000171174,ENSG00000066777,ENSG00000132326,ENSG00000156873,ENSG00000096717,ENSG00000177191,ENSG00000134352,ENSG00000115461,ENSG00000154415,ENSG00000113555
3.2e-06	5	GO:0032373	BP	positive regulation of sterol transport	ENSG00000100979,ENSG00000130203,ENSG00000101670,ENSG00000185920,ENSG00000096717
3.2e-06	5	GO:0032376	BP	positive regulation of cholesterol transport	ENSG00000100979,ENSG00000130203,ENSG00000101670,ENSG00000185920,ENSG00000096717
3.24e-06	31	GO:0044703	BP	multi-organism reproductive process	ENSG00000127914,ENSG00000143569,ENSG00000083782,ENSG00000197386,ENSG00000087116,ENSG00000104450,ENSG00000111877,ENSG00000173744,ENSG00000111254,ENSG00000112029,ENSG00000141384,ENSG00000165209,ENSG00000145708,ENSG00000144468,ENSG00000100078,ENSG00000122970
3.29e-06	11	GO:0046434	BP	organophosphate catabolic process	ENSG00000136960,ENSG00000101670,ENSG00000132781,ENSG00000116711,ENSG00000152270,ENSG00000272325,ENSG00000119125,ENSG00000073060,ENSG00000103056,ENSG00000166035,ENSG00000177156
3.38e-06	23	GO:0043068	BP	positive regulation of programmed cell death	ENSG00000090924,ENSG00000091106,ENSG00000156299,ENSG00000091409,ENSG00000157500,ENSG00000064012,ENSG00000162711,ENSG00000188157,ENSG00000088827,ENSG00000143382,ENSG00000158828,ENSG00000182782,ENSG00000096717,ENSG00000156709,ENSG00000042286,ENSG00000068903
3.51e-06	17	GO:2000147	BP	positive regulation of cell motility	ENSG00000126218,ENSG00000005961,ENSG00000065534,ENSG00000019991,ENSG00000106538,ENSG00000169047,ENSG00000020181,ENSG00000124782,ENSG00000138772,ENSG00000073060,ENSG00000130300,ENSG00000168615,ENSG00000054654,ENSG00000128052,ENSG00000184371,ENSG00000105976
3.53e-06	20	GO:0031400	BP	negative regulation of protein modification process	ENSG00000092330,ENSG00000130203,ENSG00000112029,ENSG00000130816,ENSG00000160710,ENSG00000173692,ENSG00000185238,ENSG00000135842,ENSG00000108861,ENSG00000132326,ENSG00000154710,ENSG00000096717,ENSG00000166068,ENSG00000068903,ENSG00000154237,ENSG00000107937
3.61e-06	10	GO:0016298	MF	lipase activity	ENSG00000138193,ENSG00000187091,ENSG00000136960,ENSG00000170890,ENSG00000101670,ENSG00000116711,ENSG00000100078,ENSG00000103056,ENSG00000166035,ENSG00000166428
3.67e-06	18	GO:0015980	BP	energy derivation by oxidation of organic compounds	ENSG00000116678,ENSG00000102893,ENSG00000169710,ENSG00000184203,ENSG00000069122,ENSG00000126602,ENSG00000166136,ENSG00000169047,ENSG00000158828,ENSG00000014919,ENSG00000132326,ENSG00000156873,ENSG00000163541,ENSG00000134352,ENSG00000154415,ENSG00000112096
3.77e-06	21	GO:0008134	MF	transcription factor binding	ENSG00000083168,ENSG00000136960,ENSG00000197386,ENSG00000088808,ENSG00000198373,ENSG00000130816,ENSG00000141384,ENSG00000120896,ENSG00000164488,ENSG00000116604,ENSG00000065526,ENSG00000075624,ENSG00000132326,ENSG00000096717,ENSG00000179583,ENSG00000068903
3.97e-06	12	GO:0030258	BP	lipid modification	ENSG00000104823,ENSG00000130203,ENSG00000113790,ENSG00000162928,ENSG00000167969,ENSG00000087008,ENSG00000151611,ENSG00000169047,ENSG00000145476,ENSG00000124370,ENSG00000161533,ENSG00000100422
4.01e-06	9	GO:0001523	BP	retinoid metabolic process	ENSG00000130203,ENSG00000121207,ENSG00000081479,ENSG00000106538,ENSG00000179399,ENSG00000188157,ENSG00000042445,ENSG00000084674,ENSG00000197580
4.02e-06	22	GO:0006511	BP	ubiquitin-dependent protein catabolic process	ENSG00000135913,ENSG00000197579,ENSG00000044090,ENSG00000198373,ENSG00000112029,ENSG00000173692,ENSG00000135476,ENSG00000155975,ENSG00000087448,ENSG00000144468,ENSG00000157450,ENSG00000158828,ENSG00000118369,ENSG00000096717,ENSG00000068903,ENSG00000164197
4.02e-06	29	GO:0043069	BP	negative regulation of programmed cell death	ENSG00000130203,ENSG00000091106,ENSG00000101966,ENSG00000167306,ENSG00000197386,ENSG00000197579,ENSG00000091409,ENSG00000160710,ENSG00000171564,ENSG00000173692,ENSG00000019991,ENSG00000064012,ENSG00000083093,ENSG00000126602,ENSG00000144468,ENSG00000167315
4.15e-06	13	GO:0042594	BP	response to starvation	ENSG00000134755,ENSG00000072310,ENSG00000155506,ENSG00000132275,ENSG00000128016,ENSG00000158828,ENSG00000136689,ENSG00000096717,ENSG00000068903,ENSG00000070669,ENSG00000117305,ENSG00000153339,ENSG00000102967
4.21e-06	28	GO:0016301	MF	kinase activity	ENSG00000127914,ENSG00000065534,ENSG00000153933,ENSG00000102893,ENSG00000183421,ENSG00000198682,ENSG00000152620,ENSG00000069702,ENSG00000136643,ENSG00000160691,ENSG00000069020,ENSG00000086544,ENSG00000008130,ENSG00000158828,ENSG00000171174,ENSG00000156873
4.31e-06	24	GO:0051960	BP	regulation of nervous system development	ENSG00000105695,ENSG00000130203,ENSG00000182149,ENSG00000079246,ENSG00000044090,ENSG00000138623,ENSG00000156299,ENSG00000019991,ENSG00000090539,ENSG00000071127,ENSG00000115414,ENSG00000188157,ENSG00000065526,ENSG00000132326,ENSG00000040608,ENSG00000198026
4.31e-06	17	GO:0060589	MF	nucleoside-triphosphatase regulator activity	ENSG00000095383,ENSG00000148429,ENSG00000153317,ENSG00000173744,ENSG00000107863,ENSG00000174791,ENSG00000146376,ENSG00000197226,ENSG00000115839,ENSG00000134571,ENSG00000186635,ENSG00000177548,ENSG00000178038,ENSG00000066933,ENSG00000100401,ENSG00000112305
4.42e-06	9	GO:0017137	MF	Rab GTPase binding	ENSG00000148429,ENSG00000167306,ENSG00000198853,ENSG00000115839,ENSG00000092929,ENSG00000147041,ENSG00000154710,ENSG00000178038,ENSG00000015520
4.47e-06	26	GO:0044723	BP	single-organism carbohydrate metabolic process	ENSG00000092330,ENSG00000116678,ENSG00000178031,ENSG00000115275,ENSG00000159063,ENSG00000102893,ENSG00000138674,ENSG00000184203,ENSG00000081479,ENSG00000169047,ENSG00000143382,ENSG00000171174,ENSG00000066777,ENSG00000132326,ENSG00000156873,ENSG00000096717
4.65e-06	13	GO:0001894	BP	tissue homeostasis	ENSG00000042317,ENSG00000167522,ENSG00000090382,ENSG00000069122,ENSG00000095397,ENSG00000131697,ENSG00000075624,ENSG00000173226,ENSG00000162896,ENSG00000154237,ENSG00000128052,ENSG00000184371,ENSG00000116016
4.71e-06	19	GO:0098542	BP	defense response to other organism	ENSG00000143954,ENSG00000091106,ENSG00000261701,ENSG00000090382,ENSG00000160710,ENSG00000170890,ENSG00000162711,ENSG00000185436,ENSG00000136011,ENSG00000092929,ENSG00000110057,ENSG00000138772,ENSG00000243646,ENSG00000068903,ENSG00000134321,ENSG00000140678
5.04e-06	21	GO:0006873	BP	cellular ion homeostasis	ENSG00000065000,ENSG00000130203,ENSG00000151320,ENSG00000138193,ENSG00000113073,ENSG00000115657,ENSG00000170890,ENSG00000136868,ENSG00000163975,ENSG00000145740,ENSG00000158014,ENSG00000175868,ENSG00000177455,ENSG00000131269,ENSG00000059377,ENSG00000185883
5.07e-06	17	GO:0060537	BP	muscle tissue development	ENSG00000151320,ENSG00000065534,ENSG00000096696,ENSG00000161021,ENSG00000069702,ENSG00000077943,ENSG00000163092,ENSG00000118495,ENSG00000116604,ENSG00000134571,ENSG00000068903,ENSG00000115461,ENSG00000127124,ENSG00000174738,ENSG00000064309,ENSG00000105976
5.07e-06	17	GO:0051272	BP	positive regulation of cellular component movement	ENSG00000126218,ENSG00000005961,ENSG00000065534,ENSG00000019991,ENSG00000106538,ENSG00000169047,ENSG00000020181,ENSG00000124782,ENSG00000138772,ENSG00000073060,ENSG00000130300,ENSG00000168615,ENSG00000054654,ENSG00000128052,ENSG00000184371,ENSG00000105976
5.29e-06	22	GO:0019941	BP	modification-dependent protein catabolic process	ENSG00000135913,ENSG00000197579,ENSG00000044090,ENSG00000198373,ENSG00000112029,ENSG00000173692,ENSG00000135476,ENSG00000155975,ENSG00000087448,ENSG00000144468,ENSG00000157450,ENSG00000158828,ENSG00000118369,ENSG00000096717,ENSG00000068903,ENSG00000164197
5.35e-06	9	GO:0042439	BP	ethanolamine-containing compound metabolic process	ENSG00000136960,ENSG00000123983,ENSG00000170890,ENSG00000116711,ENSG00000132837,ENSG00000100078,ENSG00000073060,ENSG00000103056,ENSG00000166035
5.66e-06	14	GO:0045017	BP	glycerolipid biosynthetic process	ENSG00000108389,ENSG00000138193,ENSG00000123983,ENSG00000129474,ENSG00000169710,ENSG00000170890,ENSG00000072310,ENSG00000116711,ENSG00000100078,ENSG00000073060,ENSG00000179085,ENSG00000149084,ENSG00000125730,ENSG00000166428
5.67e-06	15	GO:0010769	BP	regulation of cell morphogenesis involved in differentiation	ENSG00000105695,ENSG00000130203,ENSG00000182149,ENSG00000044090,ENSG00000138623,ENSG00000156299,ENSG00000171564,ENSG00000069702,ENSG00000163975,ENSG00000168140,ENSG00000115414,ENSG00000124782,ENSG00000040608,ENSG00000173848,ENSG00000184292
5.84e-06	6	GO:0032391	CC	photoreceptor connecting cilium	ENSG00000197579,ENSG00000042317,ENSG00000117245,ENSG00000095397,ENSG00000131697,ENSG00000173226
6.13e-06	13	GO:2001234	BP	negative regulation of apoptotic signaling pathway	ENSG00000167306,ENSG00000197386,ENSG00000091409,ENSG00000171564,ENSG00000019991,ENSG00000126602,ENSG00000167315,ENSG00000158828,ENSG00000096717,ENSG00000026508,ENSG00000112096,ENSG00000166170,ENSG00000158941
6.32e-06	22	GO:0043632	BP	modification-dependent macromolecule catabolic process	ENSG00000135913,ENSG00000197579,ENSG00000044090,ENSG00000198373,ENSG00000112029,ENSG00000173692,ENSG00000135476,ENSG00000155975,ENSG00000087448,ENSG00000144468,ENSG00000157450,ENSG00000158828,ENSG00000118369,ENSG00000096717,ENSG00000068903,ENSG00000164197
6.4e-06	23	GO:0048598	BP	embryonic morphogenesis	ENSG00000143970,ENSG00000197386,ENSG00000053747,ENSG00000180818,ENSG00000077943,ENSG00000090539,ENSG00000064012,ENSG00000115414,ENSG00000185920,ENSG00000085276,ENSG00000164190,ENSG00000168758,ENSG00000132470,ENSG00000136689,ENSG00000196878,ENSG00000106078
6.42e-06	17	GO:0006790	BP	sulfur compound metabolic process	ENSG00000167741,ENSG00000198682,ENSG00000138074,ENSG00000169710,ENSG00000136881,ENSG00000179399,ENSG00000165072,ENSG00000188157,ENSG00000163541,ENSG00000117305,ENSG00000139531,ENSG00000155893,ENSG00000196104,ENSG00000112096,ENSG00000149084,ENSG00000124370
6.52e-06	12	GO:0030278	BP	regulation of ossification	ENSG00000152595,ENSG00000143970,ENSG00000019991,ENSG00000090539,ENSG00000185920,ENSG00000164190,ENSG00000151014,ENSG00000094975,ENSG00000134321,ENSG00000134352,ENSG00000115461,ENSG00000184371
6.57e-06	14	GO:0010927	BP	cellular component assembly involved in morphogenesis	ENSG00000109944,ENSG00000173744,ENSG00000134571,ENSG00000075624,ENSG00000100078,ENSG00000143126,ENSG00000173226,ENSG00000122970,ENSG00000163531,ENSG00000165115,ENSG00000140057,ENSG00000168014,ENSG00000134853,ENSG00000137942
6.83e-06	13	GO:0007018	BP	microtubule-based movement	ENSG00000065000,ENSG00000197386,ENSG00000117245,ENSG00000107863,ENSG00000143126,ENSG00000122970,ENSG00000141577,ENSG00000054523,ENSG00000196169,ENSG00000138182,ENSG00000165115,ENSG00000140057,ENSG00000141519
6.93e-06	28	GO:0043005	CC	neuron projection	ENSG00000065000,ENSG00000105695,ENSG00000130203,ENSG00000102189,ENSG00000197386,ENSG00000103042,ENSG00000077943,ENSG00000145708,ENSG00000174791,ENSG00000064012,ENSG00000095397,ENSG00000103546,ENSG00000185920,ENSG00000075624,ENSG00000119321,ENSG00000158828
7.07e-06	9	GO:0016101	BP	diterpenoid metabolic process	ENSG00000130203,ENSG00000121207,ENSG00000081479,ENSG00000106538,ENSG00000179399,ENSG00000188157,ENSG00000042445,ENSG00000084674,ENSG00000197580
7.07e-06	9	GO:0051297	BP	centrosome organization	ENSG00000147874,ENSG00000011523,ENSG00000163611,ENSG00000058272,ENSG00000058453,ENSG00000141577,ENSG00000175216,ENSG00000166803,ENSG00000168014
7.11e-06	6	GO:0009395	BP	phospholipid catabolic process	ENSG00000136960,ENSG00000101670,ENSG00000116711,ENSG00000073060,ENSG00000103056,ENSG00000166035
7.21e-06	13	GO:0005938	CC	cell cortex	ENSG00000039560,ENSG00000167306,ENSG00000099812,ENSG00000149823,ENSG00000171564,ENSG00000185215,ENSG00000075624,ENSG00000112685,ENSG00000164061,ENSG00000106078,ENSG00000131236,ENSG00000167323,ENSG00000137942
7.34e-06	12	GO:0030336	BP	negative regulation of cell migration	ENSG00000117115,ENSG00000130203,ENSG00000153233,ENSG00000069702,ENSG00000090539,ENSG00000173269,ENSG00000136689,ENSG00000154710,ENSG00000115461,ENSG00000107937,ENSG00000184292,ENSG00000106804
7.44e-06	15	GO:0051656	BP	establishment of organelle localization	ENSG00000065000,ENSG00000188807,ENSG00000102189,ENSG00000197386,ENSG00000138674,ENSG00000107863,ENSG00000135476,ENSG00000163611,ENSG00000115155,ENSG00000158828,ENSG00000054523,ENSG00000148396,ENSG00000131018,ENSG00000054654,ENSG00000137942
7.44e-06	15	GO:0001101	BP	response to acid chemical	ENSG00000130203,ENSG00000079246,ENSG00000130816,ENSG00000069702,ENSG00000072310,ENSG00000149452,ENSG00000185920,ENSG00000070669,ENSG00000117305,ENSG00000112096,ENSG00000148795,ENSG00000084674,ENSG00000084636,ENSG00000134853,ENSG00000204262
7.44e-06	15	GO:0010639	BP	negative regulation of organelle organization	ENSG00000092330,ENSG00000113456,ENSG00000167306,ENSG00000270765,ENSG00000112029,ENSG00000130816,ENSG00000019991,ENSG00000135476,ENSG00000167315,ENSG00000158828,ENSG00000186635,ENSG00000066777,ENSG00000075340,ENSG00000184292,ENSG00000047648
7.54e-06	22	GO:0050767	BP	regulation of neurogenesis	ENSG00000105695,ENSG00000130203,ENSG00000182149,ENSG00000079246,ENSG00000044090,ENSG00000138623,ENSG00000156299,ENSG00000019991,ENSG00000071127,ENSG00000115414,ENSG00000065526,ENSG00000132326,ENSG00000040608,ENSG00000198026,ENSG00000068903,ENSG00000106078
7.59e-06	25	GO:0042803	MF	protein homodimerization activity	ENSG00000130203,ENSG00000091106,ENSG00000131183,ENSG00000102189,ENSG00000241935,ENSG00000152620,ENSG00000169710,ENSG00000085276,ENSG00000128191,ENSG00000130779,ENSG00000141577,ENSG00000142661,ENSG00000165138,ENSG00000075340,ENSG00000070669,ENSG00000117305
7.63e-06	11	GO:0008201	MF	heparin binding	ENSG00000130203,ENSG00000000971,ENSG00000069702,ENSG00000090539,ENSG00000101670,ENSG00000115414,ENSG00000185920,ENSG00000166833,ENSG00000149084,ENSG00000084674,ENSG00000166035
8.35e-06	20	GO:0010563	BP	negative regulation of phosphorus metabolic process	ENSG00000130203,ENSG00000151320,ENSG00000163635,ENSG00000124383,ENSG00000153233,ENSG00000129474,ENSG00000160710,ENSG00000135842,ENSG00000085276,ENSG00000108861,ENSG00000119321,ENSG00000158828,ENSG00000154710,ENSG00000096717,ENSG00000166068,ENSG00000068903
8.35e-06	20	GO:0045936	BP	negative regulation of phosphate metabolic process	ENSG00000130203,ENSG00000151320,ENSG00000163635,ENSG00000124383,ENSG00000153233,ENSG00000129474,ENSG00000160710,ENSG00000135842,ENSG00000085276,ENSG00000108861,ENSG00000119321,ENSG00000158828,ENSG00000154710,ENSG00000096717,ENSG00000166068,ENSG00000068903
8.49e-06	16	GO:0030141	CC	secretory granule	ENSG00000005961,ENSG00000111254,ENSG00000170890,ENSG00000171564,ENSG00000019991,ENSG00000100815,ENSG00000145708,ENSG00000145740,ENSG00000198734,ENSG00000115414,ENSG00000092929,ENSG00000138772,ENSG00000141577,ENSG00000100299,ENSG00000125257,ENSG00000138592
8.49e-06	16	GO:0030695	MF	GTPase regulator activity	ENSG00000095383,ENSG00000148429,ENSG00000153317,ENSG00000173744,ENSG00000107863,ENSG00000174791,ENSG00000146376,ENSG00000197226,ENSG00000115839,ENSG00000186635,ENSG00000177548,ENSG00000178038,ENSG00000066933,ENSG00000100401,ENSG00000112305,ENSG00000047648
8.7e-06	8	GO:0015171	MF	amino acid transmembrane transporter activity	ENSG00000105281,ENSG00000103042,ENSG00000168003,ENSG00000169507,ENSG00000139974,ENSG00000162383,ENSG00000157637,ENSG00000164300
8.75e-06	19	GO:0016874	MF	ligase activity	ENSG00000101966,ENSG00000197579,ENSG00000103657,ENSG00000198373,ENSG00000123983,ENSG00000130348,ENSG00000083807,ENSG00000138381,ENSG00000157450,ENSG00000198862,ENSG00000163541,ENSG00000005156,ENSG00000067704,ENSG00000070669,ENSG00000146282,ENSG00000164197
9.28e-06	12	GO:0045444	BP	fat cell differentiation	ENSG00000143970,ENSG00000091409,ENSG00000106538,ENSG00000069122,ENSG00000168000,ENSG00000164190,ENSG00000132326,ENSG00000196878,ENSG00000096717,ENSG00000151014,ENSG00000068903,ENSG00000112096
9.28e-06	12	GO:2000146	BP	negative regulation of cell motility	ENSG00000117115,ENSG00000130203,ENSG00000153233,ENSG00000069702,ENSG00000090539,ENSG00000173269,ENSG00000136689,ENSG00000154710,ENSG00000115461,ENSG00000107937,ENSG00000184292,ENSG00000106804
9.28e-06	12	GO:0072372	CC	primary cilium	ENSG00000203965,ENSG00000197579,ENSG00000042317,ENSG00000117245,ENSG00000095397,ENSG00000131697,ENSG00000185920,ENSG00000173226,ENSG00000122970,ENSG00000179270,ENSG00000008710,ENSG00000135406
9.71e-06	23	GO:0008324	MF	cation transmembrane transporter activity	ENSG00000105281,ENSG00000196660,ENSG00000113073,ENSG00000103042,ENSG00000074803,ENSG00000138074,ENSG00000136868,ENSG00000149452,ENSG00000175538,ENSG00000103546,ENSG00000145740,ENSG00000168003,ENSG00000158014,ENSG00000014919,ENSG00000162383,ENSG00000185883
9.83e-06	12	GO:0006112	BP	energy reserve metabolic process	ENSG00000116678,ENSG00000102893,ENSG00000169710,ENSG00000184203,ENSG00000069122,ENSG00000169047,ENSG00000132326,ENSG00000156873,ENSG00000134352,ENSG00000154415,ENSG00000113555,ENSG00000177156
1.01e-05	14	GO:0007266	BP	Rho protein signal transduction	ENSG00000130203,ENSG00000165801,ENSG00000090924,ENSG00000156299,ENSG00000240771,ENSG00000107863,ENSG00000188157,ENSG00000186635,ENSG00000066777,ENSG00000171680,ENSG00000178038,ENSG00000163947,ENSG00000173848,ENSG00000047648
1.02e-05	17	GO:0042578	MF	phosphoric ester hydrolase activity	ENSG00000108389,ENSG00000138193,ENSG00000187091,ENSG00000136960,ENSG00000153233,ENSG00000152270,ENSG00000150712,ENSG00000198842,ENSG00000108861,ENSG00000155893,ENSG00000101224,ENSG00000111679,ENSG00000170836,ENSG00000081913,ENSG00000103056,ENSG00000163644
1.06e-05	22	GO:0050778	BP	positive regulation of immune response	ENSG00000143954,ENSG00000091106,ENSG00000101966,ENSG00000000971,ENSG00000244731,ENSG00000138623,ENSG00000170890,ENSG00000131378,ENSG00000064012,ENSG00000075624,ENSG00000108861,ENSG00000177455,ENSG00000110057,ENSG00000154710,ENSG00000096717,ENSG00000134321
1.08e-05	16	GO:0001655	BP	urogenital system development	ENSG00000131183,ENSG00000138193,ENSG00000074803,ENSG00000091409,ENSG00000077943,ENSG00000164488,ENSG00000185920,ENSG00000085276,ENSG00000164190,ENSG00000116218,ENSG00000132470,ENSG00000026508,ENSG00000008710,ENSG00000184292,ENSG00000134853,ENSG00000170873
1.09e-05	5	GO:1902176	BP	negative regulation of oxidative stress-induced intrinsic apoptotic signaling pathway	ENSG00000126602,ENSG00000158828,ENSG00000096717,ENSG00000112096,ENSG00000166170
1.1e-05	9	GO:0009451	BP	RNA modification	ENSG00000135297,ENSG00000141994,ENSG00000105865,ENSG00000151576,ENSG00000160710,ENSG00000099899,ENSG00000117481,ENSG00000137760,ENSG00000107614
1.16e-05	10	GO:0008203	BP	cholesterol metabolic process	ENSG00000116678,ENSG00000130203,ENSG00000167306,ENSG00000131748,ENSG00000072310,ENSG00000167315,ENSG00000073060,ENSG00000015520,ENSG00000084674,ENSG00000166035
1.18e-05	21	GO:0033674	BP	positive regulation of kinase activity	ENSG00000138193,ENSG00000133048,ENSG00000044090,ENSG00000138674,ENSG00000129474,ENSG00000170890,ENSG00000019991,ENSG00000160691,ENSG00000169047,ENSG00000158828,ENSG00000136689,ENSG00000096717,ENSG00000070669,ENSG00000092853,ENSG00000101224,ENSG00000168615
1.19e-05	8	GO:0006476	BP	protein deacetylation	ENSG00000072310,ENSG00000164190,ENSG00000132326,ENSG00000096717,ENSG00000166068,ENSG00000068903,ENSG00000084093,ENSG00000177565
1.22e-05	7	GO:0016126	BP	sterol biosynthetic process	ENSG00000130203,ENSG00000159348,ENSG00000167306,ENSG00000072310,ENSG00000167315,ENSG00000015520,ENSG00000084674
1.25e-05	20	GO:0030003	BP	cellular cation homeostasis	ENSG00000065000,ENSG00000130203,ENSG00000151320,ENSG00000138193,ENSG00000113073,ENSG00000115657,ENSG00000170890,ENSG00000136868,ENSG00000163975,ENSG00000145740,ENSG00000158014,ENSG00000175868,ENSG00000177455,ENSG00000131269,ENSG00000185883,ENSG00000111679
1.26e-05	19	GO:0071900	BP	regulation of protein serine/threonine kinase activity	ENSG00000130203,ENSG00000138193,ENSG00000133048,ENSG00000129474,ENSG00000170890,ENSG00000019991,ENSG00000160691,ENSG00000108861,ENSG00000163249,ENSG00000136689,ENSG00000096717,ENSG00000166068,ENSG00000129315,ENSG00000107937,ENSG00000111679,ENSG00000008710
1.28e-05	4	GO:0043256	CC	laminin complex	ENSG00000053747,ENSG00000196878,ENSG00000135862,ENSG00000196569
1.31e-05	32	GO:1903507	BP	negative regulation of nucleic acid-templated transcription	ENSG00000105967,ENSG00000083168,ENSG00000079246,ENSG00000143970,ENSG00000163346,ENSG00000198373,ENSG00000129474,ENSG00000130816,ENSG00000072310,ENSG00000120896,ENSG00000147548,ENSG00000132275,ENSG00000128016,ENSG00000185920,ENSG00000065526,ENSG00000085276
1.32e-05	16	GO:0030424	CC	axon	ENSG00000065000,ENSG00000105695,ENSG00000102189,ENSG00000197386,ENSG00000103042,ENSG00000145708,ENSG00000185920,ENSG00000075624,ENSG00000119321,ENSG00000158828,ENSG00000164061,ENSG00000068903,ENSG00000106078,ENSG00000148795,ENSG00000163531,ENSG00000135406
1.34e-05	13	GO:0034329	BP	cell junction assembly	ENSG00000053747,ENSG00000091409,ENSG00000129474,ENSG00000187513,ENSG00000115414,ENSG00000075624,ENSG00000132470,ENSG00000196878,ENSG00000135862,ENSG00000130396,ENSG00000163531,ENSG00000128052,ENSG00000047648
1.34e-05	10	GO:0030666	CC	endocytic vesicle membrane	ENSG00000118508,ENSG00000085832,ENSG00000038945,ENSG00000185920,ENSG00000136011,ENSG00000118473,ENSG00000138772,ENSG00000185883,ENSG00000073060,ENSG00000084674
1.35e-05	18	GO:0010498	BP	proteasomal protein catabolic process	ENSG00000135913,ENSG00000197579,ENSG00000198373,ENSG00000112029,ENSG00000173692,ENSG00000135476,ENSG00000087448,ENSG00000144468,ENSG00000118369,ENSG00000096717,ENSG00000068903,ENSG00000164197,ENSG00000177565,ENSG00000008710,ENSG00000095261,ENSG00000166170
1.42e-05	25	GO:0016773	MF	phosphotransferase activity, alcohol group as acceptor	ENSG00000065534,ENSG00000153933,ENSG00000102893,ENSG00000183421,ENSG00000198682,ENSG00000152620,ENSG00000069702,ENSG00000136643,ENSG00000160691,ENSG00000069020,ENSG00000086544,ENSG00000008130,ENSG00000158828,ENSG00000171174,ENSG00000156873,ENSG00000154237
1.45e-05	33	GO:0051253	BP	negative regulation of RNA metabolic process	ENSG00000105967,ENSG00000083168,ENSG00000079246,ENSG00000143970,ENSG00000163346,ENSG00000198373,ENSG00000129474,ENSG00000130816,ENSG00000072310,ENSG00000120896,ENSG00000147548,ENSG00000132275,ENSG00000128016,ENSG00000185920,ENSG00000065526,ENSG00000085276
1.46e-05	8	GO:0005089	MF	Rho guanyl-nucleotide exchange factor activity	ENSG00000165801,ENSG00000090924,ENSG00000156299,ENSG00000240771,ENSG00000171680,ENSG00000178038,ENSG00000163947,ENSG00000173848
1.48e-05	19	GO:0019221	BP	cytokine-mediated signaling pathway	ENSG00000116678,ENSG00000117115,ENSG00000144730,ENSG00000081985,ENSG00000160710,ENSG00000185436,ENSG00000136689,ENSG00000154710,ENSG00000243646,ENSG00000179583,ENSG00000026508,ENSG00000113594,ENSG00000134321,ENSG00000134352,ENSG00000111679,ENSG00000130300
1.48e-05	15	GO:0005774	CC	vacuolar membrane	ENSG00000065000,ENSG00000181045,ENSG00000104142,ENSG00000131748,ENSG00000081479,ENSG00000100926,ENSG00000120008,ENSG00000159363,ENSG00000168140,ENSG00000158014,ENSG00000140950,ENSG00000185883,ENSG00000073060,ENSG00000138246,ENSG00000072121
1.5e-05	18	GO:0044057	BP	regulation of system process	ENSG00000127914,ENSG00000151320,ENSG00000105866,ENSG00000108389,ENSG00000134755,ENSG00000138193,ENSG00000096696,ENSG00000171564,ENSG00000019991,ENSG00000072310,ENSG00000145708,ENSG00000134571,ENSG00000132326,ENSG00000182782,ENSG00000059377,ENSG00000134352
1.52e-05	19	GO:0006875	BP	cellular metal ion homeostasis	ENSG00000065000,ENSG00000130203,ENSG00000151320,ENSG00000138193,ENSG00000115657,ENSG00000170890,ENSG00000136868,ENSG00000163975,ENSG00000145740,ENSG00000158014,ENSG00000175868,ENSG00000177455,ENSG00000131269,ENSG00000185883,ENSG00000111679,ENSG00000008710
1.57e-05	22	GO:0044087	BP	regulation of cellular component biogenesis	ENSG00000116127,ENSG00000130203,ENSG00000104142,ENSG00000129474,ENSG00000177427,ENSG00000120896,ENSG00000163611,ENSG00000188157,ENSG00000158828,ENSG00000186635,ENSG00000066777,ENSG00000130779,ENSG00000075340,ENSG00000068903,ENSG00000106078,ENSG00000084093
1.61e-05	8	GO:0035601	BP	protein deacylation	ENSG00000072310,ENSG00000164190,ENSG00000132326,ENSG00000096717,ENSG00000166068,ENSG00000068903,ENSG00000084093,ENSG00000177565
1.62e-05	21	GO:0030036	BP	actin cytoskeleton organization	ENSG00000116127,ENSG00000065534,ENSG00000154556,ENSG00000170890,ENSG00000120896,ENSG00000160691,ENSG00000163092,ENSG00000131697,ENSG00000134571,ENSG00000075624,ENSG00000186635,ENSG00000066777,ENSG00000116218,ENSG00000052841,ENSG00000075340,ENSG00000106078
1.63e-05	11	GO:0010810	BP	regulation of cell-substrate adhesion	ENSG00000091409,ENSG00000171564,ENSG00000163975,ENSG00000124782,ENSG00000149084,ENSG00000173848,ENSG00000128052,ENSG00000184292,ENSG00000184371,ENSG00000047648,ENSG00000152818
1.67e-05	9	GO:0034754	BP	cellular hormone metabolic process	ENSG00000121207,ENSG00000131748,ENSG00000042445,ENSG00000073060,ENSG00000084093,ENSG00000148795,ENSG00000149084,ENSG00000197580,ENSG00000134853
1.67e-05	14	GO:0050727	BP	regulation of inflammatory response	ENSG00000130203,ENSG00000101966,ENSG00000000971,ENSG00000244731,ENSG00000138623,ENSG00000128016,ENSG00000162711,ENSG00000154710,ENSG00000134352,ENSG00000174738,ENSG00000160703,ENSG00000163702,ENSG00000106804,ENSG00000125730
1.69e-05	17	GO:0051346	BP	negative regulation of hydrolase activity	ENSG00000116678,ENSG00000170099,ENSG00000091106,ENSG00000101966,ENSG00000244731,ENSG00000124383,ENSG00000019991,ENSG00000119321,ENSG00000066777,ENSG00000096717,ENSG00000166068,ENSG00000026508,ENSG00000196104,ENSG00000156463,ENSG00000060237,ENSG00000106804
1.7e-05	20	GO:0010608	BP	posttranscriptional regulation of gene expression	ENSG00000164024,ENSG00000073792,ENSG00000129474,ENSG00000132541,ENSG00000160710,ENSG00000155506,ENSG00000128016,ENSG00000135842,ENSG00000158828,ENSG00000117481,ENSG00000128191,ENSG00000132326,ENSG00000067704,ENSG00000096717,ENSG00000151014,ENSG00000115461
1.71e-05	12	GO:0033500	BP	carbohydrate homeostasis	ENSG00000112759,ENSG00000069122,ENSG00000152270,ENSG00000169047,ENSG00000185920,ENSG00000095059,ENSG00000096717,ENSG00000183117,ENSG00000115461,ENSG00000080618,ENSG00000105976,ENSG00000106804
1.71e-05	12	GO:0042593	BP	glucose homeostasis	ENSG00000112759,ENSG00000069122,ENSG00000152270,ENSG00000169047,ENSG00000185920,ENSG00000095059,ENSG00000096717,ENSG00000183117,ENSG00000115461,ENSG00000080618,ENSG00000105976,ENSG00000106804
1.71e-05	18	GO:0042493	BP	response to drug	ENSG00000131183,ENSG00000079246,ENSG00000072310,ENSG00000136868,ENSG00000145708,ENSG00000103546,ENSG00000185920,ENSG00000137936,ENSG00000136689,ENSG00000114491,ENSG00000084093,ENSG00000125257,ENSG00000015520,ENSG00000080618,ENSG00000112096,ENSG00000148795
1.74e-05	30	GO:0000003	BP	reproduction	ENSG00000113456,ENSG00000127914,ENSG00000143569,ENSG00000197386,ENSG00000087116,ENSG00000104450,ENSG00000111877,ENSG00000113318,ENSG00000173744,ENSG00000111254,ENSG00000112029,ENSG00000141384,ENSG00000165209,ENSG00000135476,ENSG00000144468,ENSG00000100078
1.77e-05	10	GO:0010212	BP	response to ionizing radiation	ENSG00000113456,ENSG00000079246,ENSG00000143493,ENSG00000164190,ENSG00000096717,ENSG00000104529,ENSG00000112096,ENSG00000148795,ENSG00000173848,ENSG00000110108
1.77e-05	7	GO:0070301	BP	cellular response to hydrogen peroxide	ENSG00000198839,ENSG00000019991,ENSG00000158828,ENSG00000096717,ENSG00000173848,ENSG00000170075,ENSG00000105976
1.77e-05	31	GO:0045892	BP	negative regulation of transcription, DNA-templated	ENSG00000083168,ENSG00000079246,ENSG00000143970,ENSG00000163346,ENSG00000198373,ENSG00000129474,ENSG00000130816,ENSG00000072310,ENSG00000120896,ENSG00000147548,ENSG00000132275,ENSG00000128016,ENSG00000185920,ENSG00000065526,ENSG00000085276,ENSG00000164190
1.78e-05	32	GO:1902679	BP	negative regulation of RNA biosynthetic process	ENSG00000105967,ENSG00000083168,ENSG00000079246,ENSG00000143970,ENSG00000163346,ENSG00000198373,ENSG00000129474,ENSG00000130816,ENSG00000072310,ENSG00000120896,ENSG00000147548,ENSG00000132275,ENSG00000128016,ENSG00000185920,ENSG00000065526,ENSG00000085276
1.81e-05	9	GO:0044264	BP	cellular polysaccharide metabolic process	ENSG00000102893,ENSG00000184203,ENSG00000169047,ENSG00000132326,ENSG00000156873,ENSG00000177191,ENSG00000134352,ENSG00000154415,ENSG00000113555
1.81e-05	9	GO:0006721	BP	terpenoid metabolic process	ENSG00000130203,ENSG00000121207,ENSG00000081479,ENSG00000106538,ENSG00000179399,ENSG00000188157,ENSG00000042445,ENSG00000084674,ENSG00000197580
1.9e-05	19	GO:0006091	BP	generation of precursor metabolites and energy	ENSG00000116678,ENSG00000102893,ENSG00000169710,ENSG00000184203,ENSG00000069122,ENSG00000126602,ENSG00000166136,ENSG00000169047,ENSG00000158828,ENSG00000014919,ENSG00000132326,ENSG00000156873,ENSG00000163541,ENSG00000134352,ENSG00000154415,ENSG00000112096
1.9e-05	12	GO:0051271	BP	negative regulation of cellular component movement	ENSG00000117115,ENSG00000130203,ENSG00000153233,ENSG00000069702,ENSG00000090539,ENSG00000173269,ENSG00000136689,ENSG00000154710,ENSG00000115461,ENSG00000107937,ENSG00000184292,ENSG00000106804
1.95e-05	8	GO:0098732	BP	macromolecule deacylation	ENSG00000072310,ENSG00000164190,ENSG00000132326,ENSG00000096717,ENSG00000166068,ENSG00000068903,ENSG00000084093,ENSG00000177565
1.95e-05	9	GO:0008033	BP	tRNA processing	ENSG00000135297,ENSG00000141994,ENSG00000105865,ENSG00000151576,ENSG00000065457,ENSG00000106246,ENSG00000043514,ENSG00000137760,ENSG00000107614
1.95e-05	9	GO:0008238	MF	exopeptidase activity	ENSG00000088882,ENSG00000164024,ENSG00000167741,ENSG00000164062,ENSG00000084693,ENSG00000138078,ENSG00000002549,ENSG00000080618,ENSG00000254986
2e-05	4	GO:1903206	BP	negative regulation of hydrogen peroxide-induced cell death	ENSG00000019991,ENSG00000158828,ENSG00000170075,ENSG00000105976
2.03e-05	10	GO:0002526	BP	acute inflammatory response	ENSG00000143954,ENSG00000000971,ENSG00000244731,ENSG00000261701,ENSG00000115414,ENSG00000162711,ENSG00000136689,ENSG00000134352,ENSG00000106804,ENSG00000125730
2.03e-05	3	GO:1901299	BP	negative regulation of hydrogen peroxide-mediated programmed cell death	ENSG00000019991,ENSG00000158828,ENSG00000105976
2.06e-05	35	GO:0007267	BP	cell-cell signaling	ENSG00000011677,ENSG00000065000,ENSG00000127914,ENSG00000130203,ENSG00000112759,ENSG00000102189,ENSG00000197386,ENSG00000171564,ENSG00000019991,ENSG00000072310,ENSG00000145708,ENSG00000174791,ENSG00000103546,ENSG00000152270,ENSG00000169047,ENSG00000187513
2.1e-05	28	GO:0009725	BP	response to hormone	ENSG00000130203,ENSG00000131183,ENSG00000129422,ENSG00000157500,ENSG00000170890,ENSG00000171564,ENSG00000069702,ENSG00000072310,ENSG00000106538,ENSG00000145708,ENSG00000160691,ENSG00000064012,ENSG00000152270,ENSG00000169047,ENSG00000103994,ENSG00000185920
2.11e-05	12	GO:0045765	BP	regulation of angiogenesis	ENSG00000133048,ENSG00000136960,ENSG00000019991,ENSG00000173269,ENSG00000152270,ENSG00000004399,ENSG00000020181,ENSG00000138772,ENSG00000196189,ENSG00000128052,ENSG00000106804,ENSG00000125730
2.17e-05	10	GO:0035303	BP	regulation of dephosphorylation	ENSG00000151320,ENSG00000197386,ENSG00000124383,ENSG00000184203,ENSG00000058272,ENSG00000119321,ENSG00000158828,ENSG00000166068,ENSG00000156463,ENSG00000060237
2.17e-05	14	GO:0016324	CC	apical plasma membrane	ENSG00000065054,ENSG00000112759,ENSG00000131183,ENSG00000235718,ENSG00000074803,ENSG00000081479,ENSG00000145740,ENSG00000168003,ENSG00000188158,ENSG00000115414,ENSG00000169347,ENSG00000132874,ENSG00000015520,ENSG00000134376
2.29e-05	5	GO:1901031	BP	regulation of response to reactive oxygen species	ENSG00000261701,ENSG00000019991,ENSG00000158828,ENSG00000170075,ENSG00000105976
2.3e-05	18	GO:0033238	BP	regulation of cellular amine metabolic process	ENSG00000127914,ENSG00000133048,ENSG00000123983,ENSG00000173692,ENSG00000019991,ENSG00000160691,ENSG00000148832,ENSG00000137936,ENSG00000158828,ENSG00000096717,ENSG00000166068,ENSG00000026508,ENSG00000068903,ENSG00000134352,ENSG00000154237,ENSG00000073060
2.35e-05	8	GO:0007030	BP	Golgi organization	ENSG00000148429,ENSG00000197386,ENSG00000044090,ENSG00000107863,ENSG00000066777,ENSG00000135968,ENSG00000173230,ENSG00000131018
2.35e-05	8	GO:0036064	CC	ciliary basal body	ENSG00000072840,ENSG00000127914,ENSG00000197579,ENSG00000042317,ENSG00000117245,ENSG00000169047,ENSG00000176225,ENSG00000168014
2.47e-05	9	GO:0010921	BP	regulation of phosphatase activity	ENSG00000151320,ENSG00000197386,ENSG00000124383,ENSG00000184203,ENSG00000058272,ENSG00000119321,ENSG00000166068,ENSG00000156463,ENSG00000060237
2.53e-05	22	GO:0006412	BP	translation	ENSG00000116898,ENSG00000164024,ENSG00000073792,ENSG00000111358,ENSG00000132541,ENSG00000130348,ENSG00000155506,ENSG00000128016,ENSG00000135842,ENSG00000158828,ENSG00000117481,ENSG00000132326,ENSG00000135900,ENSG00000143486,ENSG00000067704,ENSG00000095059
2.57e-05	24	GO:0030529	CC	ribonucleoprotein complex	ENSG00000116898,ENSG00000164024,ENSG00000117597,ENSG00000124383,ENSG00000129474,ENSG00000160710,ENSG00000151304,ENSG00000167978,ENSG00000064012,ENSG00000185238,ENSG00000128016,ENSG00000075624,ENSG00000066777,ENSG00000117481,ENSG00000135900,ENSG00000116830
2.62e-05	13	GO:0090305	BP	nucleic acid phosphodiester bond hydrolysis	ENSG00000113456,ENSG00000136960,ENSG00000105612,ENSG00000132541,ENSG00000149016,ENSG00000128191,ENSG00000135900,ENSG00000154328,ENSG00000151014,ENSG00000156709,ENSG00000078177,ENSG00000087269,ENSG00000122512
2.68e-05	16	GO:0051962	BP	positive regulation of nervous system development	ENSG00000130203,ENSG00000182149,ENSG00000079246,ENSG00000044090,ENSG00000138623,ENSG00000156299,ENSG00000019991,ENSG00000115414,ENSG00000188157,ENSG00000065526,ENSG00000198026,ENSG00000106078,ENSG00000134352,ENSG00000128482,ENSG00000064309,ENSG00000170075
2.74e-05	17	GO:0043161	BP	proteasome-mediated ubiquitin-dependent protein catabolic process	ENSG00000135913,ENSG00000197579,ENSG00000198373,ENSG00000112029,ENSG00000173692,ENSG00000135476,ENSG00000087448,ENSG00000144468,ENSG00000118369,ENSG00000096717,ENSG00000068903,ENSG00000164197,ENSG00000177565,ENSG00000095261,ENSG00000166170,ENSG00000138592
2.88e-05	16	GO:0006979	BP	response to oxidative stress	ENSG00000130203,ENSG00000198839,ENSG00000261701,ENSG00000074706,ENSG00000019991,ENSG00000126602,ENSG00000158828,ENSG00000096717,ENSG00000068903,ENSG00000112096,ENSG00000168615,ENSG00000173848,ENSG00000166170,ENSG00000170075,ENSG00000105976,ENSG00000116016
2.88e-05	16	GO:0045785	BP	positive regulation of cell adhesion	ENSG00000065000,ENSG00000091409,ENSG00000171564,ENSG00000090539,ENSG00000124782,ENSG00000095059,ENSG00000026508,ENSG00000134352,ENSG00000111679,ENSG00000149084,ENSG00000168615,ENSG00000173848,ENSG00000005844,ENSG00000128052,ENSG00000184371,ENSG00000152818
2.9e-05	19	GO:0010817	BP	regulation of hormone levels	ENSG00000197386,ENSG00000121207,ENSG00000131748,ENSG00000171564,ENSG00000072310,ENSG00000145708,ENSG00000152270,ENSG00000169047,ENSG00000132326,ENSG00000136689,ENSG00000182782,ENSG00000042445,ENSG00000073060,ENSG00000084093,ENSG00000148795,ENSG00000149084
3.09e-05	16	GO:0009416	BP	response to light stimulus	ENSG00000130203,ENSG00000164024,ENSG00000197386,ENSG00000121207,ENSG00000081479,ENSG00000144468,ENSG00000179399,ENSG00000131697,ENSG00000188157,ENSG00000164306,ENSG00000110697,ENSG00000070669,ENSG00000166803,ENSG00000084674,ENSG00000197580,ENSG00000158941
3.15e-05	18	GO:0048568	BP	embryonic organ development	ENSG00000083168,ENSG00000187091,ENSG00000143970,ENSG00000077943,ENSG00000106538,ENSG00000064012,ENSG00000185920,ENSG00000164190,ENSG00000106078,ENSG00000008710,ENSG00000128052,ENSG00000168014,ENSG00000113555,ENSG00000115232,ENSG00000116016,ENSG00000129173
3.15e-05	18	GO:0009100	BP	glycoprotein metabolic process	ENSG00000092330,ENSG00000178031,ENSG00000115275,ENSG00000131183,ENSG00000159063,ENSG00000138674,ENSG00000081479,ENSG00000179399,ENSG00000165072,ENSG00000188157,ENSG00000143382,ENSG00000066777,ENSG00000177191,ENSG00000068903,ENSG00000155893,ENSG00000179085
3.18e-05	23	GO:0045596	BP	negative regulation of cell differentiation	ENSG00000105695,ENSG00000130203,ENSG00000143954,ENSG00000083168,ENSG00000069702,ENSG00000090539,ENSG00000163975,ENSG00000168140,ENSG00000128016,ENSG00000185920,ENSG00000164190,ENSG00000173226,ENSG00000040608,ENSG00000096717,ENSG00000151014,ENSG00000068903
3.2e-05	6	GO:0033344	BP	cholesterol efflux	ENSG00000100979,ENSG00000130203,ENSG00000185920,ENSG00000096717,ENSG00000073060,ENSG00000084674
3.26e-05	24	GO:0042330	BP	taxis	ENSG00000117115,ENSG00000005961,ENSG00000136960,ENSG00000129422,ENSG00000138623,ENSG00000156299,ENSG00000170890,ENSG00000019991,ENSG00000106538,ENSG00000004399,ENSG00000188157,ENSG00000020181,ENSG00000075624,ENSG00000135862,ENSG00000171680,ENSG00000196189
3.26e-05	24	GO:0006935	BP	chemotaxis	ENSG00000117115,ENSG00000005961,ENSG00000136960,ENSG00000129422,ENSG00000138623,ENSG00000156299,ENSG00000170890,ENSG00000019991,ENSG00000106538,ENSG00000004399,ENSG00000188157,ENSG00000020181,ENSG00000075624,ENSG00000135862,ENSG00000171680,ENSG00000196189
3.37e-05	8	GO:0005977	BP	glycogen metabolic process	ENSG00000102893,ENSG00000184203,ENSG00000169047,ENSG00000132326,ENSG00000156873,ENSG00000134352,ENSG00000154415,ENSG00000113555
3.41e-05	10	GO:0043542	BP	endothelial cell migration	ENSG00000130203,ENSG00000173269,ENSG00000004399,ENSG00000020181,ENSG00000138772,ENSG00000171680,ENSG00000073060,ENSG00000196189,ENSG00000128052,ENSG00000105976
3.42e-05	23	GO:0044451	CC	nucleoplasm part	ENSG00000083168,ENSG00000111358,ENSG00000172493,ENSG00000197579,ENSG00000043143,ENSG00000141384,ENSG00000161021,ENSG00000185504,ENSG00000121741,ENSG00000167978,ENSG00000143493,ENSG00000075624,ENSG00000085276,ENSG00000135999,ENSG00000149016,ENSG00000124782
3.45e-05	22	GO:0051046	BP	regulation of secretion	ENSG00000123983,ENSG00000170890,ENSG00000171564,ENSG00000072310,ENSG00000145708,ENSG00000144468,ENSG00000152270,ENSG00000169047,ENSG00000115839,ENSG00000162711,ENSG00000158828,ENSG00000092929,ENSG00000132326,ENSG00000136689,ENSG00000154710,ENSG00000182782
3.46e-05	18	GO:0002253	BP	activation of immune response	ENSG00000143954,ENSG00000091106,ENSG00000101966,ENSG00000000971,ENSG00000244731,ENSG00000131378,ENSG00000064012,ENSG00000075624,ENSG00000108861,ENSG00000177455,ENSG00000110057,ENSG00000154710,ENSG00000134321,ENSG00000184584,ENSG00000111679,ENSG00000160703
3.54e-05	5	GO:0005640	CC	nuclear outer membrane	ENSG00000176438,ENSG00000042445,ENSG00000131018,ENSG00000054654,ENSG00000110108
3.54e-05	5	GO:0071814	MF	protein-lipid complex binding	ENSG00000130203,ENSG00000038945,ENSG00000136011,ENSG00000073060,ENSG00000166035
3.54e-05	5	GO:0071813	MF	lipoprotein particle binding	ENSG00000130203,ENSG00000038945,ENSG00000136011,ENSG00000073060,ENSG00000166035
3.63e-05	10	GO:0015718	BP	monocarboxylic acid transport	ENSG00000130203,ENSG00000170190,ENSG00000103569,ENSG00000123983,ENSG00000138074,ENSG00000170890,ENSG00000083807,ENSG00000116711,ENSG00000136881,ENSG00000174327
3.63e-05	10	GO:0071478	BP	cellular response to radiation	ENSG00000113456,ENSG00000164024,ENSG00000079246,ENSG00000144468,ENSG00000143493,ENSG00000164190,ENSG00000096717,ENSG00000104529,ENSG00000173848,ENSG00000110108
3.67e-05	8	GO:0044042	BP	glucan metabolic process	ENSG00000102893,ENSG00000184203,ENSG00000169047,ENSG00000132326,ENSG00000156873,ENSG00000134352,ENSG00000154415,ENSG00000113555
3.67e-05	8	GO:0006073	BP	cellular glucan metabolic process	ENSG00000102893,ENSG00000184203,ENSG00000169047,ENSG00000132326,ENSG00000156873,ENSG00000134352,ENSG00000154415,ENSG00000113555
3.67e-05	8	GO:0005814	CC	centriole	ENSG00000197579,ENSG00000163611,ENSG00000100503,ENSG00000058453,ENSG00000100078,ENSG00000141577,ENSG00000068903,ENSG00000168014
3.68e-05	12	GO:0043270	BP	positive regulation of ion transport	ENSG00000127914,ENSG00000130203,ENSG00000151320,ENSG00000131183,ENSG00000065534,ENSG00000197386,ENSG00000170890,ENSG00000115839,ENSG00000158828,ENSG00000177455,ENSG00000167323,ENSG00000173221
3.69e-05	6	GO:0006400	BP	tRNA modification	ENSG00000135297,ENSG00000141994,ENSG00000105865,ENSG00000151576,ENSG00000137760,ENSG00000107614
3.69e-05	6	GO:0001578	BP	microtubule bundle formation	ENSG00000107771,ENSG00000109944,ENSG00000270765,ENSG00000100078,ENSG00000130779,ENSG00000140057
3.78e-05	20	GO:0072594	BP	establishment of protein localization to organelle	ENSG00000151320,ENSG00000197386,ENSG00000104497,ENSG00000160710,ENSG00000162928,ENSG00000100815,ENSG00000160294,ENSG00000064012,ENSG00000115839,ENSG00000161036,ENSG00000162711,ENSG00000158828,ENSG00000157077,ENSG00000096717,ENSG00000135968,ENSG00000184584
3.89e-05	19	GO:0080135	BP	regulation of cellular response to stress	ENSG00000198839,ENSG00000261701,ENSG00000129474,ENSG00000019991,ENSG00000155506,ENSG00000126602,ENSG00000085276,ENSG00000108861,ENSG00000158828,ENSG00000168758,ENSG00000136689,ENSG00000096717,ENSG00000166068,ENSG00000026508,ENSG00000112096,ENSG00000166170
4.05e-05	26	GO:0008284	BP	positive regulation of cell proliferation	ENSG00000143954,ENSG00000081985,ENSG00000170890,ENSG00000180818,ENSG00000090539,ENSG00000160691,ENSG00000169047,ENSG00000124782,ENSG00000141577,ENSG00000095059,ENSG00000096717,ENSG00000135862,ENSG00000198026,ENSG00000105550,ENSG00000113594,ENSG00000134352
4.06e-05	11	GO:0070372	BP	regulation of ERK1 and ERK2 cascade	ENSG00000133048,ENSG00000138623,ENSG00000153233,ENSG00000171564,ENSG00000108861,ENSG00000026508,ENSG00000105550,ENSG00000111679,ENSG00000090534,ENSG00000128052,ENSG00000134853
4.11e-05	10	GO:0046165	BP	alcohol biosynthetic process	ENSG00000130203,ENSG00000159348,ENSG00000167306,ENSG00000123983,ENSG00000072310,ENSG00000116711,ENSG00000167315,ENSG00000084093,ENSG00000015520,ENSG00000084674
4.12e-05	9	GO:0061041	BP	regulation of wound healing	ENSG00000130203,ENSG00000143954,ENSG00000065534,ENSG00000185245,ENSG00000136011,ENSG00000066777,ENSG00000124782,ENSG00000080618,ENSG00000134853
4.2e-05	21	GO:0090407	BP	organophosphate biosynthetic process	ENSG00000130203,ENSG00000151320,ENSG00000108389,ENSG00000153933,ENSG00000198682,ENSG00000123983,ENSG00000124615,ENSG00000129474,ENSG00000152620,ENSG00000170890,ENSG00000116711,ENSG00000008130,ENSG00000100078,ENSG00000114491,ENSG00000179085,ENSG00000103485
4.24e-05	15	GO:1903649	BP	regulation of cytoplasmic transport	ENSG00000151320,ENSG00000123983,ENSG00000170890,ENSG00000058272,ENSG00000162711,ENSG00000014164,ENSG00000158828,ENSG00000177455,ENSG00000096717,ENSG00000135968,ENSG00000100401,ENSG00000184584,ENSG00000111679,ENSG00000138246,ENSG00000008710
4.24e-05	4	GO:1903205	BP	regulation of hydrogen peroxide-induced cell death	ENSG00000019991,ENSG00000158828,ENSG00000170075,ENSG00000105976
4.35e-05	7	GO:0005884	CC	actin filament	ENSG00000104142,ENSG00000095397,ENSG00000071127,ENSG00000075624,ENSG00000119321,ENSG00000106078,ENSG00000047648
4.35e-05	8	GO:0004896	MF	cytokine receptor activity	ENSG00000116678,ENSG00000144730,ENSG00000081985,ENSG00000243646,ENSG00000113594,ENSG00000134352,ENSG00000163702,ENSG00000142677
4.38e-05	16	GO:0042326	BP	negative regulation of phosphorylation	ENSG00000130203,ENSG00000163635,ENSG00000153233,ENSG00000129474,ENSG00000160710,ENSG00000135842,ENSG00000085276,ENSG00000108861,ENSG00000158828,ENSG00000154710,ENSG00000096717,ENSG00000166068,ENSG00000068903,ENSG00000154237,ENSG00000111679,ENSG00000060237
4.42e-05	9	GO:0005976	BP	polysaccharide metabolic process	ENSG00000102893,ENSG00000184203,ENSG00000169047,ENSG00000132326,ENSG00000156873,ENSG00000177191,ENSG00000134352,ENSG00000154415,ENSG00000113555
4.43e-05	21	GO:0042180	BP	cellular ketone metabolic process	ENSG00000116678,ENSG00000127914,ENSG00000133048,ENSG00000131748,ENSG00000173692,ENSG00000019991,ENSG00000072310,ENSG00000160691,ENSG00000169047,ENSG00000137936,ENSG00000158828,ENSG00000096717,ENSG00000166068,ENSG00000026508,ENSG00000068903,ENSG00000134352
4.63e-05	10	GO:0002244	BP	hematopoietic progenitor cell differentiation	ENSG00000079246,ENSG00000160710,ENSG00000164488,ENSG00000084093,ENSG00000111679,ENSG00000090534,ENSG00000103056,ENSG00000103245,ENSG00000134853,ENSG00000166428
4.67e-05	12	GO:0048546	BP	digestive tract morphogenesis	ENSG00000197386,ENSG00000053747,ENSG00000077943,ENSG00000090539,ENSG00000115414,ENSG00000164190,ENSG00000132470,ENSG00000136689,ENSG00000196878,ENSG00000115232,ENSG00000134853,ENSG00000204262
4.72e-05	8	GO:0002576	BP	platelet degranulation	ENSG00000005961,ENSG00000171564,ENSG00000019991,ENSG00000198734,ENSG00000071127,ENSG00000115414,ENSG00000125257,ENSG00000131236
4.77e-05	11	GO:0000302	BP	response to reactive oxygen species	ENSG00000130203,ENSG00000198839,ENSG00000261701,ENSG00000019991,ENSG00000158828,ENSG00000096717,ENSG00000112096,ENSG00000168615,ENSG00000173848,ENSG00000170075,ENSG00000105976
4.77e-05	11	GO:0000086	BP	G2/M transition of mitotic cell cycle	ENSG00000116127,ENSG00000127914,ENSG00000112877,ENSG00000129474,ENSG00000058272,ENSG00000141577,ENSG00000092853,ENSG00000175216,ENSG00000101224,ENSG00000170836,ENSG00000155666
4.78e-05	21	GO:1990234	CC	transferase complex	ENSG00000083168,ENSG00000102189,ENSG00000111358,ENSG00000197579,ENSG00000044090,ENSG00000102893,ENSG00000198373,ENSG00000043143,ENSG00000141384,ENSG00000087448,ENSG00000169047,ENSG00000143493,ENSG00000068654,ENSG00000075624,ENSG00000135999,ENSG00000125630
4.9e-05	12	GO:1901342	BP	regulation of vasculature development	ENSG00000133048,ENSG00000136960,ENSG00000019991,ENSG00000173269,ENSG00000152270,ENSG00000004399,ENSG00000020181,ENSG00000138772,ENSG00000196189,ENSG00000128052,ENSG00000106804,ENSG00000125730
4.92e-05	14	GO:0051186	BP	cofactor metabolic process	ENSG00000115657,ENSG00000124615,ENSG00000138074,ENSG00000152620,ENSG00000169710,ENSG00000136881,ENSG00000008130,ENSG00000014919,ENSG00000163541,ENSG00000117305,ENSG00000103485,ENSG00000149084,ENSG00000124370,ENSG00000177156
4.92e-05	10	GO:0005741	CC	mitochondrial outer membrane	ENSG00000121057,ENSG00000115657,ENSG00000123983,ENSG00000177427,ENSG00000064012,ENSG00000158828,ENSG00000042286,ENSG00000134321,ENSG00000184584,ENSG00000160703
5.02e-05	11	GO:0060271	BP	cilium morphogenesis	ENSG00000153317,ENSG00000109944,ENSG00000100078,ENSG00000143126,ENSG00000173226,ENSG00000122970,ENSG00000141577,ENSG00000165115,ENSG00000140057,ENSG00000168014,ENSG00000137942
5.03e-05	3	GO:0006598	BP	polyamine catabolic process	ENSG00000088826,ENSG00000148832,ENSG00000095059
5.03e-05	3	GO:0006642	BP	triglyceride mobilization	ENSG00000083807,ENSG00000096717,ENSG00000084674
5.03e-05	3	GO:1901298	BP	regulation of hydrogen peroxide-mediated programmed cell death	ENSG00000019991,ENSG00000158828,ENSG00000105976
5.07e-05	9	GO:1990267	BP	response to transition metal nanoparticle	ENSG00000131183,ENSG00000103569,ENSG00000136868,ENSG00000159363,ENSG00000145740,ENSG00000100299,ENSG00000112096,ENSG00000148795,ENSG00000168615
5.07e-05	9	GO:0007602	BP	phototransduction	ENSG00000130203,ENSG00000164024,ENSG00000121207,ENSG00000081479,ENSG00000179399,ENSG00000188157,ENSG00000110697,ENSG00000084674,ENSG00000197580
5.07e-05	9	GO:0030496	CC	midbody	ENSG00000182149,ENSG00000197579,ENSG00000084693,ENSG00000185920,ENSG00000110697,ENSG00000068903,ENSG00000149503,ENSG00000072121,ENSG00000138592
5.09e-05	15	GO:0014706	BP	striated muscle tissue development	ENSG00000151320,ENSG00000096696,ENSG00000161021,ENSG00000069702,ENSG00000163092,ENSG00000118495,ENSG00000116604,ENSG00000134571,ENSG00000068903,ENSG00000115461,ENSG00000127124,ENSG00000174738,ENSG00000064309,ENSG00000105976,ENSG00000134853
5.12e-05	23	GO:0016567	BP	protein ubiquitination	ENSG00000091106,ENSG00000101966,ENSG00000197579,ENSG00000044090,ENSG00000103657,ENSG00000198373,ENSG00000112029,ENSG00000173692,ENSG00000087448,ENSG00000185238,ENSG00000157450,ENSG00000158828,ENSG00000198862,ENSG00000132326,ENSG00000154710,ENSG00000096717
5.29e-05	11	GO:0044839	BP	cell cycle G2/M phase transition	ENSG00000116127,ENSG00000127914,ENSG00000112877,ENSG00000129474,ENSG00000058272,ENSG00000141577,ENSG00000092853,ENSG00000175216,ENSG00000101224,ENSG00000170836,ENSG00000155666
5.33e-05	7	GO:0016575	BP	histone deacetylation	ENSG00000072310,ENSG00000164190,ENSG00000132326,ENSG00000096717,ENSG00000068903,ENSG00000084093,ENSG00000177565
5.33e-05	37	GO:0038023	MF	signaling receptor activity	ENSG00000011677,ENSG00000116678,ENSG00000144730,ENSG00000081985,ENSG00000153233,ENSG00000147255,ENSG00000185245,ENSG00000069702,ENSG00000069122,ENSG00000004399,ENSG00000094755,ENSG00000185920,ENSG00000020181,ENSG00000143126,ENSG00000112414,ENSG00000153292
5.38e-05	12	GO:0040013	BP	negative regulation of locomotion	ENSG00000117115,ENSG00000130203,ENSG00000153233,ENSG00000069702,ENSG00000090539,ENSG00000173269,ENSG00000136689,ENSG00000154710,ENSG00000115461,ENSG00000107937,ENSG00000184292,ENSG00000106804
5.43e-05	9	GO:0001704	BP	formation of primary germ layer	ENSG00000197386,ENSG00000053747,ENSG00000077943,ENSG00000090539,ENSG00000115414,ENSG00000132470,ENSG00000196878,ENSG00000115232,ENSG00000204262
5.43e-05	9	GO:0008637	BP	apoptotic mitochondrial changes	ENSG00000167306,ENSG00000019991,ENSG00000064012,ENSG00000167315,ENSG00000158828,ENSG00000132676,ENSG00000042286,ENSG00000112096,ENSG00000158941
5.53e-05	14	GO:0048011	BP	neurotrophin TRK receptor signaling pathway	ENSG00000105695,ENSG00000090924,ENSG00000156299,ENSG00000160691,ENSG00000169047,ENSG00000108861,ENSG00000177455,ENSG00000040608,ENSG00000142856,ENSG00000171680,ENSG00000163947,ENSG00000173848,ENSG00000081913,ENSG00000134853
5.56e-05	8	GO:0047485	MF	protein N-terminus binding	ENSG00000111358,ENSG00000167978,ENSG00000164190,ENSG00000112685,ENSG00000184436,ENSG00000177565,ENSG00000161533,ENSG00000173221
5.81e-05	9	GO:0071456	BP	cellular response to hypoxia	ENSG00000112759,ENSG00000167306,ENSG00000129474,ENSG00000168140,ENSG00000167315,ENSG00000158828,ENSG00000096717,ENSG00000068903,ENSG00000116016
5.81e-05	9	GO:0044450	CC	microtubule organizing center part	ENSG00000127914,ENSG00000197579,ENSG00000163611,ENSG00000100503,ENSG00000058453,ENSG00000100078,ENSG00000141577,ENSG00000068903,ENSG00000168014
5.87e-05	4	GO:0010875	BP	positive regulation of cholesterol efflux	ENSG00000100979,ENSG00000130203,ENSG00000185920,ENSG00000096717
5.87e-05	4	GO:0005721	CC	pericentric heterochromatin	ENSG00000130816,ENSG00000151503,ENSG00000161036,ENSG00000149503
5.89e-05	7	GO:0001895	BP	retina homeostasis	ENSG00000042317,ENSG00000090382,ENSG00000095397,ENSG00000131697,ENSG00000075624,ENSG00000173226,ENSG00000162896
6e-05	13	GO:0071214	BP	cellular response to abiotic stimulus	ENSG00000113456,ENSG00000164024,ENSG00000065534,ENSG00000079246,ENSG00000064012,ENSG00000144468,ENSG00000143493,ENSG00000164190,ENSG00000096717,ENSG00000104529,ENSG00000084093,ENSG00000173848,ENSG00000110108
6.12e-05	18	GO:0044772	BP	mitotic cell cycle phase transition	ENSG00000116127,ENSG00000127914,ENSG00000135913,ENSG00000112877,ENSG00000112029,ENSG00000129474,ENSG00000173692,ENSG00000135476,ENSG00000058272,ENSG00000141577,ENSG00000092853,ENSG00000175216,ENSG00000101224,ENSG00000111679,ENSG00000170836,ENSG00000008710
6.17e-05	11	GO:0006022	BP	aminoglycan metabolic process	ENSG00000198682,ENSG00000019991,ENSG00000179399,ENSG00000165072,ENSG00000188157,ENSG00000136011,ENSG00000177191,ENSG00000026508,ENSG00000155893,ENSG00000196104,ENSG00000133800
6.28e-05	19	GO:0045860	BP	positive regulation of protein kinase activity	ENSG00000138193,ENSG00000133048,ENSG00000044090,ENSG00000138674,ENSG00000129474,ENSG00000170890,ENSG00000019991,ENSG00000160691,ENSG00000158828,ENSG00000136689,ENSG00000096717,ENSG00000070669,ENSG00000092853,ENSG00000101224,ENSG00000168615,ENSG00000008710
6.32e-05	6	GO:0060324	BP	face development	ENSG00000083168,ENSG00000167522,ENSG00000115839,ENSG00000164190,ENSG00000115232,ENSG00000134853
6.32e-05	6	GO:0050994	BP	regulation of lipid catabolic process	ENSG00000106538,ENSG00000152270,ENSG00000169047,ENSG00000168000,ENSG00000182782,ENSG00000073060
6.34e-05	5	GO:1902175	BP	regulation of oxidative stress-induced intrinsic apoptotic signaling pathway	ENSG00000126602,ENSG00000158828,ENSG00000096717,ENSG00000112096,ENSG00000166170
6.49e-05	7	GO:0046470	BP	phosphatidylcholine metabolic process	ENSG00000136960,ENSG00000123983,ENSG00000170890,ENSG00000116711,ENSG00000100078,ENSG00000073060,ENSG00000166035
6.64e-05	9	GO:0036294	BP	cellular response to decreased oxygen levels	ENSG00000112759,ENSG00000167306,ENSG00000129474,ENSG00000168140,ENSG00000167315,ENSG00000158828,ENSG00000096717,ENSG00000068903,ENSG00000116016
6.69e-05	14	GO:0038179	BP	neurotrophin signaling pathway	ENSG00000105695,ENSG00000090924,ENSG00000156299,ENSG00000160691,ENSG00000169047,ENSG00000108861,ENSG00000177455,ENSG00000040608,ENSG00000142856,ENSG00000171680,ENSG00000163947,ENSG00000173848,ENSG00000081913,ENSG00000134853
6.75e-05	16	GO:0072507	BP	divalent inorganic cation homeostasis	ENSG00000065000,ENSG00000130203,ENSG00000151320,ENSG00000138193,ENSG00000170890,ENSG00000145740,ENSG00000158014,ENSG00000175868,ENSG00000177455,ENSG00000111679,ENSG00000008710,ENSG00000127249,ENSG00000128052,ENSG00000106804,ENSG00000134853,ENSG00000170873
6.8e-05	27	GO:1902494	CC	catalytic complex	ENSG00000083168,ENSG00000102189,ENSG00000111358,ENSG00000197579,ENSG00000044090,ENSG00000102893,ENSG00000198373,ENSG00000043143,ENSG00000115657,ENSG00000141384,ENSG00000064012,ENSG00000087448,ENSG00000166136,ENSG00000169047,ENSG00000058272,ENSG00000143493
6.99e-05	15	GO:0060562	BP	epithelial tube morphogenesis	ENSG00000064012,ENSG00000004399,ENSG00000185920,ENSG00000168758,ENSG00000026508,ENSG00000106078,ENSG00000138182,ENSG00000008710,ENSG00000128052,ENSG00000168014,ENSG00000184292,ENSG00000184371,ENSG00000105976,ENSG00000141519,ENSG00000170873
6.99e-05	15	GO:0007178	BP	transmembrane receptor protein serine/threonine kinase signaling pathway	ENSG00000101966,ENSG00000107738,ENSG00000108389,ENSG00000043143,ENSG00000111254,ENSG00000069702,ENSG00000077943,ENSG00000090539,ENSG00000164488,ENSG00000168140,ENSG00000157450,ENSG00000157077,ENSG00000096717,ENSG00000129315,ENSG00000168615
7.08e-05	9	GO:0046890	BP	regulation of lipid biosynthetic process	ENSG00000130203,ENSG00000123983,ENSG00000072310,ENSG00000096717,ENSG00000073060,ENSG00000084093,ENSG00000148795,ENSG00000084674,ENSG00000125730
7.17e-05	11	GO:0042445	BP	hormone metabolic process	ENSG00000197386,ENSG00000121207,ENSG00000131748,ENSG00000145708,ENSG00000042445,ENSG00000073060,ENSG00000084093,ENSG00000148795,ENSG00000149084,ENSG00000197580,ENSG00000134853
7.38e-05	26	GO:0043066	BP	negative regulation of apoptotic process	ENSG00000130203,ENSG00000091106,ENSG00000101966,ENSG00000167306,ENSG00000197386,ENSG00000197579,ENSG00000091409,ENSG00000160710,ENSG00000171564,ENSG00000173692,ENSG00000019991,ENSG00000083093,ENSG00000126602,ENSG00000144468,ENSG00000167315,ENSG00000158828
7.39e-05	12	GO:0043414	BP	macromolecule methylation	ENSG00000116731,ENSG00000143970,ENSG00000130816,ENSG00000147548,ENSG00000185238,ENSG00000099899,ENSG00000117481,ENSG00000137760,ENSG00000096717,ENSG00000198026,ENSG00000187605,ENSG00000107614
7.39e-05	12	GO:0006732	BP	coenzyme metabolic process	ENSG00000124615,ENSG00000138074,ENSG00000152620,ENSG00000169710,ENSG00000136881,ENSG00000008130,ENSG00000163541,ENSG00000117305,ENSG00000103485,ENSG00000149084,ENSG00000124370,ENSG00000177156
7.43e-05	16	GO:0010008	CC	endosome membrane	ENSG00000065000,ENSG00000108389,ENSG00000085832,ENSG00000102189,ENSG00000104142,ENSG00000131748,ENSG00000104497,ENSG00000157500,ENSG00000155975,ENSG00000164647,ENSG00000157077,ENSG00000176783,ENSG00000185883,ENSG00000138246,ENSG00000084674,ENSG00000138592
7.49e-05	14	GO:0097193	BP	intrinsic apoptotic signaling pathway	ENSG00000101966,ENSG00000197579,ENSG00000088808,ENSG00000064012,ENSG00000126602,ENSG00000132275,ENSG00000158828,ENSG00000096717,ENSG00000156709,ENSG00000026508,ENSG00000112096,ENSG00000166170,ENSG00000110108,ENSG00000158941
7.56e-05	9	GO:0006720	BP	isoprenoid metabolic process	ENSG00000130203,ENSG00000121207,ENSG00000081479,ENSG00000106538,ENSG00000179399,ENSG00000188157,ENSG00000042445,ENSG00000084674,ENSG00000197580
7.58e-05	5	GO:0009925	CC	basal plasma membrane	ENSG00000091409,ENSG00000083807,ENSG00000132470,ENSG00000184292,ENSG00000105976
7.68e-05	16	GO:0070613	BP	regulation of protein processing	ENSG00000170099,ENSG00000091106,ENSG00000101966,ENSG00000000971,ENSG00000244731,ENSG00000112029,ENSG00000019991,ENSG00000163975,ENSG00000144468,ENSG00000026508,ENSG00000196104,ENSG00000080618,ENSG00000166170,ENSG00000106804,ENSG00000125730,ENSG00000158941
7.69e-05	22	GO:0055086	BP	nucleobase-containing small molecule metabolic process	ENSG00000130203,ENSG00000151320,ENSG00000135297,ENSG00000198682,ENSG00000151576,ENSG00000152620,ENSG00000132781,ENSG00000152270,ENSG00000166136,ENSG00000272325,ENSG00000008130,ENSG00000158828,ENSG00000014919,ENSG00000114491,ENSG00000119125,ENSG00000103485
7.73e-05	12	GO:0031346	BP	positive regulation of cell projection organization	ENSG00000130203,ENSG00000182149,ENSG00000044090,ENSG00000138623,ENSG00000156299,ENSG00000019991,ENSG00000115414,ENSG00000188157,ENSG00000186635,ENSG00000124782,ENSG00000106078,ENSG00000137942
7.92e-05	11	GO:0070371	BP	ERK1 and ERK2 cascade	ENSG00000133048,ENSG00000138623,ENSG00000153233,ENSG00000171564,ENSG00000108861,ENSG00000026508,ENSG00000105550,ENSG00000111679,ENSG00000090534,ENSG00000128052,ENSG00000134853
7.93e-05	4	GO:0036474	BP	cell death in response to hydrogen peroxide	ENSG00000019991,ENSG00000158828,ENSG00000170075,ENSG00000105976
7.93e-05	4	GO:0003995	MF	acyl-CoA dehydrogenase activity	ENSG00000087008,ENSG00000196177,ENSG00000128928,ENSG00000161533
7.93e-05	4	GO:0030169	MF	low-density lipoprotein particle binding	ENSG00000038945,ENSG00000136011,ENSG00000073060,ENSG00000166035
7.99e-05	13	GO:0031331	BP	positive regulation of cellular catabolic process	ENSG00000130203,ENSG00000112029,ENSG00000173692,ENSG00000135476,ENSG00000155506,ENSG00000169047,ENSG00000128016,ENSG00000156873,ENSG00000096717,ENSG00000068903,ENSG00000164197,ENSG00000168615,ENSG00000095261
8.1e-05	6	GO:0006695	BP	cholesterol biosynthetic process	ENSG00000130203,ENSG00000167306,ENSG00000072310,ENSG00000167315,ENSG00000015520,ENSG00000084674
8.2e-05	8	GO:0010811	BP	positive regulation of cell-substrate adhesion	ENSG00000091409,ENSG00000171564,ENSG00000124782,ENSG00000149084,ENSG00000173848,ENSG00000128052,ENSG00000184371,ENSG00000152818
8.44e-05	12	GO:0021700	BP	developmental maturation	ENSG00000065000,ENSG00000118508,ENSG00000143970,ENSG00000112029,ENSG00000186417,ENSG00000188157,ENSG00000064999,ENSG00000068903,ENSG00000101224,ENSG00000163531,ENSG00000128052,ENSG00000116016
8.46e-05	19	GO:0010565	BP	regulation of cellular ketone metabolic process	ENSG00000116678,ENSG00000127914,ENSG00000133048,ENSG00000173692,ENSG00000019991,ENSG00000072310,ENSG00000160691,ENSG00000169047,ENSG00000137936,ENSG00000158828,ENSG00000096717,ENSG00000166068,ENSG00000026508,ENSG00000068903,ENSG00000134352,ENSG00000154237
8.59e-05	9	GO:0007224	BP	smoothened signaling pathway	ENSG00000072840,ENSG00000090539,ENSG00000185920,ENSG00000064309,ENSG00000165115,ENSG00000154309,ENSG00000168014,ENSG00000170075,ENSG00000173040
8.59e-05	9	GO:0005088	MF	Ras guanyl-nucleotide exchange factor activity	ENSG00000165801,ENSG00000090924,ENSG00000156299,ENSG00000240771,ENSG00000154710,ENSG00000171680,ENSG00000178038,ENSG00000163947,ENSG00000173848
8.84e-05	8	GO:0055072	BP	iron ion homeostasis	ENSG00000197386,ENSG00000115657,ENSG00000163975,ENSG00000164647,ENSG00000131269,ENSG00000185883,ENSG00000112096,ENSG00000116016
9e-05	5	GO:0018149	BP	peptide cross-linking	ENSG00000096696,ENSG00000115414,ENSG00000165072,ENSG00000196104,ENSG00000167880
9.13e-05	6	GO:0021762	BP	substantia nigra development	ENSG00000105695,ENSG00000113456,ENSG00000117115,ENSG00000075624,ENSG00000068903,ENSG00000148396
9.16e-05	11	GO:0006814	BP	sodium ion transport	ENSG00000131183,ENSG00000113073,ENSG00000103042,ENSG00000074803,ENSG00000138074,ENSG00000168003,ENSG00000169507,ENSG00000139974,ENSG00000157637,ENSG00000173221,ENSG00000152818
9.2e-05	12	GO:0031396	BP	regulation of protein ubiquitination	ENSG00000101966,ENSG00000197579,ENSG00000112029,ENSG00000173692,ENSG00000185238,ENSG00000157450,ENSG00000158828,ENSG00000132326,ENSG00000164197,ENSG00000107937,ENSG00000095261,ENSG00000166170
9.28e-05	16	GO:0010638	BP	positive regulation of organelle organization	ENSG00000092330,ENSG00000143970,ENSG00000130816,ENSG00000177427,ENSG00000072310,ENSG00000120896,ENSG00000135476,ENSG00000064012,ENSG00000115839,ENSG00000158828,ENSG00000164190,ENSG00000117481,ENSG00000130779,ENSG00000096717,ENSG00000068903,ENSG00000170873
9.36e-05	13	GO:0001822	BP	kidney development	ENSG00000131183,ENSG00000138193,ENSG00000074803,ENSG00000077943,ENSG00000164488,ENSG00000185920,ENSG00000164190,ENSG00000116218,ENSG00000026508,ENSG00000008710,ENSG00000184292,ENSG00000134853,ENSG00000170873
9.44e-05	7	GO:0000792	CC	heterochromatin	ENSG00000130816,ENSG00000132275,ENSG00000151503,ENSG00000161036,ENSG00000096717,ENSG00000068903,ENSG00000149503
9.52e-05	8	GO:0034614	BP	cellular response to reactive oxygen species	ENSG00000198839,ENSG00000019991,ENSG00000158828,ENSG00000096717,ENSG00000112096,ENSG00000173848,ENSG00000170075,ENSG00000105976
9.52e-05	8	GO:0007603	BP	phototransduction, visible light	ENSG00000130203,ENSG00000164024,ENSG00000121207,ENSG00000081479,ENSG00000179399,ENSG00000188157,ENSG00000084674,ENSG00000197580
9.58e-05	16	GO:0052547	BP	regulation of peptidase activity	ENSG00000170099,ENSG00000091106,ENSG00000101966,ENSG00000244731,ENSG00000019991,ENSG00000064012,ENSG00000115414,ENSG00000162711,ENSG00000158828,ENSG00000096717,ENSG00000156709,ENSG00000026508,ENSG00000084093,ENSG00000196104,ENSG00000106804,ENSG00000125730
9.61e-05	12	GO:0045121	CC	membrane raft	ENSG00000151320,ENSG00000131183,ENSG00000131378,ENSG00000064012,ENSG00000103546,ENSG00000169047,ENSG00000185920,ENSG00000116218,ENSG00000166068,ENSG00000073060,ENSG00000130300,ENSG00000128052
9.63e-05	18	GO:0044770	BP	cell cycle phase transition	ENSG00000116127,ENSG00000127914,ENSG00000135913,ENSG00000112877,ENSG00000112029,ENSG00000129474,ENSG00000173692,ENSG00000135476,ENSG00000058272,ENSG00000141577,ENSG00000092853,ENSG00000175216,ENSG00000101224,ENSG00000111679,ENSG00000170836,ENSG00000008710
9.96e-05	3	GO:0034638	BP	phosphatidylcholine catabolic process	ENSG00000136960,ENSG00000073060,ENSG00000166035
9.96e-05	3	GO:0007144	BP	female meiosis I	ENSG00000112029,ENSG00000101224,ENSG00000119684
0.0001	12	GO:0032102	BP	negative regulation of response to external stimulus	ENSG00000117115,ENSG00000130203,ENSG00000185245,ENSG00000128016,ENSG00000162711,ENSG00000158828,ENSG00000154710,ENSG00000068903,ENSG00000080618,ENSG00000160703,ENSG00000106804,ENSG00000134853
0.000102	8	GO:0044448	CC	cell cortex part	ENSG00000167306,ENSG00000149823,ENSG00000185215,ENSG00000075624,ENSG00000112685,ENSG00000164061,ENSG00000131236,ENSG00000167323
0.000104	9	GO:0022617	BP	extracellular matrix disassembly	ENSG00000053747,ENSG00000163975,ENSG00000115414,ENSG00000196878,ENSG00000135862,ENSG00000026508,ENSG00000168615,ENSG00000084636,ENSG00000204262
0.00011	9	GO:0009583	BP	detection of light stimulus	ENSG00000130203,ENSG00000164024,ENSG00000121207,ENSG00000081479,ENSG00000179399,ENSG00000188157,ENSG00000110697,ENSG00000084674,ENSG00000197580
0.000113	20	GO:0032870	BP	cellular response to hormone stimulus	ENSG00000131183,ENSG00000129422,ENSG00000157500,ENSG00000170890,ENSG00000171564,ENSG00000072310,ENSG00000106538,ENSG00000145708,ENSG00000160691,ENSG00000152270,ENSG00000169047,ENSG00000103994,ENSG00000096717,ENSG00000070669,ENSG00000185883,ENSG00000084093
0.000114	10	GO:0051048	BP	negative regulation of secretion	ENSG00000072310,ENSG00000145708,ENSG00000169047,ENSG00000162711,ENSG00000136689,ENSG00000154710,ENSG00000134321,ENSG00000084093,ENSG00000060237,ENSG00000106804
0.000115	6	GO:0010171	BP	body morphogenesis	ENSG00000083168,ENSG00000167522,ENSG00000115839,ENSG00000164190,ENSG00000064309,ENSG00000134853
0.000117	9	GO:0071453	BP	cellular response to oxygen levels	ENSG00000112759,ENSG00000167306,ENSG00000129474,ENSG00000168140,ENSG00000167315,ENSG00000158828,ENSG00000096717,ENSG00000068903,ENSG00000116016
0.000118	8	GO:0010594	BP	regulation of endothelial cell migration	ENSG00000130203,ENSG00000173269,ENSG00000020181,ENSG00000138772,ENSG00000073060,ENSG00000196189,ENSG00000128052,ENSG00000105976
0.000118	8	GO:0031901	CC	early endosome membrane	ENSG00000108389,ENSG00000085832,ENSG00000102189,ENSG00000104497,ENSG00000157500,ENSG00000157077,ENSG00000176783,ENSG00000138246
0.000124	21	GO:0098655	BP	cation transmembrane transport	ENSG00000127914,ENSG00000151320,ENSG00000196660,ENSG00000113073,ENSG00000197386,ENSG00000103042,ENSG00000198373,ENSG00000136868,ENSG00000175538,ENSG00000145740,ENSG00000168003,ENSG00000158014,ENSG00000014919,ENSG00000185883,ENSG00000084093,ENSG00000115474
0.000124	14	GO:0009896	BP	positive regulation of catabolic process	ENSG00000130203,ENSG00000112029,ENSG00000173692,ENSG00000135476,ENSG00000155506,ENSG00000144468,ENSG00000169047,ENSG00000128016,ENSG00000156873,ENSG00000096717,ENSG00000068903,ENSG00000164197,ENSG00000168615,ENSG00000095261
0.000124	9	GO:0001047	MF	core promoter binding	ENSG00000198839,ENSG00000124782,ENSG00000132326,ENSG00000096717,ENSG00000198026,ENSG00000084093,ENSG00000174738,ENSG00000141579,ENSG00000129173
0.000124	9	GO:0030674	MF	protein binding, bridging	ENSG00000270765,ENSG00000104142,ENSG00000154556,ENSG00000096696,ENSG00000171564,ENSG00000160691,ENSG00000169047,ENSG00000047648,ENSG00000167880
0.000125	5	GO:0045022	BP	early endosome to late endosome transport	ENSG00000102189,ENSG00000104497,ENSG00000095066,ENSG00000134709,ENSG00000138246
0.000127	24	GO:0019953	BP	sexual reproduction	ENSG00000127914,ENSG00000143569,ENSG00000197386,ENSG00000087116,ENSG00000104450,ENSG00000111877,ENSG00000173744,ENSG00000111254,ENSG00000112029,ENSG00000141384,ENSG00000165209,ENSG00000144468,ENSG00000100078,ENSG00000122970,ENSG00000141577,ENSG00000096717
0.000127	11	GO:0005770	CC	late endosome	ENSG00000130203,ENSG00000197386,ENSG00000104142,ENSG00000121207,ENSG00000131748,ENSG00000104497,ENSG00000136868,ENSG00000145708,ENSG00000155975,ENSG00000158014,ENSG00000092929
0.000129	6	GO:0070527	BP	platelet aggregation	ENSG00000005961,ENSG00000164024,ENSG00000171564,ENSG00000075624,ENSG00000111679,ENSG00000134853
0.000129	6	GO:0032370	BP	positive regulation of lipid transport	ENSG00000100979,ENSG00000130203,ENSG00000121207,ENSG00000101670,ENSG00000185920,ENSG00000096717
0.00013	16	GO:0044440	CC	endosomal part	ENSG00000065000,ENSG00000108389,ENSG00000085832,ENSG00000102189,ENSG00000104142,ENSG00000131748,ENSG00000104497,ENSG00000157500,ENSG00000155975,ENSG00000164647,ENSG00000157077,ENSG00000176783,ENSG00000185883,ENSG00000138246,ENSG00000084674,ENSG00000138592
0.000132	22	GO:0048812	BP	neuron projection morphogenesis	ENSG00000105695,ENSG00000130203,ENSG00000005961,ENSG00000182149,ENSG00000044090,ENSG00000138623,ENSG00000156299,ENSG00000004399,ENSG00000115414,ENSG00000188157,ENSG00000075624,ENSG00000143126,ENSG00000040608,ENSG00000135862,ENSG00000198026,ENSG00000106078
0.000132	9	GO:0072562	CC	blood microparticle	ENSG00000130203,ENSG00000005961,ENSG00000000971,ENSG00000244731,ENSG00000261701,ENSG00000171564,ENSG00000115414,ENSG00000075624,ENSG00000125730
0.000133	14	GO:0050769	BP	positive regulation of neurogenesis	ENSG00000130203,ENSG00000182149,ENSG00000079246,ENSG00000044090,ENSG00000138623,ENSG00000156299,ENSG00000019991,ENSG00000115414,ENSG00000065526,ENSG00000198026,ENSG00000106078,ENSG00000134352,ENSG00000128482,ENSG00000064309
0.000135	26	GO:0031175	BP	neuron projection development	ENSG00000105695,ENSG00000130203,ENSG00000134198,ENSG00000005961,ENSG00000182149,ENSG00000044090,ENSG00000103657,ENSG00000138623,ENSG00000156299,ENSG00000130559,ENSG00000019991,ENSG00000004399,ENSG00000115414,ENSG00000188157,ENSG00000075624,ENSG00000143126
0.000135	4	GO:0003951	MF	NAD+ kinase activity	ENSG00000153933,ENSG00000152620,ENSG00000008130,ENSG00000100422
0.000136	8	GO:1901568	BP	fatty acid derivative metabolic process	ENSG00000167741,ENSG00000170890,ENSG00000116711,ENSG00000100078,ENSG00000059377,ENSG00000096717,ENSG00000148334,ENSG00000161533
0.000136	8	GO:0046916	BP	cellular transition metal ion homeostasis	ENSG00000065000,ENSG00000115657,ENSG00000136868,ENSG00000163975,ENSG00000145740,ENSG00000158014,ENSG00000131269,ENSG00000185883
0.000136	8	GO:0006690	BP	icosanoid metabolic process	ENSG00000167741,ENSG00000170890,ENSG00000116711,ENSG00000100078,ENSG00000059377,ENSG00000096717,ENSG00000148334,ENSG00000161533
0.000136	8	GO:0010821	BP	regulation of mitochondrion organization	ENSG00000167306,ENSG00000177427,ENSG00000019991,ENSG00000064012,ENSG00000167315,ENSG00000158828,ENSG00000117481,ENSG00000102967
0.000137	20	GO:0006605	BP	protein targeting	ENSG00000151320,ENSG00000197386,ENSG00000104497,ENSG00000160710,ENSG00000162928,ENSG00000177427,ENSG00000100815,ENSG00000160294,ENSG00000162711,ENSG00000185920,ENSG00000158828,ENSG00000154710,ENSG00000157077,ENSG00000096717,ENSG00000135968,ENSG00000184584
0.000142	23	GO:0032446	BP	protein modification by small protein conjugation	ENSG00000091106,ENSG00000101966,ENSG00000197579,ENSG00000044090,ENSG00000103657,ENSG00000198373,ENSG00000112029,ENSG00000173692,ENSG00000087448,ENSG00000185238,ENSG00000157450,ENSG00000158828,ENSG00000198862,ENSG00000132326,ENSG00000154710,ENSG00000096717
0.000143	13	GO:0010038	BP	response to metal ion	ENSG00000131183,ENSG00000197386,ENSG00000103569,ENSG00000138674,ENSG00000138823,ENSG00000171564,ENSG00000145708,ENSG00000159363,ENSG00000064012,ENSG00000145740,ENSG00000112096,ENSG00000167323,ENSG00000168615
0.000144	6	GO:1901570	BP	fatty acid derivative biosynthetic process	ENSG00000167741,ENSG00000170890,ENSG00000116711,ENSG00000059377,ENSG00000096717,ENSG00000148334
0.000144	6	GO:0046456	BP	icosanoid biosynthetic process	ENSG00000167741,ENSG00000170890,ENSG00000116711,ENSG00000059377,ENSG00000096717,ENSG00000148334
0.000145	5	GO:0001960	BP	negative regulation of cytokine-mediated signaling pathway	ENSG00000117115,ENSG00000160710,ENSG00000136689,ENSG00000154710,ENSG00000134352
0.000145	5	GO:1900024	BP	regulation of substrate adhesion-dependent cell spreading	ENSG00000171564,ENSG00000163975,ENSG00000124782,ENSG00000173848,ENSG00000184292
0.000146	8	GO:0016571	BP	histone methylation	ENSG00000116731,ENSG00000143970,ENSG00000130816,ENSG00000147548,ENSG00000185238,ENSG00000096717,ENSG00000198026,ENSG00000187605
0.000146	11	GO:0005083	MF	small GTPase regulator activity	ENSG00000095383,ENSG00000148429,ENSG00000153317,ENSG00000173744,ENSG00000107863,ENSG00000197226,ENSG00000115839,ENSG00000186635,ENSG00000100401,ENSG00000112305,ENSG00000047648
0.000147	16	GO:0051051	BP	negative regulation of transport	ENSG00000130203,ENSG00000167306,ENSG00000198373,ENSG00000072310,ENSG00000145708,ENSG00000169047,ENSG00000162711,ENSG00000167315,ENSG00000136689,ENSG00000154710,ENSG00000134321,ENSG00000084093,ENSG00000100401,ENSG00000008710,ENSG00000060237,ENSG00000106804
0.000148	17	GO:0004175	MF	endopeptidase activity	ENSG00000126218,ENSG00000135913,ENSG00000087116,ENSG00000164062,ENSG00000261701,ENSG00000148702,ENSG00000064012,ENSG00000144468,ENSG00000198734,ENSG00000143382,ENSG00000118369,ENSG00000138078,ENSG00000149418,ENSG00000168615,ENSG00000138592,ENSG00000165688
0.000151	16	GO:0000785	CC	chromatin	ENSG00000117115,ENSG00000083168,ENSG00000143970,ENSG00000130816,ENSG00000119906,ENSG00000132275,ENSG00000151503,ENSG00000161036,ENSG00000075624,ENSG00000158828,ENSG00000164190,ENSG00000096717,ENSG00000068903,ENSG00000149503,ENSG00000143442,ENSG00000158941
0.000152	17	GO:0072657	BP	protein localization to membrane	ENSG00000065000,ENSG00000130203,ENSG00000182093,ENSG00000123983,ENSG00000157500,ENSG00000176438,ENSG00000177427,ENSG00000131378,ENSG00000064012,ENSG00000115839,ENSG00000185920,ENSG00000188157,ENSG00000130779,ENSG00000154710,ENSG00000162896,ENSG00000005844
0.000156	17	GO:0009306	BP	protein secretion	ENSG00000091106,ENSG00000133048,ENSG00000197386,ENSG00000170890,ENSG00000171564,ENSG00000072310,ENSG00000152270,ENSG00000169047,ENSG00000162711,ENSG00000132326,ENSG00000136689,ENSG00000154710,ENSG00000182782,ENSG00000134321,ENSG00000084093,ENSG00000168615
0.000158	14	GO:0022613	BP	ribonucleoprotein complex biogenesis	ENSG00000117597,ENSG00000124383,ENSG00000160710,ENSG00000163938,ENSG00000151304,ENSG00000132275,ENSG00000117481,ENSG00000143486,ENSG00000096717,ENSG00000151014,ENSG00000087269,ENSG00000107937,ENSG00000055917,ENSG00000160214
0.000159	7	GO:2001252	BP	positive regulation of chromosome organization	ENSG00000092330,ENSG00000143970,ENSG00000130816,ENSG00000072310,ENSG00000135476,ENSG00000164190,ENSG00000096717
0.000159	7	GO:0019955	MF	cytokine binding	ENSG00000069702,ENSG00000090539,ENSG00000168140,ENSG00000128016,ENSG00000136689,ENSG00000134352,ENSG00000142677
0.00016	6	GO:0015807	BP	L-amino acid transport	ENSG00000105281,ENSG00000197386,ENSG00000103042,ENSG00000132326,ENSG00000162383,ENSG00000164300
0.00016	6	GO:0050810	BP	regulation of steroid biosynthetic process	ENSG00000130203,ENSG00000072310,ENSG00000096717,ENSG00000084093,ENSG00000148795,ENSG00000084674
0.00016	16	GO:0032561	MF	guanyl ribonucleotide binding	ENSG00000118508,ENSG00000104450,ENSG00000124615,ENSG00000163938,ENSG00000151611,ENSG00000100503,ENSG00000163541,ENSG00000167550,ENSG00000198522,ENSG00000179583,ENSG00000154237,ENSG00000128482,ENSG00000184584,ENSG00000107937,ENSG00000106608,ENSG00000111404
0.000165	12	GO:0006310	BP	DNA recombination	ENSG00000079246,ENSG00000111877,ENSG00000113318,ENSG00000083093,ENSG00000005156,ENSG00000035928,ENSG00000129566,ENSG00000108469,ENSG00000163312,ENSG00000119684,ENSG00000072121,ENSG00000122512
0.000165	16	GO:0019001	MF	guanyl nucleotide binding	ENSG00000118508,ENSG00000104450,ENSG00000124615,ENSG00000163938,ENSG00000151611,ENSG00000100503,ENSG00000163541,ENSG00000167550,ENSG00000198522,ENSG00000179583,ENSG00000154237,ENSG00000128482,ENSG00000184584,ENSG00000107937,ENSG00000106608,ENSG00000111404
0.000165	17	GO:0003682	MF	chromatin binding	ENSG00000163635,ENSG00000083168,ENSG00000129474,ENSG00000130816,ENSG00000072310,ENSG00000161036,ENSG00000108064,ENSG00000149136,ENSG00000164190,ENSG00000164306,ENSG00000068903,ENSG00000129315,ENSG00000084093,ENSG00000166803,ENSG00000162601,ENSG00000119684
0.000166	9	GO:0010770	BP	positive regulation of cell morphogenesis involved in differentiation	ENSG00000130203,ENSG00000182149,ENSG00000044090,ENSG00000138623,ENSG00000156299,ENSG00000171564,ENSG00000115414,ENSG00000124782,ENSG00000173848
0.000167	8	GO:0051015	MF	actin filament binding	ENSG00000188807,ENSG00000270765,ENSG00000129474,ENSG00000176438,ENSG00000075340,ENSG00000131018,ENSG00000054654,ENSG00000170873
0.000169	20	GO:0001816	BP	cytokine production	ENSG00000091106,ENSG00000107738,ENSG00000073792,ENSG00000079246,ENSG00000081985,ENSG00000133048,ENSG00000138623,ENSG00000176953,ENSG00000170890,ENSG00000131378,ENSG00000128016,ENSG00000162711,ENSG00000154710,ENSG00000134321,ENSG00000134352,ENSG00000184584
0.000172	7	GO:0006835	BP	dicarboxylic acid transport	ENSG00000105281,ENSG00000197386,ENSG00000103042,ENSG00000115839,ENSG00000132326,ENSG00000136689,ENSG00000162383
0.000173	3	GO:0045162	BP	clustering of voltage-gated sodium channels	ENSG00000186417,ENSG00000188157,ENSG00000163531
0.000173	3	GO:0097468	BP	programmed cell death in response to reactive oxygen species	ENSG00000019991,ENSG00000158828,ENSG00000105976
0.000173	3	GO:0010421	BP	hydrogen peroxide-mediated programmed cell death	ENSG00000019991,ENSG00000158828,ENSG00000105976
0.000173	3	GO:0010886	BP	positive regulation of cholesterol storage	ENSG00000038945,ENSG00000073060,ENSG00000084674
0.000173	3	GO:0005606	CC	laminin-1 complex	ENSG00000053747,ENSG00000135862,ENSG00000196569
0.000173	3	GO:0034992	CC	microtubule organizing center attachment site	ENSG00000176438,ENSG00000131018,ENSG00000054654
0.000173	3	GO:0034993	CC	SUN-KASH complex	ENSG00000176438,ENSG00000131018,ENSG00000054654
0.000173	3	GO:0030368	MF	interleukin-17 receptor activity	ENSG00000144730,ENSG00000134352,ENSG00000163702
0.000174	14	GO:0032259	BP	methylation	ENSG00000116731,ENSG00000143970,ENSG00000130816,ENSG00000147548,ENSG00000132275,ENSG00000185238,ENSG00000010165,ENSG00000099899,ENSG00000117481,ENSG00000137760,ENSG00000096717,ENSG00000198026,ENSG00000187605,ENSG00000107614
0.000176	9	GO:0006766	BP	vitamin metabolic process	ENSG00000100979,ENSG00000121207,ENSG00000124615,ENSG00000138074,ENSG00000169710,ENSG00000081479,ENSG00000151611,ENSG00000008130,ENSG00000103485
0.000178	8	GO:0007051	BP	spindle organization	ENSG00000147874,ENSG00000091106,ENSG00000112877,ENSG00000112029,ENSG00000135476,ENSG00000163611,ENSG00000175216,ENSG00000008710
0.000178	8	GO:0005178	MF	integrin binding	ENSG00000138623,ENSG00000091409,ENSG00000115414,ENSG00000105376,ENSG00000168615,ENSG00000128052,ENSG00000084636,ENSG00000152818
0.000186	9	GO:0032846	BP	positive regulation of homeostatic process	ENSG00000092330,ENSG00000151320,ENSG00000170890,ENSG00000158014,ENSG00000177455,ENSG00000118473,ENSG00000182782,ENSG00000112305,ENSG00000161533
0.00019	11	GO:0006914	BP	autophagy	ENSG00000103657,ENSG00000149823,ENSG00000100926,ENSG00000155506,ENSG00000158828,ENSG00000132470,ENSG00000096717,ENSG00000068903,ENSG00000100299,ENSG00000153339,ENSG00000137942
0.000193	12	GO:1903320	BP	regulation of protein modification by small protein conjugation or removal	ENSG00000101966,ENSG00000197579,ENSG00000112029,ENSG00000173692,ENSG00000185238,ENSG00000157450,ENSG00000158828,ENSG00000132326,ENSG00000164197,ENSG00000107937,ENSG00000095261,ENSG00000166170
0.000195	5	GO:0060325	BP	face morphogenesis	ENSG00000083168,ENSG00000167522,ENSG00000115839,ENSG00000164190,ENSG00000134853
0.000197	9	GO:0000910	BP	cytokinesis	ENSG00000182149,ENSG00000044090,ENSG00000135476,ENSG00000153207,ENSG00000101224,ENSG00000149503,ENSG00000072121,ENSG00000129173,ENSG00000138592
0.000197	9	GO:0032886	BP	regulation of microtubule-based process	ENSG00000270765,ENSG00000163611,ENSG00000087448,ENSG00000147526,ENSG00000130779,ENSG00000141577,ENSG00000068903,ENSG00000008710,ENSG00000141519
0.000198	10	GO:0016829	MF	lyase activity	ENSG00000241935,ENSG00000084110,ENSG00000113790,ENSG00000124615,ENSG00000169710,ENSG00000154328,ENSG00000114491,ENSG00000117305,ENSG00000148795,ENSG00000148334
0.000201	12	GO:0033157	BP	regulation of intracellular protein transport	ENSG00000151320,ENSG00000123983,ENSG00000177427,ENSG00000162711,ENSG00000158828,ENSG00000169247,ENSG00000141577,ENSG00000096717,ENSG00000135968,ENSG00000100401,ENSG00000184584,ENSG00000008710
0.000206	14	GO:0030099	BP	myeloid cell differentiation	ENSG00000134198,ENSG00000083168,ENSG00000143970,ENSG00000105612,ENSG00000160710,ENSG00000069702,ENSG00000064012,ENSG00000128016,ENSG00000154237,ENSG00000111679,ENSG00000090534,ENSG00000112305,ENSG00000184371,ENSG00000116016
0.000212	13	GO:0002697	BP	regulation of immune effector process	ENSG00000107738,ENSG00000000971,ENSG00000244731,ENSG00000138623,ENSG00000185436,ENSG00000092929,ENSG00000154710,ENSG00000134321,ENSG00000184584,ENSG00000111679,ENSG00000160703,ENSG00000106804,ENSG00000125730
0.000213	18	GO:0010564	BP	regulation of cell cycle process	ENSG00000113456,ENSG00000044090,ENSG00000112029,ENSG00000173692,ENSG00000135476,ENSG00000163611,ENSG00000132275,ENSG00000141577,ENSG00000068903,ENSG00000092853,ENSG00000128482,ENSG00000138182,ENSG00000101224,ENSG00000111679,ENSG00000008710,ENSG00000095261
0.000216	4	GO:0043691	BP	reverse cholesterol transport	ENSG00000130203,ENSG00000101670,ENSG00000073060,ENSG00000166035
0.000217	6	GO:0046164	BP	alcohol catabolic process	ENSG00000130203,ENSG00000136960,ENSG00000272325,ENSG00000073060,ENSG00000103056,ENSG00000166035
0.000218	10	GO:0030203	BP	glycosaminoglycan metabolic process	ENSG00000198682,ENSG00000019991,ENSG00000179399,ENSG00000165072,ENSG00000188157,ENSG00000136011,ENSG00000026508,ENSG00000155893,ENSG00000196104,ENSG00000133800
0.000218	10	GO:0007369	BP	gastrulation	ENSG00000197386,ENSG00000053747,ENSG00000077943,ENSG00000090539,ENSG00000115414,ENSG00000132470,ENSG00000136689,ENSG00000196878,ENSG00000115232,ENSG00000204262
0.000218	7	GO:0031983	CC	vesicle lumen	ENSG00000130203,ENSG00000261701,ENSG00000171564,ENSG00000019991,ENSG00000198734,ENSG00000115414,ENSG00000084674
0.000218	7	GO:0060205	CC	cytoplasmic membrane-bounded vesicle lumen	ENSG00000130203,ENSG00000261701,ENSG00000171564,ENSG00000019991,ENSG00000198734,ENSG00000115414,ENSG00000084674
0.000224	5	GO:0010828	BP	positive regulation of glucose transport	ENSG00000106538,ENSG00000169047,ENSG00000105550,ENSG00000105976,ENSG00000125730
0.000225	12	GO:0048193	BP	Golgi vesicle transport	ENSG00000164597,ENSG00000085832,ENSG00000197386,ENSG00000083097,ENSG00000138674,ENSG00000123983,ENSG00000149823,ENSG00000100815,ENSG00000112685,ENSG00000135968,ENSG00000148396,ENSG00000153339
0.000225	12	GO:0006650	BP	glycerophospholipid metabolic process	ENSG00000108389,ENSG00000136960,ENSG00000123983,ENSG00000129474,ENSG00000170890,ENSG00000116711,ENSG00000100078,ENSG00000073060,ENSG00000179085,ENSG00000164300,ENSG00000166035,ENSG00000166428
0.000235	11	GO:0090092	BP	regulation of transmembrane receptor protein serine/threonine kinase signaling pathway	ENSG00000101966,ENSG00000107738,ENSG00000108389,ENSG00000069702,ENSG00000077943,ENSG00000090539,ENSG00000164488,ENSG00000168140,ENSG00000157450,ENSG00000157077,ENSG00000096717
0.000244	13	GO:0043405	BP	regulation of MAP kinase activity	ENSG00000130203,ENSG00000138193,ENSG00000129474,ENSG00000170890,ENSG00000019991,ENSG00000160691,ENSG00000108861,ENSG00000136689,ENSG00000166068,ENSG00000111679,ENSG00000167258,ENSG00000105976,ENSG00000106804
0.000245	9	GO:1903531	BP	negative regulation of secretion by cell	ENSG00000072310,ENSG00000145708,ENSG00000169047,ENSG00000162711,ENSG00000136689,ENSG00000154710,ENSG00000134321,ENSG00000084093,ENSG00000106804
0.000245	15	GO:0000228	CC	nuclear chromosome	ENSG00000092330,ENSG00000113456,ENSG00000079246,ENSG00000143970,ENSG00000113318,ENSG00000151503,ENSG00000161036,ENSG00000075624,ENSG00000005156,ENSG00000096717,ENSG00000068903,ENSG00000119684,ENSG00000149503,ENSG00000143442,ENSG00000158941
0.000246	11	GO:0006575	BP	cellular modified amino acid metabolic process	ENSG00000117115,ENSG00000167741,ENSG00000197386,ENSG00000241935,ENSG00000138074,ENSG00000169710,ENSG00000170890,ENSG00000116711,ENSG00000095059,ENSG00000112096,ENSG00000164300
0.000255	7	GO:0007034	BP	vacuolar transport	ENSG00000104497,ENSG00000100926,ENSG00000095066,ENSG00000134709,ENSG00000135968,ENSG00000048707,ENSG00000153339
0.000255	7	GO:0034968	BP	histone lysine methylation	ENSG00000116731,ENSG00000143970,ENSG00000130816,ENSG00000147548,ENSG00000096717,ENSG00000198026,ENSG00000187605
0.000256	5	GO:0060761	BP	negative regulation of response to cytokine stimulus	ENSG00000117115,ENSG00000160710,ENSG00000136689,ENSG00000154710,ENSG00000134352
0.000256	5	GO:0032371	BP	regulation of sterol transport	ENSG00000100979,ENSG00000130203,ENSG00000101670,ENSG00000185920,ENSG00000096717
0.000256	5	GO:0032374	BP	regulation of cholesterol transport	ENSG00000100979,ENSG00000130203,ENSG00000101670,ENSG00000185920,ENSG00000096717
0.000256	11	GO:0098687	CC	chromosomal region	ENSG00000092330,ENSG00000079246,ENSG00000130816,ENSG00000151503,ENSG00000058272,ENSG00000161036,ENSG00000130779,ENSG00000129566,ENSG00000142856,ENSG00000100401,ENSG00000149503
0.000258	9	GO:0006633	BP	fatty acid biosynthetic process	ENSG00000167741,ENSG00000123983,ENSG00000169710,ENSG00000170890,ENSG00000059377,ENSG00000096717,ENSG00000149084,ENSG00000148334,ENSG00000166035
0.000262	8	GO:0009584	BP	detection of visible light	ENSG00000130203,ENSG00000164024,ENSG00000121207,ENSG00000081479,ENSG00000179399,ENSG00000188157,ENSG00000084674,ENSG00000197580
0.000262	13	GO:1903362	BP	regulation of cellular protein catabolic process	ENSG00000130203,ENSG00000135913,ENSG00000112029,ENSG00000173692,ENSG00000135476,ENSG00000118369,ENSG00000068903,ENSG00000164197,ENSG00000008710,ENSG00000095261,ENSG00000166170,ENSG00000138592,ENSG00000158941
0.000266	19	GO:1903530	BP	regulation of secretion by cell	ENSG00000170890,ENSG00000171564,ENSG00000072310,ENSG00000145708,ENSG00000152270,ENSG00000169047,ENSG00000115839,ENSG00000162711,ENSG00000158828,ENSG00000092929,ENSG00000132326,ENSG00000136689,ENSG00000154710,ENSG00000182782,ENSG00000134321,ENSG00000084093
0.000268	4	GO:0010874	BP	regulation of cholesterol efflux	ENSG00000100979,ENSG00000130203,ENSG00000185920,ENSG00000096717
0.000272	9	GO:0060090	MF	binding, bridging	ENSG00000270765,ENSG00000104142,ENSG00000154556,ENSG00000096696,ENSG00000171564,ENSG00000160691,ENSG00000169047,ENSG00000047648,ENSG00000167880
0.000274	3	GO:0015825	BP	L-serine transport	ENSG00000105281,ENSG00000103042,ENSG00000164300
0.000274	3	GO:0090286	BP	cytoskeletal anchoring at nuclear membrane	ENSG00000176438,ENSG00000131018,ENSG00000054654
0.000274	14	GO:0044454	CC	nuclear chromosome part	ENSG00000092330,ENSG00000113456,ENSG00000079246,ENSG00000143970,ENSG00000151503,ENSG00000161036,ENSG00000075624,ENSG00000005156,ENSG00000096717,ENSG00000068903,ENSG00000119684,ENSG00000149503,ENSG00000143442,ENSG00000158941
0.000274	3	GO:0015232	MF	heme transporter activity	ENSG00000115657,ENSG00000119686,ENSG00000131269
0.000274	3	GO:0022889	MF	serine transmembrane transporter activity	ENSG00000105281,ENSG00000103042,ENSG00000164300
0.000274	3	GO:0015194	MF	L-serine transmembrane transporter activity	ENSG00000105281,ENSG00000103042,ENSG00000164300
0.000287	9	GO:0001890	BP	placenta development	ENSG00000187091,ENSG00000044090,ENSG00000064012,ENSG00000008710,ENSG00000105976,ENSG00000113555,ENSG00000115232,ENSG00000116016,ENSG00000129173
0.000287	21	GO:0048667	BP	cell morphogenesis involved in neuron differentiation	ENSG00000105695,ENSG00000130203,ENSG00000005961,ENSG00000182149,ENSG00000044090,ENSG00000138623,ENSG00000156299,ENSG00000004399,ENSG00000115414,ENSG00000188157,ENSG00000075624,ENSG00000143126,ENSG00000040608,ENSG00000135862,ENSG00000106078,ENSG00000196189
0.000287	9	GO:0048469	BP	cell maturation	ENSG00000112029,ENSG00000186417,ENSG00000188157,ENSG00000064999,ENSG00000068903,ENSG00000101224,ENSG00000163531,ENSG00000128052,ENSG00000116016
0.00029	6	GO:0003333	BP	amino acid transmembrane transport	ENSG00000105281,ENSG00000103042,ENSG00000169507,ENSG00000139974,ENSG00000162383,ENSG00000157637
0.00029	6	GO:0046460	BP	neutral lipid biosynthetic process	ENSG00000138193,ENSG00000169710,ENSG00000072310,ENSG00000073060,ENSG00000149084,ENSG00000125730
0.00029	6	GO:0046463	BP	acylglycerol biosynthetic process	ENSG00000138193,ENSG00000169710,ENSG00000072310,ENSG00000073060,ENSG00000149084,ENSG00000125730
0.00029	6	GO:0016234	CC	inclusion body	ENSG00000197386,ENSG00000085276,ENSG00000158828,ENSG00000054654,ENSG00000135763,ENSG00000166170
0.000292	20	GO:0061564	BP	axon development	ENSG00000105695,ENSG00000130203,ENSG00000134198,ENSG00000005961,ENSG00000182149,ENSG00000138623,ENSG00000156299,ENSG00000004399,ENSG00000115414,ENSG00000188157,ENSG00000075624,ENSG00000040608,ENSG00000135862,ENSG00000106078,ENSG00000196189,ENSG00000131236
0.000293	33	GO:0004888	MF	transmembrane signaling receptor activity	ENSG00000011677,ENSG00000116678,ENSG00000144730,ENSG00000081985,ENSG00000153233,ENSG00000185245,ENSG00000069702,ENSG00000069122,ENSG00000004399,ENSG00000094755,ENSG00000185920,ENSG00000020181,ENSG00000143126,ENSG00000112414,ENSG00000153292,ENSG00000182782
0.000295	7	GO:0001046	MF	core promoter sequence-specific DNA binding	ENSG00000198839,ENSG00000124782,ENSG00000096717,ENSG00000198026,ENSG00000084093,ENSG00000174738,ENSG00000141579
0.000296	8	GO:0017124	MF	SH3 domain binding	ENSG00000085832,ENSG00000081479,ENSG00000103994,ENSG00000118473,ENSG00000111679,ENSG00000168615,ENSG00000047648,ENSG00000138592
0.000302	10	GO:0009581	BP	detection of external stimulus	ENSG00000130203,ENSG00000164024,ENSG00000121207,ENSG00000081479,ENSG00000179399,ENSG00000188157,ENSG00000110697,ENSG00000008710,ENSG00000084674,ENSG00000197580
0.000302	9	GO:0042384	BP	cilium assembly	ENSG00000109944,ENSG00000100078,ENSG00000143126,ENSG00000173226,ENSG00000122970,ENSG00000165115,ENSG00000140057,ENSG00000168014,ENSG00000137942
0.000309	15	GO:2001233	BP	regulation of apoptotic signaling pathway	ENSG00000167306,ENSG00000197386,ENSG00000091409,ENSG00000171564,ENSG00000019991,ENSG00000064012,ENSG00000126602,ENSG00000167315,ENSG00000088827,ENSG00000158828,ENSG00000096717,ENSG00000026508,ENSG00000112096,ENSG00000166170,ENSG00000158941
0.000309	15	GO:0005525	MF	GTP binding	ENSG00000118508,ENSG00000104450,ENSG00000124615,ENSG00000163938,ENSG00000151611,ENSG00000100503,ENSG00000163541,ENSG00000167550,ENSG00000198522,ENSG00000179583,ENSG00000154237,ENSG00000128482,ENSG00000107937,ENSG00000106608,ENSG00000111404
0.000315	8	GO:0032543	BP	mitochondrial translation	ENSG00000116898,ENSG00000130348,ENSG00000117481,ENSG00000135900,ENSG00000067704,ENSG00000132676,ENSG00000146282,ENSG00000185608
0.000316	10	GO:0006470	BP	protein dephosphorylation	ENSG00000108389,ENSG00000153233,ENSG00000058272,ENSG00000198842,ENSG00000108861,ENSG00000158828,ENSG00000101224,ENSG00000111679,ENSG00000170836,ENSG00000163644
0.00032	13	GO:0034504	BP	protein localization to nucleus	ENSG00000151320,ENSG00000197386,ENSG00000197579,ENSG00000160710,ENSG00000160294,ENSG00000169047,ENSG00000162711,ENSG00000157077,ENSG00000096717,ENSG00000184584,ENSG00000131018,ENSG00000008710,ENSG00000054654
0.000323	16	GO:0007346	BP	regulation of mitotic cell cycle	ENSG00000044090,ENSG00000112029,ENSG00000173692,ENSG00000135476,ENSG00000185920,ENSG00000108861,ENSG00000096717,ENSG00000068903,ENSG00000070669,ENSG00000092853,ENSG00000138182,ENSG00000101224,ENSG00000111679,ENSG00000152942,ENSG00000008710,ENSG00000095261
0.000327	12	GO:0001666	BP	response to hypoxia	ENSG00000112759,ENSG00000167306,ENSG00000129474,ENSG00000069702,ENSG00000168140,ENSG00000167315,ENSG00000158828,ENSG00000096717,ENSG00000068903,ENSG00000112096,ENSG00000103245,ENSG00000116016
0.000327	4	GO:0006595	BP	polyamine metabolic process	ENSG00000088826,ENSG00000148832,ENSG00000095059,ENSG00000182551
0.000327	11	GO:1901605	BP	alpha-amino acid metabolic process	ENSG00000117115,ENSG00000197386,ENSG00000241935,ENSG00000084110,ENSG00000132837,ENSG00000136881,ENSG00000138381,ENSG00000070669,ENSG00000117305,ENSG00000128928,ENSG00000182551
0.000327	4	GO:0010884	BP	positive regulation of lipid storage	ENSG00000038945,ENSG00000073060,ENSG00000084674,ENSG00000125730
0.000331	5	GO:0007029	BP	endoplasmic reticulum organization	ENSG00000182093,ENSG00000197386,ENSG00000083097,ENSG00000115839,ENSG00000148396
0.000331	5	GO:0008235	MF	metalloexopeptidase activity	ENSG00000088882,ENSG00000164024,ENSG00000084693,ENSG00000002549,ENSG00000080618
0.000333	20	GO:0007276	BP	gamete generation	ENSG00000127914,ENSG00000197386,ENSG00000087116,ENSG00000111877,ENSG00000173744,ENSG00000112029,ENSG00000141384,ENSG00000165209,ENSG00000144468,ENSG00000100078,ENSG00000122970,ENSG00000141577,ENSG00000096717,ENSG00000134709,ENSG00000068903,ENSG00000101224
0.00034	11	GO:0016746	MF	transferase activity, transferring acyl groups	ENSG00000083168,ENSG00000167306,ENSG00000167741,ENSG00000121207,ENSG00000169710,ENSG00000160294,ENSG00000136881,ENSG00000167315,ENSG00000163541,ENSG00000135372,ENSG00000179583
0.000342	7	GO:0010634	BP	positive regulation of epithelial cell migration	ENSG00000020181,ENSG00000124782,ENSG00000138772,ENSG00000073060,ENSG00000168615,ENSG00000128052,ENSG00000105976
0.000342	7	GO:0015294	MF	solute:cation symporter activity	ENSG00000105281,ENSG00000113073,ENSG00000074803,ENSG00000138074,ENSG00000103546,ENSG00000162383,ENSG00000146828
0.000345	10	GO:0009582	BP	detection of abiotic stimulus	ENSG00000130203,ENSG00000164024,ENSG00000121207,ENSG00000081479,ENSG00000179399,ENSG00000188157,ENSG00000110697,ENSG00000008710,ENSG00000084674,ENSG00000197580
0.000345	10	GO:0008236	MF	serine-type peptidase activity	ENSG00000126218,ENSG00000164062,ENSG00000261701,ENSG00000148702,ENSG00000144468,ENSG00000198734,ENSG00000138078,ENSG00000157077,ENSG00000149418,ENSG00000184012
0.000349	6	GO:0005901	CC	caveola	ENSG00000151320,ENSG00000169047,ENSG00000185920,ENSG00000166068,ENSG00000073060,ENSG00000130300
0.000354	8	GO:0016458	BP	gene silencing	ENSG00000129474,ENSG00000130816,ENSG00000160710,ENSG00000132275,ENSG00000128016,ENSG00000128191,ENSG00000096717,ENSG00000068903
0.000354	8	GO:0031513	CC	nonmotile primary cilium	ENSG00000197579,ENSG00000042317,ENSG00000117245,ENSG00000095397,ENSG00000131697,ENSG00000173226,ENSG00000179270,ENSG00000135406
0.000361	10	GO:0009895	BP	negative regulation of catabolic process	ENSG00000103657,ENSG00000261701,ENSG00000112029,ENSG00000152270,ENSG00000168000,ENSG00000158828,ENSG00000182782,ENSG00000068903,ENSG00000166170,ENSG00000158941
0.000362	14	GO:0042692	BP	muscle cell differentiation	ENSG00000151320,ENSG00000143119,ENSG00000161021,ENSG00000077943,ENSG00000134571,ENSG00000075624,ENSG00000168758,ENSG00000084093,ENSG00000115461,ENSG00000064309,ENSG00000131018,ENSG00000105976,ENSG00000116016,ENSG00000134853
0.000374	5	GO:0043113	BP	receptor clustering	ENSG00000130203,ENSG00000188157,ENSG00000162896,ENSG00000005844,ENSG00000115232
0.000374	5	GO:0060323	BP	head morphogenesis	ENSG00000083168,ENSG00000167522,ENSG00000115839,ENSG00000164190,ENSG00000134853
0.000374	5	GO:0034453	BP	microtubule anchoring	ENSG00000135837,ENSG00000100503,ENSG00000183137,ENSG00000135968,ENSG00000068903
0.000374	5	GO:0034358	CC	plasma lipoprotein particle	ENSG00000130203,ENSG00000261701,ENSG00000038945,ENSG00000084674,ENSG00000166035
0.000376	8	GO:0019838	MF	growth factor binding	ENSG00000069702,ENSG00000168140,ENSG00000136689,ENSG00000113594,ENSG00000134352,ENSG00000115461,ENSG00000128052,ENSG00000134853
0.000377	12	GO:0036293	BP	response to decreased oxygen levels	ENSG00000112759,ENSG00000167306,ENSG00000129474,ENSG00000069702,ENSG00000168140,ENSG00000167315,ENSG00000158828,ENSG00000096717,ENSG00000068903,ENSG00000112096,ENSG00000103245,ENSG00000116016
0.000377	12	GO:0043687	BP	post-translational protein modification	ENSG00000126218,ENSG00000178031,ENSG00000115275,ENSG00000159063,ENSG00000138674,ENSG00000157399,ENSG00000144468,ENSG00000143382,ENSG00000095059,ENSG00000177191,ENSG00000100299,ENSG00000179085
0.000377	10	GO:0017171	MF	serine hydrolase activity	ENSG00000126218,ENSG00000164062,ENSG00000261701,ENSG00000148702,ENSG00000144468,ENSG00000198734,ENSG00000138078,ENSG00000157077,ENSG00000149418,ENSG00000184012
0.000378	13	GO:0007015	BP	actin filament organization	ENSG00000116127,ENSG00000065534,ENSG00000154556,ENSG00000170890,ENSG00000120896,ENSG00000186635,ENSG00000066777,ENSG00000052841,ENSG00000075340,ENSG00000106078,ENSG00000184292,ENSG00000047648,ENSG00000170873
0.000381	17	GO:0034109	BP	homotypic cell-cell adhesion	ENSG00000065000,ENSG00000005961,ENSG00000107738,ENSG00000134755,ENSG00000164024,ENSG00000171564,ENSG00000064012,ENSG00000075624,ENSG00000108861,ENSG00000095059,ENSG00000026508,ENSG00000134321,ENSG00000134352,ENSG00000196189,ENSG00000111679,ENSG00000005844
0.000382	6	GO:0044853	CC	plasma membrane raft	ENSG00000151320,ENSG00000169047,ENSG00000185920,ENSG00000166068,ENSG00000073060,ENSG00000130300
0.000384	21	GO:0007610	BP	behavior	ENSG00000117115,ENSG00000181195,ENSG00000197386,ENSG00000129422,ENSG00000162928,ENSG00000165209,ENSG00000077943,ENSG00000106538,ENSG00000145708,ENSG00000174791,ENSG00000131697,ENSG00000020181,ENSG00000118473,ENSG00000136689,ENSG00000166833,ENSG00000164197
0.000385	14	GO:0060627	BP	regulation of vesicle-mediated transport	ENSG00000244731,ENSG00000104142,ENSG00000123983,ENSG00000171564,ENSG00000158828,ENSG00000092929,ENSG00000118473,ENSG00000154710,ENSG00000176783,ENSG00000073060,ENSG00000084093,ENSG00000138246,ENSG00000112305,ENSG00000125730
0.000393	7	GO:0001892	BP	embryonic placenta development	ENSG00000187091,ENSG00000064012,ENSG00000008710,ENSG00000113555,ENSG00000115232,ENSG00000116016,ENSG00000129173
0.000393	7	GO:0018022	BP	peptidyl-lysine methylation	ENSG00000116731,ENSG00000143970,ENSG00000130816,ENSG00000147548,ENSG00000096717,ENSG00000198026,ENSG00000187605
0.000393	7	GO:2001243	BP	negative regulation of intrinsic apoptotic signaling pathway	ENSG00000126602,ENSG00000158828,ENSG00000096717,ENSG00000026508,ENSG00000112096,ENSG00000166170,ENSG00000158941
0.000396	4	GO:0015813	BP	L-glutamate transport	ENSG00000197386,ENSG00000103042,ENSG00000132326,ENSG00000162383
0.0004	16	GO:0048608	BP	reproductive structure development	ENSG00000127914,ENSG00000187091,ENSG00000044090,ENSG00000064012,ENSG00000164190,ENSG00000096717,ENSG00000026508,ENSG00000148795,ENSG00000008710,ENSG00000128052,ENSG00000105976,ENSG00000113555,ENSG00000115232,ENSG00000116016,ENSG00000129173,ENSG00000134853
0.000404	2	GO:0035795	BP	negative regulation of mitochondrial membrane permeability	ENSG00000167306,ENSG00000167315
0.000404	2	GO:1902109	BP	negative regulation of mitochondrial membrane permeability involved in apoptotic process	ENSG00000167306,ENSG00000167315
0.000404	2	GO:0046208	BP	spermine catabolic process	ENSG00000088826,ENSG00000148832
0.000404	2	GO:0046203	BP	spermidine catabolic process	ENSG00000148832,ENSG00000095059
0.000404	2	GO:0006529	BP	asparagine biosynthetic process	ENSG00000138381,ENSG00000070669
0.000404	2	GO:0021997	BP	neural plate axis specification	ENSG00000185920,ENSG00000168014
0.000404	2	GO:0004066	MF	asparagine synthase (glutamine-hydrolyzing) activity	ENSG00000138381,ENSG00000070669
0.000404	2	GO:0031714	MF	C5a anaphylatoxin chemotactic receptor binding	ENSG00000106804,ENSG00000125730
0.000404	2	GO:0046592	MF	polyamine oxidase activity	ENSG00000088826,ENSG00000148832
0.000404	2	GO:0052901	MF	spermine:oxygen oxidoreductase (spermidine-forming) activity	ENSG00000088826,ENSG00000148832
0.000406	3	GO:0015886	BP	heme transport	ENSG00000115657,ENSG00000119686,ENSG00000131269
0.000406	3	GO:0032329	BP	serine transport	ENSG00000105281,ENSG00000103042,ENSG00000164300
0.000406	3	GO:0005677	CC	chromatin silencing complex	ENSG00000132275,ENSG00000096717,ENSG00000068903
0.000412	10	GO:0002218	BP	activation of innate immune response	ENSG00000143954,ENSG00000091106,ENSG00000101966,ENSG00000131378,ENSG00000064012,ENSG00000108861,ENSG00000110057,ENSG00000134321,ENSG00000184584,ENSG00000160703
0.000414	11	GO:0043603	BP	cellular amide metabolic process	ENSG00000130203,ENSG00000167741,ENSG00000197386,ENSG00000084110,ENSG00000164062,ENSG00000138074,ENSG00000169710,ENSG00000138381,ENSG00000070669,ENSG00000112096,ENSG00000103056
0.000416	6	GO:0032231	BP	regulation of actin filament bundle assembly	ENSG00000116127,ENSG00000120896,ENSG00000186635,ENSG00000184292,ENSG00000047648,ENSG00000170873
0.000422	5	GO:0030684	CC	preribosome	ENSG00000117597,ENSG00000151304,ENSG00000064012,ENSG00000087269,ENSG00000160214
0.000422	8	GO:0052689	MF	carboxylic ester hydrolase activity	ENSG00000136960,ENSG00000170890,ENSG00000101670,ENSG00000116711,ENSG00000136881,ENSG00000100078,ENSG00000067704,ENSG00000166035
0.000444	16	GO:0061458	BP	reproductive system development	ENSG00000127914,ENSG00000187091,ENSG00000044090,ENSG00000064012,ENSG00000164190,ENSG00000096717,ENSG00000026508,ENSG00000148795,ENSG00000008710,ENSG00000128052,ENSG00000105976,ENSG00000113555,ENSG00000115232,ENSG00000116016,ENSG00000129173,ENSG00000134853
0.000444	16	GO:0043434	BP	response to peptide hormone	ENSG00000130203,ENSG00000131183,ENSG00000129422,ENSG00000157500,ENSG00000170890,ENSG00000072310,ENSG00000106538,ENSG00000145708,ENSG00000160691,ENSG00000152270,ENSG00000169047,ENSG00000103994,ENSG00000096717,ENSG00000185883,ENSG00000115461,ENSG00000111679
0.000448	19	GO:0009117	BP	nucleotide metabolic process	ENSG00000130203,ENSG00000151320,ENSG00000198682,ENSG00000152620,ENSG00000132781,ENSG00000152270,ENSG00000166136,ENSG00000272325,ENSG00000008130,ENSG00000158828,ENSG00000014919,ENSG00000114491,ENSG00000119125,ENSG00000103485,ENSG00000131236,ENSG00000124370
0.000468	10	GO:0042254	BP	ribosome biogenesis	ENSG00000117597,ENSG00000124383,ENSG00000163938,ENSG00000151304,ENSG00000132275,ENSG00000117481,ENSG00000096717,ENSG00000087269,ENSG00000107937,ENSG00000160214
0.000468	10	GO:0007162	BP	negative regulation of cell adhesion	ENSG00000107738,ENSG00000163975,ENSG00000164488,ENSG00000152270,ENSG00000108861,ENSG00000136689,ENSG00000107937,ENSG00000111679,ENSG00000184292,ENSG00000047648
0.000471	15	GO:0051493	BP	regulation of cytoskeleton organization	ENSG00000116127,ENSG00000270765,ENSG00000120896,ENSG00000163611,ENSG00000186635,ENSG00000066777,ENSG00000130779,ENSG00000141577,ENSG00000075340,ENSG00000068903,ENSG00000008710,ENSG00000184292,ENSG00000047648,ENSG00000134853,ENSG00000170873
0.000472	8	GO:0048639	BP	positive regulation of developmental growth	ENSG00000130203,ENSG00000151320,ENSG00000182149,ENSG00000138623,ENSG00000115414,ENSG00000188157,ENSG00000164190,ENSG00000184371
0.000473	13	GO:0015833	BP	peptide transport	ENSG00000197386,ENSG00000171564,ENSG00000072310,ENSG00000145708,ENSG00000149452,ENSG00000152270,ENSG00000169047,ENSG00000162711,ENSG00000132326,ENSG00000136689,ENSG00000084093,ENSG00000103056,ENSG00000154309
0.000473	13	GO:0031349	BP	positive regulation of defense response	ENSG00000143954,ENSG00000091106,ENSG00000101966,ENSG00000131378,ENSG00000064012,ENSG00000108861,ENSG00000110057,ENSG00000134321,ENSG00000134352,ENSG00000184584,ENSG00000160703,ENSG00000163702,ENSG00000125730
0.000474	4	GO:0051647	BP	nucleus localization	ENSG00000188807,ENSG00000147526,ENSG00000131018,ENSG00000054654
0.000474	5	GO:0055081	BP	anion homeostasis	ENSG00000130203,ENSG00000131183,ENSG00000101670,ENSG00000059377,ENSG00000096717
0.000474	4	GO:0051181	BP	cofactor transport	ENSG00000115657,ENSG00000138074,ENSG00000119686,ENSG00000131269
0.000474	4	GO:0015800	BP	acidic amino acid transport	ENSG00000197386,ENSG00000103042,ENSG00000132326,ENSG00000162383
0.000474	14	GO:0072503	BP	cellular divalent inorganic cation homeostasis	ENSG00000065000,ENSG00000130203,ENSG00000151320,ENSG00000138193,ENSG00000170890,ENSG00000145740,ENSG00000158014,ENSG00000175868,ENSG00000177455,ENSG00000111679,ENSG00000008710,ENSG00000127249,ENSG00000106804,ENSG00000134853
0.000474	4	GO:0072525	BP	pyridine-containing compound biosynthetic process	ENSG00000197386,ENSG00000152620,ENSG00000008130,ENSG00000103485
0.000474	5	GO:0046503	BP	glycerolipid catabolic process	ENSG00000130203,ENSG00000136960,ENSG00000073060,ENSG00000084674,ENSG00000166035
0.000474	5	GO:1902930	BP	regulation of alcohol biosynthetic process	ENSG00000130203,ENSG00000123983,ENSG00000072310,ENSG00000084093,ENSG00000084674
0.000474	5	GO:0032994	CC	protein-lipid complex	ENSG00000130203,ENSG00000261701,ENSG00000038945,ENSG00000084674,ENSG00000166035
0.000474	5	GO:0045178	CC	basal part of cell	ENSG00000091409,ENSG00000083807,ENSG00000132470,ENSG00000184292,ENSG00000105976
0.000482	11	GO:0016050	BP	vesicle organization	ENSG00000065000,ENSG00000118508,ENSG00000085832,ENSG00000102189,ENSG00000104142,ENSG00000138674,ENSG00000173744,ENSG00000112029,ENSG00000100078,ENSG00000148396,ENSG00000137942
0.000483	7	GO:0051591	BP	response to cAMP	ENSG00000127914,ENSG00000151320,ENSG00000103569,ENSG00000072310,ENSG00000145708,ENSG00000115461,ENSG00000148795
0.000484	15	GO:0042176	BP	regulation of protein catabolic process	ENSG00000130203,ENSG00000135913,ENSG00000112029,ENSG00000173692,ENSG00000135476,ENSG00000144468,ENSG00000118369,ENSG00000068903,ENSG00000164197,ENSG00000168615,ENSG00000008710,ENSG00000095261,ENSG00000166170,ENSG00000138592,ENSG00000158941
0.0005	19	GO:0007409	BP	axonogenesis	ENSG00000105695,ENSG00000130203,ENSG00000005961,ENSG00000182149,ENSG00000138623,ENSG00000156299,ENSG00000004399,ENSG00000115414,ENSG00000188157,ENSG00000075624,ENSG00000040608,ENSG00000135862,ENSG00000106078,ENSG00000196189,ENSG00000131236,ENSG00000163531
0.000502	14	GO:0004857	MF	enzyme inhibitor activity	ENSG00000170099,ENSG00000091106,ENSG00000101966,ENSG00000244731,ENSG00000184203,ENSG00000058272,ENSG00000138772,ENSG00000166068,ENSG00000196104,ENSG00000156463,ENSG00000060237,ENSG00000106804,ENSG00000125730,ENSG00000158941
0.000511	19	GO:0006753	BP	nucleoside phosphate metabolic process	ENSG00000130203,ENSG00000151320,ENSG00000198682,ENSG00000152620,ENSG00000132781,ENSG00000152270,ENSG00000166136,ENSG00000272325,ENSG00000008130,ENSG00000158828,ENSG00000014919,ENSG00000114491,ENSG00000119125,ENSG00000103485,ENSG00000131236,ENSG00000124370
0.000527	8	GO:0022612	BP	gland morphogenesis	ENSG00000019991,ENSG00000004399,ENSG00000185920,ENSG00000026508,ENSG00000115461,ENSG00000080618,ENSG00000184371,ENSG00000105976
0.000537	6	GO:0002444	BP	myeloid leukocyte mediated immunity	ENSG00000170890,ENSG00000100078,ENSG00000092929,ENSG00000138772,ENSG00000154710,ENSG00000125730
0.000537	6	GO:0015837	BP	amine transport	ENSG00000103569,ENSG00000115839,ENSG00000158828,ENSG00000132326,ENSG00000136689,ENSG00000106804
0.000537	6	GO:0002673	BP	regulation of acute inflammatory response	ENSG00000000971,ENSG00000244731,ENSG00000162711,ENSG00000134352,ENSG00000106804,ENSG00000125730
0.000541	22	GO:0033993	BP	response to lipid	ENSG00000130203,ENSG00000131183,ENSG00000079246,ENSG00000081985,ENSG00000069702,ENSG00000072310,ENSG00000145708,ENSG00000064012,ENSG00000162711,ENSG00000185920,ENSG00000136689,ENSG00000096717,ENSG00000151014,ENSG00000100299,ENSG00000117305,ENSG00000073060
0.000553	10	GO:0033044	BP	regulation of chromosome organization	ENSG00000092330,ENSG00000117115,ENSG00000143970,ENSG00000112029,ENSG00000130816,ENSG00000072310,ENSG00000135476,ENSG00000164190,ENSG00000096717,ENSG00000198026
0.000553	10	GO:0005788	CC	endoplasmic reticulum lumen	ENSG00000126218,ENSG00000178031,ENSG00000120725,ENSG00000138823,ENSG00000157399,ENSG00000143382,ENSG00000100299,ENSG00000084674,ENSG00000084636,ENSG00000204262
0.000554	15	GO:0006913	BP	nucleocytoplasmic transport	ENSG00000151320,ENSG00000197386,ENSG00000173744,ENSG00000160710,ENSG00000160294,ENSG00000058673,ENSG00000058272,ENSG00000162711,ENSG00000014164,ENSG00000157077,ENSG00000096717,ENSG00000169180,ENSG00000100401,ENSG00000184584,ENSG00000008710
0.000557	8	GO:0070374	BP	positive regulation of ERK1 and ERK2 cascade	ENSG00000133048,ENSG00000138623,ENSG00000171564,ENSG00000026508,ENSG00000105550,ENSG00000090534,ENSG00000128052,ENSG00000134853
0.000561	17	GO:0002764	BP	immune response-regulating signaling pathway	ENSG00000143954,ENSG00000101966,ENSG00000131378,ENSG00000160691,ENSG00000064012,ENSG00000169047,ENSG00000075624,ENSG00000108861,ENSG00000177455,ENSG00000110057,ENSG00000154710,ENSG00000162896,ENSG00000134321,ENSG00000111679,ENSG00000081913,ENSG00000160703
0.000564	4	GO:0071526	BP	semaphorin-plexin signaling pathway	ENSG00000004399,ENSG00000168758,ENSG00000196189,ENSG00000105976
0.000569	15	GO:0006521	BP	regulation of cellular amino acid metabolic process	ENSG00000127914,ENSG00000133048,ENSG00000173692,ENSG00000019991,ENSG00000160691,ENSG00000137936,ENSG00000158828,ENSG00000096717,ENSG00000166068,ENSG00000026508,ENSG00000068903,ENSG00000134352,ENSG00000154237,ENSG00000111679,ENSG00000095261
0.000575	3	GO:0043129	BP	surfactant homeostasis	ENSG00000069122,ENSG00000128052,ENSG00000116016
0.000575	3	GO:0060896	BP	neural plate pattern specification	ENSG00000185920,ENSG00000143126,ENSG00000168014
0.000575	3	GO:0034384	BP	high-density lipoprotein particle clearance	ENSG00000130203,ENSG00000101670,ENSG00000073060
0.000575	3	GO:0048012	BP	hepatocyte growth factor receptor signaling pathway	ENSG00000019991,ENSG00000068903,ENSG00000105976
0.000575	3	GO:0051497	BP	negative regulation of stress fiber assembly	ENSG00000186635,ENSG00000184292,ENSG00000047648
0.000575	3	GO:0047498	MF	calcium-dependent phospholipase A2 activity	ENSG00000170890,ENSG00000116711,ENSG00000100078
0.000575	3	GO:0008158	MF	hedgehog receptor activity	ENSG00000185920,ENSG00000015520,ENSG00000154309
0.000575	3	GO:0098631	MF	protein binding involved in cell adhesion	ENSG00000186417,ENSG00000137809,ENSG00000163531
0.000582	6	GO:0072332	BP	intrinsic apoptotic signaling pathway by p53 class mediator	ENSG00000197579,ENSG00000088808,ENSG00000132275,ENSG00000096717,ENSG00000026508,ENSG00000110108
0.000582	6	GO:0008589	BP	regulation of smoothened signaling pathway	ENSG00000072840,ENSG00000090539,ENSG00000185920,ENSG00000154309,ENSG00000168014,ENSG00000170075
0.000583	21	GO:0000122	BP	negative regulation of transcription from RNA polymerase II promoter	ENSG00000143970,ENSG00000198373,ENSG00000129474,ENSG00000130816,ENSG00000072310,ENSG00000120896,ENSG00000128016,ENSG00000185920,ENSG00000065526,ENSG00000164190,ENSG00000047644,ENSG00000124782,ENSG00000132326,ENSG00000096717,ENSG00000179583,ENSG00000035928
0.000592	5	GO:0071320	BP	cellular response to cAMP	ENSG00000127914,ENSG00000151320,ENSG00000103569,ENSG00000145708,ENSG00000115461
0.000598	9	GO:0009267	BP	cellular response to starvation	ENSG00000134755,ENSG00000072310,ENSG00000155506,ENSG00000132275,ENSG00000158828,ENSG00000096717,ENSG00000068903,ENSG00000070669,ENSG00000153339
0.000598	9	GO:0004252	MF	serine-type endopeptidase activity	ENSG00000126218,ENSG00000164062,ENSG00000261701,ENSG00000148702,ENSG00000144468,ENSG00000198734,ENSG00000138078,ENSG00000149418,ENSG00000184012
0.00063	12	GO:0002443	BP	leukocyte mediated immunity	ENSG00000107738,ENSG00000244731,ENSG00000170890,ENSG00000131378,ENSG00000100078,ENSG00000092929,ENSG00000138772,ENSG00000154710,ENSG00000134321,ENSG00000111679,ENSG00000106804,ENSG00000125730
0.00063	12	GO:0010959	BP	regulation of metal ion transport	ENSG00000127914,ENSG00000151320,ENSG00000065534,ENSG00000197386,ENSG00000198373,ENSG00000170890,ENSG00000175538,ENSG00000177455,ENSG00000111679,ENSG00000167323,ENSG00000173221,ENSG00000152818
0.000632	15	GO:0051169	BP	nuclear transport	ENSG00000151320,ENSG00000197386,ENSG00000173744,ENSG00000160710,ENSG00000160294,ENSG00000058673,ENSG00000058272,ENSG00000162711,ENSG00000014164,ENSG00000157077,ENSG00000096717,ENSG00000169180,ENSG00000100401,ENSG00000184584,ENSG00000008710
0.00064	22	GO:1901137	BP	carbohydrate derivative biosynthetic process	ENSG00000092330,ENSG00000130203,ENSG00000151320,ENSG00000178031,ENSG00000115275,ENSG00000159063,ENSG00000138674,ENSG00000198682,ENSG00000151576,ENSG00000081479,ENSG00000179399,ENSG00000188157,ENSG00000143382,ENSG00000066777,ENSG00000114491,ENSG00000177191
0.000648	11	GO:0051098	BP	regulation of binding	ENSG00000069702,ENSG00000004399,ENSG00000132326,ENSG00000075340,ENSG00000068903,ENSG00000184584,ENSG00000048649,ENSG00000064309,ENSG00000107937,ENSG00000008710,ENSG00000115232
0.000651	12	GO:0070482	BP	response to oxygen levels	ENSG00000112759,ENSG00000167306,ENSG00000129474,ENSG00000069702,ENSG00000168140,ENSG00000167315,ENSG00000158828,ENSG00000096717,ENSG00000068903,ENSG00000112096,ENSG00000103245,ENSG00000116016
0.000652	22	GO:0048609	BP	multicellular organismal reproductive process	ENSG00000127914,ENSG00000197386,ENSG00000087116,ENSG00000111877,ENSG00000173744,ENSG00000112029,ENSG00000141384,ENSG00000165209,ENSG00000144468,ENSG00000100078,ENSG00000122970,ENSG00000141577,ENSG00000096717,ENSG00000134709,ENSG00000068903,ENSG00000101224
0.000659	5	GO:0035987	BP	endodermal cell differentiation	ENSG00000053747,ENSG00000115414,ENSG00000196878,ENSG00000115232,ENSG00000204262
0.000659	5	GO:0010633	BP	negative regulation of epithelial cell migration	ENSG00000130203,ENSG00000153233,ENSG00000069702,ENSG00000173269,ENSG00000184292
0.000667	7	GO:0014065	BP	phosphatidylinositol 3-kinase signaling	ENSG00000065054,ENSG00000019991,ENSG00000169047,ENSG00000068903,ENSG00000111679,ENSG00000128052,ENSG00000134853
0.000667	7	GO:0045814	BP	negative regulation of gene expression, epigenetic	ENSG00000111358,ENSG00000130816,ENSG00000132275,ENSG00000068654,ENSG00000125630,ENSG00000096717,ENSG00000068903
0.000683	6	GO:0048857	BP	neural nucleus development	ENSG00000105695,ENSG00000113456,ENSG00000117115,ENSG00000075624,ENSG00000068903,ENSG00000148396
0.000684	15	GO:0044297	CC	cell body	ENSG00000130203,ENSG00000103042,ENSG00000173744,ENSG00000077943,ENSG00000136868,ENSG00000145708,ENSG00000174791,ENSG00000064012,ENSG00000158828,ENSG00000068903,ENSG00000106078,ENSG00000134352,ENSG00000148795,ENSG00000084674,ENSG00000102967
0.000686	14	GO:0052548	BP	regulation of endopeptidase activity	ENSG00000170099,ENSG00000091106,ENSG00000101966,ENSG00000244731,ENSG00000019991,ENSG00000064012,ENSG00000162711,ENSG00000096717,ENSG00000156709,ENSG00000026508,ENSG00000084093,ENSG00000196104,ENSG00000106804,ENSG00000125730
0.000689	8	GO:0006354	BP	DNA-templated transcription, elongation	ENSG00000111358,ENSG00000141384,ENSG00000068654,ENSG00000149136,ENSG00000125630,ENSG00000129315,ENSG00000108469,ENSG00000158941
0.000702	15	GO:0031344	BP	regulation of cell projection organization	ENSG00000105695,ENSG00000130203,ENSG00000182149,ENSG00000044090,ENSG00000138623,ENSG00000156299,ENSG00000019991,ENSG00000115414,ENSG00000188157,ENSG00000186635,ENSG00000124782,ENSG00000040608,ENSG00000106078,ENSG00000184292,ENSG00000137942
0.00071	7	GO:0097194	BP	execution phase of apoptosis	ENSG00000168890,ENSG00000096696,ENSG00000105612,ENSG00000064012,ENSG00000156709,ENSG00000068903,ENSG00000092853
0.000718	12	GO:1903050	BP	regulation of proteolysis involved in cellular protein catabolic process	ENSG00000135913,ENSG00000112029,ENSG00000173692,ENSG00000135476,ENSG00000118369,ENSG00000068903,ENSG00000164197,ENSG00000008710,ENSG00000095261,ENSG00000166170,ENSG00000138592,ENSG00000158941
0.000732	5	GO:0090303	BP	positive regulation of wound healing	ENSG00000143954,ENSG00000065534,ENSG00000066777,ENSG00000124782,ENSG00000080618
0.000732	5	GO:0002920	BP	regulation of humoral immune response	ENSG00000000971,ENSG00000244731,ENSG00000111679,ENSG00000106804,ENSG00000125730
0.000732	5	GO:0032011	BP	ARF protein signal transduction	ENSG00000153317,ENSG00000173744,ENSG00000186635,ENSG00000066777,ENSG00000112305
0.000732	5	GO:0008631	BP	intrinsic apoptotic signaling pathway in response to oxidative stress	ENSG00000126602,ENSG00000158828,ENSG00000096717,ENSG00000112096,ENSG00000166170
0.000732	5	GO:0032012	BP	regulation of ARF protein signal transduction	ENSG00000153317,ENSG00000173744,ENSG00000186635,ENSG00000066777,ENSG00000112305
0.000732	5	GO:0031526	CC	brush border membrane	ENSG00000131183,ENSG00000138823,ENSG00000138074,ENSG00000081479,ENSG00000015520
0.000732	5	GO:0005080	MF	protein kinase C binding	ENSG00000096696,ENSG00000149452,ENSG00000164488,ENSG00000169047,ENSG00000168615
0.000733	10	GO:0008168	MF	methyltransferase activity	ENSG00000116731,ENSG00000130816,ENSG00000147548,ENSG00000132275,ENSG00000185238,ENSG00000010165,ENSG00000099899,ENSG00000117481,ENSG00000137760,ENSG00000107614
0.000738	6	GO:1902911	CC	protein kinase complex	ENSG00000111358,ENSG00000102893,ENSG00000169047,ENSG00000156873,ENSG00000129315,ENSG00000167258
0.00075	9	GO:0010001	BP	glial cell differentiation	ENSG00000130203,ENSG00000134198,ENSG00000071127,ENSG00000169247,ENSG00000068903,ENSG00000134352,ENSG00000128482,ENSG00000170075,ENSG00000196569
0.000755	7	GO:0007292	BP	female gamete generation	ENSG00000111877,ENSG00000112029,ENSG00000141384,ENSG00000096717,ENSG00000068903,ENSG00000101224,ENSG00000148795
0.000764	8	GO:1903510	BP	mucopolysaccharide metabolic process	ENSG00000019991,ENSG00000179399,ENSG00000165072,ENSG00000188157,ENSG00000136011,ENSG00000026508,ENSG00000196104,ENSG00000133800
0.000764	8	GO:0008213	BP	protein alkylation	ENSG00000116731,ENSG00000143970,ENSG00000130816,ENSG00000147548,ENSG00000185238,ENSG00000096717,ENSG00000198026,ENSG00000187605
0.000764	8	GO:0006479	BP	protein methylation	ENSG00000116731,ENSG00000143970,ENSG00000130816,ENSG00000147548,ENSG00000185238,ENSG00000096717,ENSG00000198026,ENSG00000187605
0.000766	12	GO:0002237	BP	response to molecule of bacterial origin	ENSG00000081985,ENSG00000244731,ENSG00000064012,ENSG00000162711,ENSG00000136689,ENSG00000151014,ENSG00000068903,ENSG00000073060,ENSG00000112096,ENSG00000148795,ENSG00000168615,ENSG00000084674
0.000766	12	GO:0051052	BP	regulation of DNA metabolic process	ENSG00000092330,ENSG00000113318,ENSG00000170890,ENSG00000019991,ENSG00000160691,ENSG00000005156,ENSG00000096717,ENSG00000156709,ENSG00000107937,ENSG00000152942,ENSG00000129173,ENSG00000134853
0.000777	4	GO:0015175	MF	neutral amino acid transmembrane transporter activity	ENSG00000105281,ENSG00000103042,ENSG00000168003,ENSG00000164300
0.000783	3	GO:0010758	BP	regulation of macrophage chemotaxis	ENSG00000129422,ENSG00000106538,ENSG00000106804
0.000783	3	GO:0001840	BP	neural plate development	ENSG00000197386,ENSG00000185920,ENSG00000168014
0.000783	3	GO:0034374	BP	low-density lipoprotein particle remodeling	ENSG00000130203,ENSG00000084674,ENSG00000166035
0.000783	3	GO:0032300	CC	mismatch repair complex	ENSG00000113318,ENSG00000119684,ENSG00000122512
0.000783	3	GO:0043422	MF	protein kinase B binding	ENSG00000157500,ENSG00000152270,ENSG00000158828
0.000784	9	GO:0008643	BP	carbohydrate transport	ENSG00000103569,ENSG00000157500,ENSG00000170890,ENSG00000106538,ENSG00000169047,ENSG00000105550,ENSG00000162426,ENSG00000105976,ENSG00000125730
0.000784	9	GO:0051224	BP	negative regulation of protein transport	ENSG00000198373,ENSG00000072310,ENSG00000169047,ENSG00000162711,ENSG00000154710,ENSG00000134321,ENSG00000084093,ENSG00000100401,ENSG00000008710
0.000796	6	GO:0035383	BP	thioester metabolic process	ENSG00000169710,ENSG00000136881,ENSG00000163541,ENSG00000117305,ENSG00000149084,ENSG00000124370
0.000796	6	GO:0006637	BP	acyl-CoA metabolic process	ENSG00000169710,ENSG00000136881,ENSG00000163541,ENSG00000117305,ENSG00000149084,ENSG00000124370
0.000796	6	GO:0060170	CC	ciliary membrane	ENSG00000072840,ENSG00000085832,ENSG00000185920,ENSG00000008710,ENSG00000135406,ENSG00000173040
0.000811	5	GO:0033627	BP	cell adhesion mediated by integrin	ENSG00000091409,ENSG00000152270,ENSG00000137809,ENSG00000111679,ENSG00000168615
0.00082	9	GO:0004721	MF	phosphoprotein phosphatase activity	ENSG00000108389,ENSG00000153233,ENSG00000198842,ENSG00000108861,ENSG00000101224,ENSG00000111679,ENSG00000170836,ENSG00000081913,ENSG00000163644
0.00083	11	GO:0006352	BP	DNA-templated transcription, initiation	ENSG00000111358,ENSG00000099821,ENSG00000141384,ENSG00000161021,ENSG00000157450,ENSG00000068654,ENSG00000108064,ENSG00000125630,ENSG00000129315,ENSG00000174738,ENSG00000048649
0.000839	15	GO:0048589	BP	developmental growth	ENSG00000072840,ENSG00000130203,ENSG00000151320,ENSG00000182149,ENSG00000138623,ENSG00000083093,ENSG00000115414,ENSG00000185920,ENSG00000188157,ENSG00000164190,ENSG00000173068,ENSG00000047644,ENSG00000106078,ENSG00000115461,ENSG00000184371
0.000846	8	GO:0005099	MF	Ras GTPase activator activity	ENSG00000095383,ENSG00000148429,ENSG00000107863,ENSG00000197226,ENSG00000115839,ENSG00000186635,ENSG00000100401,ENSG00000047648
0.000854	18	GO:0098662	BP	inorganic cation transmembrane transport	ENSG00000127914,ENSG00000151320,ENSG00000113073,ENSG00000197386,ENSG00000198373,ENSG00000136868,ENSG00000175538,ENSG00000145740,ENSG00000168003,ENSG00000014919,ENSG00000185883,ENSG00000084093,ENSG00000115474,ENSG00000167323,ENSG00000008710,ENSG00000135519
0.000859	6	GO:1901616	BP	organic hydroxy compound catabolic process	ENSG00000130203,ENSG00000136960,ENSG00000272325,ENSG00000073060,ENSG00000103056,ENSG00000166035
0.000869	12	GO:0006417	BP	regulation of translation	ENSG00000164024,ENSG00000073792,ENSG00000132541,ENSG00000155506,ENSG00000128016,ENSG00000135842,ENSG00000158828,ENSG00000117481,ENSG00000132326,ENSG00000067704,ENSG00000115461,ENSG00000055917
0.000887	17	GO:1901361	BP	organic cyclic compound catabolic process	ENSG00000113456,ENSG00000130203,ENSG00000111358,ENSG00000241935,ENSG00000084110,ENSG00000105612,ENSG00000132781,ENSG00000152270,ENSG00000272325,ENSG00000128016,ENSG00000154328,ENSG00000096717,ENSG00000119125,ENSG00000151014,ENSG00000156709,ENSG00000073060
0.000889	8	GO:0072006	BP	nephron development	ENSG00000138193,ENSG00000185920,ENSG00000116218,ENSG00000026508,ENSG00000008710,ENSG00000184292,ENSG00000134853,ENSG00000170873
0.000889	8	GO:0015103	MF	inorganic anion transmembrane transporter activity	ENSG00000011677,ENSG00000181045,ENSG00000131183,ENSG00000113073,ENSG00000074803,ENSG00000094755,ENSG00000121940,ENSG00000146828
0.000903	4	GO:0000266	BP	mitochondrial fission	ENSG00000177427,ENSG00000158828,ENSG00000102967,ENSG00000158941
0.000905	15	GO:0008015	BP	blood circulation	ENSG00000127914,ENSG00000130203,ENSG00000105866,ENSG00000134755,ENSG00000096696,ENSG00000171564,ENSG00000072310,ENSG00000198734,ENSG00000134571,ENSG00000132326,ENSG00000166833,ENSG00000059377,ENSG00000112096,ENSG00000060237,ENSG00000116016
0.000905	7	GO:0051592	BP	response to calcium ion	ENSG00000197386,ENSG00000138674,ENSG00000138823,ENSG00000171564,ENSG00000145708,ENSG00000167323,ENSG00000168615
0.000924	6	GO:0006921	BP	cellular component disassembly involved in execution phase of apoptosis	ENSG00000168890,ENSG00000096696,ENSG00000105612,ENSG00000064012,ENSG00000156709,ENSG00000092853
0.000925	12	GO:0045088	BP	regulation of innate immune response	ENSG00000143954,ENSG00000091106,ENSG00000101966,ENSG00000160710,ENSG00000131378,ENSG00000064012,ENSG00000108861,ENSG00000110057,ENSG00000134321,ENSG00000184584,ENSG00000111679,ENSG00000160703
0.000928	16	GO:1901652	BP	response to peptide	ENSG00000130203,ENSG00000131183,ENSG00000129422,ENSG00000157500,ENSG00000170890,ENSG00000072310,ENSG00000106538,ENSG00000145708,ENSG00000160691,ENSG00000152270,ENSG00000169047,ENSG00000103994,ENSG00000096717,ENSG00000185883,ENSG00000115461,ENSG00000111679
0.000933	9	GO:0072331	BP	signal transduction by p53 class mediator	ENSG00000197579,ENSG00000088808,ENSG00000173692,ENSG00000132275,ENSG00000096717,ENSG00000166068,ENSG00000026508,ENSG00000095261,ENSG00000110108
0.000943	13	GO:0071375	BP	cellular response to peptide hormone stimulus	ENSG00000129422,ENSG00000157500,ENSG00000170890,ENSG00000072310,ENSG00000106538,ENSG00000145708,ENSG00000160691,ENSG00000152270,ENSG00000169047,ENSG00000103994,ENSG00000096717,ENSG00000185883,ENSG00000111679
0.000951	15	GO:0003013	BP	circulatory system process	ENSG00000127914,ENSG00000130203,ENSG00000105866,ENSG00000134755,ENSG00000096696,ENSG00000171564,ENSG00000072310,ENSG00000198734,ENSG00000134571,ENSG00000132326,ENSG00000166833,ENSG00000059377,ENSG00000112096,ENSG00000060237,ENSG00000116016
0.00096	7	GO:0042552	BP	myelination	ENSG00000134198,ENSG00000019991,ENSG00000169247,ENSG00000068903,ENSG00000163531,ENSG00000164300,ENSG00000196569
0.00096	7	GO:0061572	BP	actin filament bundle organization	ENSG00000116127,ENSG00000120896,ENSG00000186635,ENSG00000075340,ENSG00000184292,ENSG00000047648,ENSG00000170873
0.00096	7	GO:0051017	BP	actin filament bundle assembly	ENSG00000116127,ENSG00000120896,ENSG00000186635,ENSG00000075340,ENSG00000184292,ENSG00000047648,ENSG00000170873
0.00096	7	GO:0017015	BP	regulation of transforming growth factor beta receptor signaling pathway	ENSG00000108389,ENSG00000069702,ENSG00000077943,ENSG00000168140,ENSG00000157450,ENSG00000157077,ENSG00000096717
0.000981	8	GO:0030879	BP	mammary gland development	ENSG00000112759,ENSG00000169047,ENSG00000185920,ENSG00000124782,ENSG00000114491,ENSG00000115461,ENSG00000184371,ENSG00000102967
0.000987	5	GO:0016830	MF	carbon-carbon lyase activity	ENSG00000241935,ENSG00000124615,ENSG00000114491,ENSG00000117305,ENSG00000148795
0.000994	6	GO:0045833	BP	negative regulation of lipid metabolic process	ENSG00000130203,ENSG00000152270,ENSG00000168000,ENSG00000182782,ENSG00000096717,ENSG00000084093
0.000997	10	GO:0016741	MF	transferase activity, transferring one-carbon groups	ENSG00000116731,ENSG00000130816,ENSG00000147548,ENSG00000132275,ENSG00000185238,ENSG00000010165,ENSG00000099899,ENSG00000117481,ENSG00000137760,ENSG00000107614
0.00102	11	GO:0018205	BP	peptidyl-lysine modification	ENSG00000083168,ENSG00000116731,ENSG00000143970,ENSG00000043143,ENSG00000130816,ENSG00000147548,ENSG00000095059,ENSG00000096717,ENSG00000198026,ENSG00000068903,ENSG00000187605
0.00103	3	GO:0040023	BP	establishment of nucleus localization	ENSG00000188807,ENSG00000131018,ENSG00000054654
0.00103	3	GO:0048875	BP	chemical homeostasis within a tissue	ENSG00000069122,ENSG00000128052,ENSG00000116016
0.00103	3	GO:1901678	BP	iron coordination entity transport	ENSG00000115657,ENSG00000119686,ENSG00000131269
0.00103	3	GO:0010042	BP	response to manganese ion	ENSG00000159363,ENSG00000112096,ENSG00000168615
0.00103	3	GO:0045161	BP	neuronal ion channel clustering	ENSG00000186417,ENSG00000188157,ENSG00000163531
0.00103	8	GO:0006364	BP	rRNA processing	ENSG00000117597,ENSG00000124383,ENSG00000151304,ENSG00000132275,ENSG00000117481,ENSG00000096717,ENSG00000087269,ENSG00000160214
0.00103	3	GO:0046475	BP	glycerophospholipid catabolic process	ENSG00000136960,ENSG00000073060,ENSG00000166035
0.00103	10	GO:0061136	BP	regulation of proteasomal protein catabolic process	ENSG00000135913,ENSG00000112029,ENSG00000135476,ENSG00000118369,ENSG00000068903,ENSG00000164197,ENSG00000008710,ENSG00000166170,ENSG00000138592,ENSG00000158941
0.00103	3	GO:0033270	CC	paranode region of axon	ENSG00000105695,ENSG00000068903,ENSG00000163531
0.00103	3	GO:0017127	MF	cholesterol transporter activity	ENSG00000130203,ENSG00000131748,ENSG00000084674
0.00104	22	GO:0032504	BP	multicellular organism reproduction	ENSG00000127914,ENSG00000197386,ENSG00000087116,ENSG00000111877,ENSG00000173744,ENSG00000112029,ENSG00000141384,ENSG00000165209,ENSG00000144468,ENSG00000100078,ENSG00000122970,ENSG00000141577,ENSG00000096717,ENSG00000134709,ENSG00000068903,ENSG00000101224
0.00104	4	GO:0009595	BP	detection of biotic stimulus	ENSG00000091106,ENSG00000244731,ENSG00000162711,ENSG00000073060
0.00104	4	GO:0030449	BP	regulation of complement activation	ENSG00000000971,ENSG00000244731,ENSG00000106804,ENSG00000125730
0.00104	4	GO:0016645	MF	oxidoreductase activity, acting on the CH-NH group of donors	ENSG00000088826,ENSG00000132837,ENSG00000148832,ENSG00000042286
0.00104	4	GO:0070063	MF	RNA polymerase binding	ENSG00000132326,ENSG00000108469,ENSG00000070047,ENSG00000158941
0.00107	10	GO:0045216	BP	cell-cell junction organization	ENSG00000096696,ENSG00000129474,ENSG00000163092,ENSG00000187513,ENSG00000075624,ENSG00000130396,ENSG00000163531,ENSG00000128052,ENSG00000047648,ENSG00000170873
0.00108	8	GO:0014074	BP	response to purine-containing compound	ENSG00000127914,ENSG00000151320,ENSG00000103569,ENSG00000072310,ENSG00000145708,ENSG00000115461,ENSG00000148795,ENSG00000102967
0.00108	8	GO:1903036	BP	positive regulation of response to wounding	ENSG00000143954,ENSG00000065534,ENSG00000066777,ENSG00000124782,ENSG00000134352,ENSG00000080618,ENSG00000163702,ENSG00000125730
0.00108	7	GO:0090288	BP	negative regulation of cellular response to growth factor stimulus	ENSG00000108389,ENSG00000069702,ENSG00000168140,ENSG00000173269,ENSG00000020181,ENSG00000157077,ENSG00000096717
0.00109	5	GO:0050819	BP	negative regulation of coagulation	ENSG00000130203,ENSG00000185245,ENSG00000080618,ENSG00000101000,ENSG00000134853
0.00109	11	GO:0031300	CC	intrinsic component of organelle membrane	ENSG00000115657,ENSG00000162928,ENSG00000148602,ENSG00000083807,ENSG00000144468,ENSG00000168000,ENSG00000158828,ENSG00000164197,ENSG00000179085,ENSG00000167323,ENSG00000102967
0.0011	9	GO:0005516	MF	calmodulin binding	ENSG00000167306,ENSG00000065534,ENSG00000102189,ENSG00000102893,ENSG00000130559,ENSG00000086544,ENSG00000173226,ENSG00000156873,ENSG00000075340
0.00113	8	GO:0051188	BP	cofactor biosynthetic process	ENSG00000115657,ENSG00000124615,ENSG00000152620,ENSG00000169710,ENSG00000008130,ENSG00000014919,ENSG00000103485,ENSG00000149084
0.00114	7	GO:0007272	BP	ensheathment of neurons	ENSG00000134198,ENSG00000019991,ENSG00000169247,ENSG00000068903,ENSG00000163531,ENSG00000164300,ENSG00000196569
0.00114	7	GO:0008366	BP	axon ensheathment	ENSG00000134198,ENSG00000019991,ENSG00000169247,ENSG00000068903,ENSG00000163531,ENSG00000164300,ENSG00000196569
0.00114	7	GO:0045667	BP	regulation of osteoblast differentiation	ENSG00000019991,ENSG00000090539,ENSG00000185920,ENSG00000151014,ENSG00000094975,ENSG00000134352,ENSG00000115461
0.00116	10	GO:0035637	BP	multicellular organismal signaling	ENSG00000127914,ENSG00000134198,ENSG00000134755,ENSG00000096696,ENSG00000019991,ENSG00000169247,ENSG00000068903,ENSG00000163531,ENSG00000164300,ENSG00000196569
0.00116	10	GO:0051607	BP	defense response to virus	ENSG00000160710,ENSG00000162711,ENSG00000185436,ENSG00000092929,ENSG00000110057,ENSG00000243646,ENSG00000134321,ENSG00000140678,ENSG00000184584,ENSG00000160703
0.00117	14	GO:0019058	BP	viral life cycle	ENSG00000105281,ENSG00000148429,ENSG00000182149,ENSG00000111358,ENSG00000104142,ENSG00000198373,ENSG00000160710,ENSG00000155975,ENSG00000149136,ENSG00000129315,ENSG00000134321,ENSG00000084093,ENSG00000048649,ENSG00000184012
0.00119	5	GO:0015909	BP	long-chain fatty acid transport	ENSG00000130203,ENSG00000123983,ENSG00000170890,ENSG00000083807,ENSG00000116711
0.00119	8	GO:0031032	BP	actomyosin structure organization	ENSG00000116127,ENSG00000120896,ENSG00000134571,ENSG00000075624,ENSG00000186635,ENSG00000184292,ENSG00000047648,ENSG00000134853
0.00119	8	GO:0050920	BP	regulation of chemotaxis	ENSG00000117115,ENSG00000129422,ENSG00000106538,ENSG00000020181,ENSG00000128052,ENSG00000105976,ENSG00000106804,ENSG00000134853
0.00119	5	GO:0032414	BP	positive regulation of ion transmembrane transporter activity	ENSG00000127914,ENSG00000151320,ENSG00000197386,ENSG00000167323,ENSG00000173221
0.00119	5	GO:0015296	MF	anion:cation symporter activity	ENSG00000105281,ENSG00000113073,ENSG00000074803,ENSG00000162383,ENSG00000146828
0.0012	2	GO:0044205	BP	'de novo' UMP biosynthetic process	ENSG00000114491,ENSG00000102967
0.0012	4	GO:0006623	BP	protein targeting to vacuole	ENSG00000104497,ENSG00000135968,ENSG00000048707,ENSG00000153339
0.0012	2	GO:0002386	BP	immune response in mucosal-associated lymphoid tissue	ENSG00000169347,ENSG00000162896
0.0012	11	GO:0002250	BP	adaptive immune response	ENSG00000107738,ENSG00000244731,ENSG00000131378,ENSG00000092929,ENSG00000096717,ENSG00000134321,ENSG00000134352,ENSG00000196189,ENSG00000111679,ENSG00000106804,ENSG00000125730
0.0012	2	GO:0006741	BP	NADP biosynthetic process	ENSG00000152620,ENSG00000008130
0.0012	2	GO:0006391	BP	transcription initiation from mitochondrial promoter	ENSG00000099821,ENSG00000108064
0.0012	2	GO:0030689	CC	Noc complex	ENSG00000064012,ENSG00000087269
0.0012	2	GO:0032002	CC	interleukin-28 receptor complex	ENSG00000185436,ENSG00000243646
0.0012	4	GO:0019239	MF	deaminase activity	ENSG00000132541,ENSG00000160710,ENSG00000065457,ENSG00000119125
0.0012	2	GO:0016647	MF	oxidoreductase activity, acting on the CH-NH group of donors, oxygen as acceptor	ENSG00000088826,ENSG00000148832
0.0012	2	GO:0004165	MF	dodecenoyl-CoA delta-isomerase activity	ENSG00000113790,ENSG00000167969
0.0012	2	GO:0004897	MF	ciliary neurotrophic factor receptor activity	ENSG00000113594,ENSG00000134352
0.0012	2	GO:0086080	MF	protein binding involved in heterotypic cell-cell adhesion	ENSG00000186417,ENSG00000163531
0.0012	4	GO:0008060	MF	ARF GTPase activator activity	ENSG00000153317,ENSG00000173744,ENSG00000186635,ENSG00000112305
0.00121	13	GO:0010955	BP	negative regulation of protein processing	ENSG00000170099,ENSG00000091106,ENSG00000101966,ENSG00000244731,ENSG00000112029,ENSG00000019991,ENSG00000026508,ENSG00000196104,ENSG00000080618,ENSG00000166170,ENSG00000106804,ENSG00000125730,ENSG00000158941
0.00124	10	GO:0001508	BP	action potential	ENSG00000134198,ENSG00000151320,ENSG00000134755,ENSG00000096696,ENSG00000019991,ENSG00000169247,ENSG00000068903,ENSG00000163531,ENSG00000164300,ENSG00000196569
0.00124	10	GO:0003007	BP	heart morphogenesis	ENSG00000083168,ENSG00000096696,ENSG00000069702,ENSG00000163092,ENSG00000004399,ENSG00000134571,ENSG00000185920,ENSG00000164190,ENSG00000168014,ENSG00000141519
0.00125	8	GO:0043393	BP	regulation of protein binding	ENSG00000069702,ENSG00000004399,ENSG00000075340,ENSG00000184584,ENSG00000064309,ENSG00000107937,ENSG00000008710,ENSG00000115232
0.00125	9	GO:0060348	BP	bone development	ENSG00000072840,ENSG00000143970,ENSG00000167522,ENSG00000198682,ENSG00000116604,ENSG00000173068,ENSG00000154237,ENSG00000111679,ENSG00000157637
0.00125	9	GO:0004518	MF	nuclease activity	ENSG00000113456,ENSG00000136960,ENSG00000105612,ENSG00000132541,ENSG00000135900,ENSG00000154328,ENSG00000151014,ENSG00000078177,ENSG00000122512
0.0013	5	GO:0005811	CC	lipid particle	ENSG00000123983,ENSG00000126602,ENSG00000110697,ENSG00000042286,ENSG00000134321
0.0013	5	GO:0050840	MF	extracellular matrix binding	ENSG00000005961,ENSG00000091409,ENSG00000162745,ENSG00000188157,ENSG00000168615
0.00131	6	GO:0002027	BP	regulation of heart rate	ENSG00000127914,ENSG00000134755,ENSG00000096696,ENSG00000072310,ENSG00000134571,ENSG00000116016
0.00131	8	GO:1903035	BP	negative regulation of response to wounding	ENSG00000130203,ENSG00000185245,ENSG00000128016,ENSG00000162711,ENSG00000154710,ENSG00000080618,ENSG00000160703,ENSG00000134853
0.00131	6	GO:0034767	BP	positive regulation of ion transmembrane transport	ENSG00000127914,ENSG00000151320,ENSG00000131183,ENSG00000197386,ENSG00000167323,ENSG00000173221
0.00132	13	GO:1901653	BP	cellular response to peptide	ENSG00000129422,ENSG00000157500,ENSG00000170890,ENSG00000072310,ENSG00000106538,ENSG00000145708,ENSG00000160691,ENSG00000152270,ENSG00000169047,ENSG00000103994,ENSG00000096717,ENSG00000185883,ENSG00000111679
0.00132	13	GO:0022407	BP	regulation of cell-cell adhesion	ENSG00000065000,ENSG00000107738,ENSG00000091409,ENSG00000171564,ENSG00000108861,ENSG00000143126,ENSG00000136689,ENSG00000095059,ENSG00000026508,ENSG00000134352,ENSG00000107937,ENSG00000111679,ENSG00000005844
0.00133	3	GO:0044872	BP	lipoprotein localization	ENSG00000138823,ENSG00000038945,ENSG00000084674
0.00133	3	GO:0042953	BP	lipoprotein transport	ENSG00000138823,ENSG00000038945,ENSG00000084674
0.00133	3	GO:0010885	BP	regulation of cholesterol storage	ENSG00000038945,ENSG00000073060,ENSG00000084674
0.00133	12	GO:0045787	BP	positive regulation of cell cycle	ENSG00000173692,ENSG00000135476,ENSG00000132275,ENSG00000108861,ENSG00000068903,ENSG00000070669,ENSG00000128482,ENSG00000101224,ENSG00000008710,ENSG00000095261,ENSG00000129173,ENSG00000158941
0.00133	3	GO:0045540	BP	regulation of cholesterol biosynthetic process	ENSG00000130203,ENSG00000072310,ENSG00000084674
0.00133	3	GO:0032232	BP	negative regulation of actin filament bundle assembly	ENSG00000186635,ENSG00000184292,ENSG00000047648
0.00133	3	GO:0090140	BP	regulation of mitochondrial fission	ENSG00000177427,ENSG00000158828,ENSG00000102967
0.00133	3	GO:0016884	MF	carbon-nitrogen ligase activity, with glutamine as amido-N-donor	ENSG00000130348,ENSG00000138381,ENSG00000070669
0.00133	3	GO:0030983	MF	mismatched DNA binding	ENSG00000113318,ENSG00000119684,ENSG00000122512
0.00133	3	GO:0015248	MF	sterol transporter activity	ENSG00000130203,ENSG00000131748,ENSG00000084674
0.00135	13	GO:0050708	BP	regulation of protein secretion	ENSG00000170890,ENSG00000171564,ENSG00000072310,ENSG00000152270,ENSG00000169047,ENSG00000162711,ENSG00000132326,ENSG00000154710,ENSG00000182782,ENSG00000134321,ENSG00000084093,ENSG00000168615,ENSG00000106804
0.00137	4	GO:0072666	BP	establishment of protein localization to vacuole	ENSG00000104497,ENSG00000135968,ENSG00000048707,ENSG00000153339
0.00137	12	GO:0043413	BP	macromolecule glycosylation	ENSG00000092330,ENSG00000178031,ENSG00000115275,ENSG00000159063,ENSG00000138674,ENSG00000081479,ENSG00000143382,ENSG00000066777,ENSG00000177191,ENSG00000068903,ENSG00000179085,ENSG00000187605
0.00137	12	GO:0006486	BP	protein glycosylation	ENSG00000092330,ENSG00000178031,ENSG00000115275,ENSG00000159063,ENSG00000138674,ENSG00000081479,ENSG00000143382,ENSG00000066777,ENSG00000177191,ENSG00000068903,ENSG00000179085,ENSG00000187605
0.00137	8	GO:0016072	BP	rRNA metabolic process	ENSG00000117597,ENSG00000124383,ENSG00000151304,ENSG00000132275,ENSG00000117481,ENSG00000096717,ENSG00000087269,ENSG00000160214
0.00137	8	GO:0043491	BP	protein kinase B signaling	ENSG00000126218,ENSG00000133048,ENSG00000169047,ENSG00000158828,ENSG00000096717,ENSG00000068903,ENSG00000115461,ENSG00000090534
0.00137	4	GO:2000257	BP	regulation of protein activation cascade	ENSG00000000971,ENSG00000244731,ENSG00000106804,ENSG00000125730
0.00137	4	GO:0032312	BP	regulation of ARF GTPase activity	ENSG00000153317,ENSG00000173744,ENSG00000186635,ENSG00000112305
0.00137	8	GO:0033267	CC	axon part	ENSG00000065000,ENSG00000105695,ENSG00000102189,ENSG00000145708,ENSG00000185920,ENSG00000068903,ENSG00000106078,ENSG00000163531
0.00137	8	GO:0004386	MF	helicase activity	ENSG00000079246,ENSG00000111877,ENSG00000163214,ENSG00000166833,ENSG00000116830,ENSG00000198265,ENSG00000108469,ENSG00000163312
0.00141	6	GO:0007492	BP	endoderm development	ENSG00000053747,ENSG00000115414,ENSG00000196878,ENSG00000135862,ENSG00000115232,ENSG00000204262
0.00141	6	GO:0044438	CC	microbody part	ENSG00000123983,ENSG00000162928,ENSG00000087008,ENSG00000136881,ENSG00000148832,ENSG00000161533
0.00141	6	GO:0044439	CC	peroxisomal part	ENSG00000123983,ENSG00000162928,ENSG00000087008,ENSG00000136881,ENSG00000148832,ENSG00000161533
0.00142	7	GO:0034332	BP	adherens junction organization	ENSG00000096696,ENSG00000129474,ENSG00000075624,ENSG00000130396,ENSG00000128052,ENSG00000047648,ENSG00000170873
0.00142	5	GO:0046847	BP	filopodium assembly	ENSG00000091409,ENSG00000188157,ENSG00000186635,ENSG00000132470,ENSG00000137942
0.00142	5	GO:0006360	BP	transcription from RNA polymerase I promoter	ENSG00000111358,ENSG00000068654,ENSG00000108064,ENSG00000070814,ENSG00000125630
0.00142	7	GO:0045834	BP	positive regulation of lipid metabolic process	ENSG00000130203,ENSG00000123983,ENSG00000072310,ENSG00000169047,ENSG00000073060,ENSG00000148795,ENSG00000134853
0.00143	10	GO:0031668	BP	cellular response to extracellular stimulus	ENSG00000134755,ENSG00000091409,ENSG00000072310,ENSG00000155506,ENSG00000132275,ENSG00000158828,ENSG00000096717,ENSG00000068903,ENSG00000070669,ENSG00000153339
0.00143	8	GO:0042393	MF	histone binding	ENSG00000010292,ENSG00000132275,ENSG00000151503,ENSG00000161036,ENSG00000096717,ENSG00000177565,ENSG00000048649,ENSG00000162601
0.00147	9	GO:0090287	BP	regulation of cellular response to growth factor stimulus	ENSG00000108389,ENSG00000069702,ENSG00000077943,ENSG00000168140,ENSG00000173269,ENSG00000157450,ENSG00000020181,ENSG00000157077,ENSG00000096717
0.0015	7	GO:0006308	BP	DNA catabolic process	ENSG00000113456,ENSG00000111358,ENSG00000105612,ENSG00000132781,ENSG00000154328,ENSG00000096717,ENSG00000156709
0.0015	7	GO:0090101	BP	negative regulation of transmembrane receptor protein serine/threonine kinase signaling pathway	ENSG00000108389,ENSG00000069702,ENSG00000090539,ENSG00000164488,ENSG00000168140,ENSG00000157077,ENSG00000096717
0.0015	6	GO:0019218	BP	regulation of steroid metabolic process	ENSG00000130203,ENSG00000072310,ENSG00000096717,ENSG00000084093,ENSG00000148795,ENSG00000084674
0.0015	11	GO:0016791	MF	phosphatase activity	ENSG00000108389,ENSG00000153233,ENSG00000150712,ENSG00000198842,ENSG00000108861,ENSG00000155893,ENSG00000101224,ENSG00000111679,ENSG00000170836,ENSG00000081913,ENSG00000163644
0.00152	9	GO:0035091	MF	phosphatidylinositol binding	ENSG00000153317,ENSG00000187091,ENSG00000102189,ENSG00000104497,ENSG00000136643,ENSG00000186635,ENSG00000157077,ENSG00000073060,ENSG00000072121
0.00154	10	GO:0007059	BP	chromosome segregation	ENSG00000010292,ENSG00000112029,ENSG00000135476,ENSG00000163611,ENSG00000151503,ENSG00000164190,ENSG00000068903,ENSG00000108469,ENSG00000149503,ENSG00000143442
0.00156	4	GO:0072348	BP	sulfur compound transport	ENSG00000181045,ENSG00000103042,ENSG00000138074,ENSG00000149452
0.00156	4	GO:0015804	BP	neutral amino acid transport	ENSG00000105281,ENSG00000103042,ENSG00000168003,ENSG00000164300
0.00157	8	GO:0010952	BP	positive regulation of peptidase activity	ENSG00000091106,ENSG00000064012,ENSG00000115414,ENSG00000162711,ENSG00000158828,ENSG00000096717,ENSG00000156709,ENSG00000084093
0.00159	10	GO:0006457	BP	protein folding	ENSG00000101132,ENSG00000115275,ENSG00000120725,ENSG00000178401,ENSG00000141161,ENSG00000126602,ENSG00000075624,ENSG00000119321,ENSG00000166170,ENSG00000105254
0.0016	6	GO:0032941	BP	secretion by tissue	ENSG00000112759,ENSG00000109944,ENSG00000143126,ENSG00000114491,ENSG00000060237,ENSG00000102967
0.00163	13	GO:0071396	BP	cellular response to lipid	ENSG00000130203,ENSG00000079246,ENSG00000072310,ENSG00000145708,ENSG00000162711,ENSG00000185920,ENSG00000096717,ENSG00000073060,ENSG00000084093,ENSG00000174738,ENSG00000148795,ENSG00000168615,ENSG00000084674
0.00167	7	GO:0033559	BP	unsaturated fatty acid metabolic process	ENSG00000167741,ENSG00000170890,ENSG00000116711,ENSG00000059377,ENSG00000096717,ENSG00000148334,ENSG00000161533
0.00168	3	GO:0010878	BP	cholesterol storage	ENSG00000038945,ENSG00000073060,ENSG00000084674
0.00168	3	GO:0043090	BP	amino acid import	ENSG00000197386,ENSG00000168003,ENSG00000132326
0.00168	3	GO:0034362	CC	low-density lipoprotein particle	ENSG00000130203,ENSG00000038945,ENSG00000084674
0.0017	10	GO:0008654	BP	phospholipid biosynthetic process	ENSG00000108389,ENSG00000153933,ENSG00000123983,ENSG00000129474,ENSG00000170890,ENSG00000116711,ENSG00000100078,ENSG00000179085,ENSG00000164300,ENSG00000166428
0.00171	6	GO:0042475	BP	odontogenesis of dentin-containing tooth	ENSG00000131183,ENSG00000167522,ENSG00000091409,ENSG00000132470,ENSG00000184371,ENSG00000134853
0.00171	6	GO:0050709	BP	negative regulation of protein secretion	ENSG00000072310,ENSG00000169047,ENSG00000162711,ENSG00000154710,ENSG00000134321,ENSG00000084093
0.00176	4	GO:0006692	BP	prostanoid metabolic process	ENSG00000059377,ENSG00000096717,ENSG00000148334,ENSG00000161533
0.00176	4	GO:0006693	BP	prostaglandin metabolic process	ENSG00000059377,ENSG00000096717,ENSG00000148334,ENSG00000161533
0.00176	10	GO:1903522	BP	regulation of blood circulation	ENSG00000127914,ENSG00000105866,ENSG00000134755,ENSG00000096696,ENSG00000171564,ENSG00000072310,ENSG00000134571,ENSG00000132326,ENSG00000059377,ENSG00000116016
0.00176	7	GO:1902275	BP	regulation of chromatin organization	ENSG00000117115,ENSG00000143970,ENSG00000130816,ENSG00000072310,ENSG00000164190,ENSG00000096717,ENSG00000198026
0.00176	4	GO:1990391	CC	DNA repair complex	ENSG00000079246,ENSG00000113318,ENSG00000119684,ENSG00000122512
0.00178	9	GO:0015931	BP	nucleobase-containing compound transport	ENSG00000112759,ENSG00000073792,ENSG00000173744,ENSG00000131378,ENSG00000153207,ENSG00000160294,ENSG00000058673,ENSG00000014164,ENSG00000175216
0.00179	8	GO:0006338	BP	chromatin remodeling	ENSG00000117115,ENSG00000075624,ENSG00000108064,ENSG00000149136,ENSG00000096717,ENSG00000142856,ENSG00000048649,ENSG00000162601
0.00182	12	GO:0070085	BP	glycosylation	ENSG00000092330,ENSG00000178031,ENSG00000115275,ENSG00000159063,ENSG00000138674,ENSG00000081479,ENSG00000143382,ENSG00000066777,ENSG00000177191,ENSG00000068903,ENSG00000179085,ENSG00000187605
0.00182	12	GO:0051047	BP	positive regulation of secretion	ENSG00000123983,ENSG00000170890,ENSG00000171564,ENSG00000144468,ENSG00000115839,ENSG00000162711,ENSG00000158828,ENSG00000092929,ENSG00000182782,ENSG00000080618,ENSG00000168615,ENSG00000106804
0.00182	10	GO:0045089	BP	positive regulation of innate immune response	ENSG00000143954,ENSG00000091106,ENSG00000101966,ENSG00000131378,ENSG00000064012,ENSG00000108861,ENSG00000110057,ENSG00000134321,ENSG00000184584,ENSG00000160703
0.00183	14	GO:0046873	MF	metal ion transmembrane transporter activity	ENSG00000105281,ENSG00000113073,ENSG00000138074,ENSG00000136868,ENSG00000175538,ENSG00000103546,ENSG00000145740,ENSG00000168003,ENSG00000162383,ENSG00000084093,ENSG00000115474,ENSG00000167323,ENSG00000008710,ENSG00000135519
0.00184	5	GO:0001706	BP	endoderm formation	ENSG00000053747,ENSG00000115414,ENSG00000196878,ENSG00000115232,ENSG00000204262
0.00185	7	GO:0016810	MF	hydrolase activity, acting on carbon-nitrogen (but not peptide) bonds	ENSG00000117115,ENSG00000160710,ENSG00000065457,ENSG00000243989,ENSG00000096717,ENSG00000119125,ENSG00000068903
0.00187	8	GO:0032412	BP	regulation of ion transmembrane transporter activity	ENSG00000127914,ENSG00000151320,ENSG00000197386,ENSG00000198373,ENSG00000145708,ENSG00000167323,ENSG00000173221,ENSG00000152818
0.00187	12	GO:0051348	BP	negative regulation of transferase activity	ENSG00000130203,ENSG00000112029,ENSG00000129474,ENSG00000160710,ENSG00000173692,ENSG00000108861,ENSG00000096717,ENSG00000166068,ENSG00000111679,ENSG00000060237,ENSG00000095261,ENSG00000166170
0.00193	12	GO:0032970	BP	regulation of actin filament-based process	ENSG00000116127,ENSG00000134755,ENSG00000096696,ENSG00000120896,ENSG00000134571,ENSG00000186635,ENSG00000066777,ENSG00000075340,ENSG00000184292,ENSG00000047648,ENSG00000134853,ENSG00000170873
0.00194	6	GO:0030901	BP	midbrain development	ENSG00000105695,ENSG00000113456,ENSG00000117115,ENSG00000075624,ENSG00000068903,ENSG00000148396
0.00194	6	GO:0072376	BP	protein activation cascade	ENSG00000126218,ENSG00000000971,ENSG00000244731,ENSG00000185245,ENSG00000106804,ENSG00000125730
0.00194	6	GO:0034764	BP	positive regulation of transmembrane transport	ENSG00000127914,ENSG00000151320,ENSG00000131183,ENSG00000197386,ENSG00000167323,ENSG00000173221
0.00194	7	GO:0031397	BP	negative regulation of protein ubiquitination	ENSG00000112029,ENSG00000173692,ENSG00000185238,ENSG00000132326,ENSG00000107937,ENSG00000095261,ENSG00000166170
0.00195	13	GO:0043025	CC	neuronal cell body	ENSG00000130203,ENSG00000103042,ENSG00000173744,ENSG00000077943,ENSG00000136868,ENSG00000145708,ENSG00000174791,ENSG00000068903,ENSG00000106078,ENSG00000134352,ENSG00000148795,ENSG00000084674,ENSG00000102967
0.00198	4	GO:0072665	BP	protein localization to vacuole	ENSG00000104497,ENSG00000135968,ENSG00000048707,ENSG00000153339
0.00198	4	GO:2000378	BP	negative regulation of reactive oxygen species metabolic process	ENSG00000261701,ENSG00000126602,ENSG00000158828,ENSG00000068903
0.00198	18	GO:0044212	MF	transcription regulatory region DNA binding	ENSG00000198839,ENSG00000079246,ENSG00000072310,ENSG00000118495,ENSG00000116604,ENSG00000108064,ENSG00000124782,ENSG00000132326,ENSG00000096717,ENSG00000179583,ENSG00000198026,ENSG00000129315,ENSG00000084093,ENSG00000174738,ENSG00000177565,ENSG00000141579
0.00198	4	GO:0019894	MF	kinesin binding	ENSG00000058453,ENSG00000075624,ENSG00000054523,ENSG00000198954
0.00199	9	GO:1901136	BP	carbohydrate derivative catabolic process	ENSG00000132781,ENSG00000152270,ENSG00000179399,ENSG00000188157,ENSG00000136011,ENSG00000026508,ENSG00000054983,ENSG00000133800,ENSG00000177156
0.00199	5	GO:0046889	BP	positive regulation of lipid biosynthetic process	ENSG00000130203,ENSG00000123983,ENSG00000072310,ENSG00000073060,ENSG00000148795
0.00199	5	GO:0050772	BP	positive regulation of axonogenesis	ENSG00000130203,ENSG00000182149,ENSG00000138623,ENSG00000156299,ENSG00000115414
0.00208	3	GO:0006957	BP	complement activation, alternative pathway	ENSG00000000971,ENSG00000106804,ENSG00000125730
0.00208	3	GO:0010744	BP	positive regulation of macrophage derived foam cell differentiation	ENSG00000038945,ENSG00000084674,ENSG00000184371
0.00208	3	GO:0010954	BP	positive regulation of protein processing	ENSG00000163975,ENSG00000144468,ENSG00000125730
0.00208	3	GO:0005614	CC	interstitial matrix	ENSG00000165072,ENSG00000143382,ENSG00000166833
0.00208	3	GO:0000145	CC	exocyst	ENSG00000149823,ENSG00000185215,ENSG00000112685
0.00209	20	GO:0007268	BP	synaptic transmission	ENSG00000011677,ENSG00000065000,ENSG00000127914,ENSG00000130203,ENSG00000112759,ENSG00000102189,ENSG00000197386,ENSG00000145708,ENSG00000174791,ENSG00000103546,ENSG00000115155,ENSG00000115839,ENSG00000188157,ENSG00000158828,ENSG00000132326,ENSG00000054523
0.0021	32	GO:0050877	BP	neurological system process	ENSG00000134198,ENSG00000163635,ENSG00000181195,ENSG00000197386,ENSG00000042317,ENSG00000103657,ENSG00000121207,ENSG00000166963,ENSG00000180818,ENSG00000019991,ENSG00000077943,ENSG00000145708,ENSG00000174791,ENSG00000095397,ENSG00000071127,ENSG00000115155
0.00214	9	GO:0042063	BP	gliogenesis	ENSG00000130203,ENSG00000134198,ENSG00000071127,ENSG00000169247,ENSG00000068903,ENSG00000134352,ENSG00000128482,ENSG00000170075,ENSG00000196569
0.00215	10	GO:0019898	CC	extrinsic component of membrane	ENSG00000130203,ENSG00000102189,ENSG00000156299,ENSG00000198589,ENSG00000104497,ENSG00000149418,ENSG00000100299,ENSG00000129595,ENSG00000048707,ENSG00000138592
0.00215	7	GO:0031227	CC	intrinsic component of endoplasmic reticulum membrane	ENSG00000148602,ENSG00000083807,ENSG00000144468,ENSG00000168000,ENSG00000164197,ENSG00000179085,ENSG00000167323
0.00216	5	GO:0019432	BP	triglyceride biosynthetic process	ENSG00000169710,ENSG00000072310,ENSG00000073060,ENSG00000149084,ENSG00000125730
0.00216	5	GO:0032411	BP	positive regulation of transporter activity	ENSG00000127914,ENSG00000151320,ENSG00000197386,ENSG00000167323,ENSG00000173221
0.00216	5	GO:0051492	BP	regulation of stress fiber assembly	ENSG00000116127,ENSG00000120896,ENSG00000186635,ENSG00000184292,ENSG00000047648
0.00217	11	GO:0017038	BP	protein import	ENSG00000130203,ENSG00000151320,ENSG00000197386,ENSG00000160710,ENSG00000162928,ENSG00000160294,ENSG00000162711,ENSG00000157077,ENSG00000096717,ENSG00000184584,ENSG00000008710
0.00218	18	GO:0001067	MF	regulatory region nucleic acid binding	ENSG00000198839,ENSG00000079246,ENSG00000072310,ENSG00000118495,ENSG00000116604,ENSG00000108064,ENSG00000124782,ENSG00000132326,ENSG00000096717,ENSG00000179583,ENSG00000198026,ENSG00000129315,ENSG00000084093,ENSG00000174738,ENSG00000177565,ENSG00000141579
0.00218	18	GO:0000975	MF	regulatory region DNA binding	ENSG00000198839,ENSG00000079246,ENSG00000072310,ENSG00000118495,ENSG00000116604,ENSG00000108064,ENSG00000124782,ENSG00000132326,ENSG00000096717,ENSG00000179583,ENSG00000198026,ENSG00000129315,ENSG00000084093,ENSG00000174738,ENSG00000177565,ENSG00000141579
0.00219	6	GO:0050818	BP	regulation of coagulation	ENSG00000130203,ENSG00000185245,ENSG00000136011,ENSG00000080618,ENSG00000101000,ENSG00000134853
0.00222	10	GO:0007009	BP	plasma membrane organization	ENSG00000123983,ENSG00000157500,ENSG00000185920,ENSG00000188157,ENSG00000169247,ENSG00000118473,ENSG00000130779,ENSG00000134376,ENSG00000137942,ENSG00000170873
0.00222	4	GO:0002385	BP	mucosal immune response	ENSG00000170890,ENSG00000169347,ENSG00000185436,ENSG00000162896
0.00222	4	GO:0006298	BP	mismatch repair	ENSG00000113318,ENSG00000132781,ENSG00000119684,ENSG00000122512
0.00222	4	GO:0010823	BP	negative regulation of mitochondrion organization	ENSG00000167306,ENSG00000019991,ENSG00000167315,ENSG00000158828
0.00224	11	GO:0050678	BP	regulation of epithelial cell proliferation	ENSG00000092330,ENSG00000130203,ENSG00000143954,ENSG00000069702,ENSG00000185920,ENSG00000124782,ENSG00000135862,ENSG00000080618,ENSG00000128052,ENSG00000184292,ENSG00000170873
0.0023	10	GO:0051258	BP	protein polymerization	ENSG00000112029,ENSG00000171564,ENSG00000100503,ENSG00000066777,ENSG00000130779,ENSG00000052841,ENSG00000075340,ENSG00000106078,ENSG00000047648,ENSG00000170873
0.0023	11	GO:0071902	BP	positive regulation of protein serine/threonine kinase activity	ENSG00000138193,ENSG00000133048,ENSG00000129474,ENSG00000170890,ENSG00000019991,ENSG00000160691,ENSG00000136689,ENSG00000096717,ENSG00000008710,ENSG00000105976,ENSG00000106804
0.00231	8	GO:0050657	BP	nucleic acid transport	ENSG00000073792,ENSG00000173744,ENSG00000131378,ENSG00000153207,ENSG00000160294,ENSG00000058673,ENSG00000014164,ENSG00000175216
0.00231	8	GO:0051236	BP	establishment of RNA localization	ENSG00000073792,ENSG00000173744,ENSG00000131378,ENSG00000153207,ENSG00000160294,ENSG00000058673,ENSG00000014164,ENSG00000175216
0.00231	8	GO:0050658	BP	RNA transport	ENSG00000073792,ENSG00000173744,ENSG00000131378,ENSG00000153207,ENSG00000160294,ENSG00000058673,ENSG00000014164,ENSG00000175216
0.00231	8	GO:0009636	BP	response to toxic substance	ENSG00000137274,ENSG00000149452,ENSG00000064012,ENSG00000116711,ENSG00000158828,ENSG00000179583,ENSG00000070669,ENSG00000148795
0.00231	9	GO:0031669	BP	cellular response to nutrient levels	ENSG00000134755,ENSG00000072310,ENSG00000155506,ENSG00000132275,ENSG00000158828,ENSG00000096717,ENSG00000068903,ENSG00000070669,ENSG00000153339
0.00231	9	GO:0050795	BP	regulation of behavior	ENSG00000117115,ENSG00000129422,ENSG00000106538,ENSG00000020181,ENSG00000118473,ENSG00000128052,ENSG00000105976,ENSG00000106804,ENSG00000134853
0.00231	8	GO:0022898	BP	regulation of transmembrane transporter activity	ENSG00000127914,ENSG00000151320,ENSG00000197386,ENSG00000198373,ENSG00000145708,ENSG00000167323,ENSG00000173221,ENSG00000152818
0.00233	5	GO:0070542	BP	response to fatty acid	ENSG00000079246,ENSG00000069702,ENSG00000072310,ENSG00000117305,ENSG00000084674
0.00237	7	GO:0044070	BP	regulation of anion transport	ENSG00000130203,ENSG00000131183,ENSG00000115839,ENSG00000158828,ENSG00000132326,ENSG00000136689,ENSG00000106804
0.00238	2	GO:0090116	BP	C-5 methylation of cytosine	ENSG00000130816,ENSG00000107614
0.00238	2	GO:0007161	BP	calcium-independent cell-matrix adhesion	ENSG00000115414,ENSG00000008710
0.00238	2	GO:0044546	BP	NLRP3 inflammasome complex assembly	ENSG00000162711,ENSG00000068903
0.00238	2	GO:0015803	BP	branched-chain amino acid transport	ENSG00000103042,ENSG00000168003
0.00238	2	GO:0019249	BP	lactate biosynthetic process	ENSG00000197386,ENSG00000132326
0.00238	2	GO:0048861	BP	leukemia inhibitory factor signaling pathway	ENSG00000113594,ENSG00000134352
0.00238	2	GO:0038165	BP	oncostatin-M-mediated signaling pathway	ENSG00000113594,ENSG00000134352
0.00238	2	GO:0034154	BP	toll-like receptor 7 signaling pathway	ENSG00000110057,ENSG00000134321
0.00238	2	GO:0019856	BP	pyrimidine nucleobase biosynthetic process	ENSG00000114491,ENSG00000102967
0.00238	2	GO:0006207	BP	'de novo' pyrimidine nucleobase biosynthetic process	ENSG00000114491,ENSG00000102967
0.00238	2	GO:0033010	CC	paranodal junction	ENSG00000068903,ENSG00000163531
0.00238	2	GO:0005610	CC	laminin-5 complex	ENSG00000053747,ENSG00000196878
0.00238	2	GO:0044294	CC	dendritic growth cone	ENSG00000185920,ENSG00000106078
0.00238	2	GO:0033553	CC	rDNA heterochromatin	ENSG00000132275,ENSG00000096717
0.00238	2	GO:0031313	CC	extrinsic component of endosome membrane	ENSG00000104497,ENSG00000138592
0.00238	2	GO:0003886	MF	DNA (cytosine-5-)-methyltransferase activity	ENSG00000130816,ENSG00000107614
0.00238	2	GO:0016833	MF	oxo-acid-lyase activity	ENSG00000241935,ENSG00000117305
0.00238	2	GO:0038085	MF	vascular endothelial growth factor binding	ENSG00000128052,ENSG00000134853
0.00238	2	GO:0005127	MF	ciliary neurotrophic factor receptor binding	ENSG00000113594,ENSG00000134352
0.00238	2	GO:0098632	MF	protein binding involved in cell-cell adhesion	ENSG00000186417,ENSG00000163531
0.00239	12	GO:0050673	BP	epithelial cell proliferation	ENSG00000092330,ENSG00000130203,ENSG00000143954,ENSG00000069702,ENSG00000185920,ENSG00000124782,ENSG00000135862,ENSG00000073060,ENSG00000080618,ENSG00000128052,ENSG00000184292,ENSG00000170873
0.00247	6	GO:0008081	MF	phosphoric diester hydrolase activity	ENSG00000138193,ENSG00000187091,ENSG00000136960,ENSG00000152270,ENSG00000103056,ENSG00000166428
0.00247	6	GO:0005319	MF	lipid transporter activity	ENSG00000130203,ENSG00000131748,ENSG00000138823,ENSG00000083807,ENSG00000110697,ENSG00000084674
0.00247	16	GO:0022890	MF	inorganic cation transmembrane transporter activity	ENSG00000105281,ENSG00000113073,ENSG00000138074,ENSG00000136868,ENSG00000175538,ENSG00000103546,ENSG00000145740,ENSG00000168003,ENSG00000014919,ENSG00000162383,ENSG00000185883,ENSG00000084093,ENSG00000115474,ENSG00000167323,ENSG00000008710,ENSG00000135519
0.00248	9	GO:0007179	BP	transforming growth factor beta receptor signaling pathway	ENSG00000108389,ENSG00000069702,ENSG00000077943,ENSG00000168140,ENSG00000157450,ENSG00000157077,ENSG00000096717,ENSG00000129315,ENSG00000168615
0.00249	4	GO:0035195	BP	gene silencing by miRNA	ENSG00000129474,ENSG00000160710,ENSG00000128016,ENSG00000128191
0.00249	4	GO:0031907	CC	microbody lumen	ENSG00000087008,ENSG00000136881,ENSG00000148832,ENSG00000161533
0.00249	4	GO:0005782	CC	peroxisomal matrix	ENSG00000087008,ENSG00000136881,ENSG00000148832,ENSG00000161533
0.00249	4	GO:0051018	MF	protein kinase A binding	ENSG00000151320,ENSG00000111254,ENSG00000164488,ENSG00000066777
0.00252	5	GO:0019915	BP	lipid storage	ENSG00000038945,ENSG00000168000,ENSG00000073060,ENSG00000084674,ENSG00000125730
0.00252	5	GO:0010595	BP	positive regulation of endothelial cell migration	ENSG00000020181,ENSG00000138772,ENSG00000073060,ENSG00000128052,ENSG00000105976
0.00254	3	GO:0030214	BP	hyaluronan catabolic process	ENSG00000136011,ENSG00000026508,ENSG00000133800
0.00254	3	GO:0042402	BP	cellular biogenic amine catabolic process	ENSG00000088826,ENSG00000148832,ENSG00000095059
0.00254	3	GO:0034114	BP	regulation of heterotypic cell-cell adhesion	ENSG00000171564,ENSG00000136689,ENSG00000026508
0.00254	3	GO:0010866	BP	regulation of triglyceride biosynthetic process	ENSG00000072310,ENSG00000073060,ENSG00000125730
0.00254	3	GO:0042887	MF	amide transmembrane transporter activity	ENSG00000103042,ENSG00000103569,ENSG00000132874
0.00254	3	GO:0034185	MF	apolipoprotein binding	ENSG00000138823,ENSG00000073060,ENSG00000166035
0.00259	12	GO:0045861	BP	negative regulation of proteolysis	ENSG00000170099,ENSG00000091106,ENSG00000101966,ENSG00000244731,ENSG00000112029,ENSG00000019991,ENSG00000026508,ENSG00000196104,ENSG00000166170,ENSG00000106804,ENSG00000125730,ENSG00000158941
0.00261	7	GO:0002685	BP	regulation of leukocyte migration	ENSG00000117115,ENSG00000005961,ENSG00000129422,ENSG00000106538,ENSG00000154710,ENSG00000130300,ENSG00000106804
0.00261	7	GO:1903321	BP	negative regulation of protein modification by small protein conjugation or removal	ENSG00000112029,ENSG00000173692,ENSG00000185238,ENSG00000132326,ENSG00000107937,ENSG00000095261,ENSG00000166170
0.00262	6	GO:0043648	BP	dicarboxylic acid metabolic process	ENSG00000197386,ENSG00000241935,ENSG00000084110,ENSG00000163541,ENSG00000103485,ENSG00000148795
0.00262	6	GO:0010771	BP	negative regulation of cell morphogenesis involved in differentiation	ENSG00000105695,ENSG00000069702,ENSG00000163975,ENSG00000168140,ENSG00000040608,ENSG00000184292
0.00262	6	GO:0042752	BP	regulation of circadian rhythm	ENSG00000132326,ENSG00000151014,ENSG00000174738,ENSG00000081913,ENSG00000158941,ENSG00000198894
0.00269	10	GO:0032869	BP	cellular response to insulin stimulus	ENSG00000157500,ENSG00000170890,ENSG00000072310,ENSG00000106538,ENSG00000160691,ENSG00000152270,ENSG00000169047,ENSG00000103994,ENSG00000096717,ENSG00000185883
0.00272	5	GO:0043331	BP	response to dsRNA	ENSG00000160710,ENSG00000131378,ENSG00000168003,ENSG00000128191,ENSG00000184584
0.00272	5	GO:0051952	BP	regulation of amine transport	ENSG00000115839,ENSG00000158828,ENSG00000132326,ENSG00000136689,ENSG00000106804
0.00272	5	GO:0031929	BP	TOR signaling	ENSG00000101407,ENSG00000155506,ENSG00000158828,ENSG00000167550,ENSG00000096717
0.00272	8	GO:0031398	BP	positive regulation of protein ubiquitination	ENSG00000101966,ENSG00000197579,ENSG00000112029,ENSG00000173692,ENSG00000157450,ENSG00000158828,ENSG00000164197,ENSG00000095261
0.00272	5	GO:0031058	BP	positive regulation of histone modification	ENSG00000143970,ENSG00000130816,ENSG00000072310,ENSG00000164190,ENSG00000096717
0.00272	5	GO:0005518	MF	collagen binding	ENSG00000115414,ENSG00000026508,ENSG00000137809,ENSG00000149084,ENSG00000168615
0.00274	7	GO:0046683	BP	response to organophosphorus	ENSG00000127914,ENSG00000151320,ENSG00000103569,ENSG00000072310,ENSG00000145708,ENSG00000115461,ENSG00000148795
0.00276	9	GO:0048017	BP	inositol lipid-mediated signaling	ENSG00000065054,ENSG00000019991,ENSG00000169047,ENSG00000177455,ENSG00000068903,ENSG00000111679,ENSG00000081913,ENSG00000128052,ENSG00000134853
0.00276	9	GO:0048015	BP	phosphatidylinositol-mediated signaling	ENSG00000065054,ENSG00000019991,ENSG00000169047,ENSG00000177455,ENSG00000068903,ENSG00000111679,ENSG00000081913,ENSG00000128052,ENSG00000134853
0.00277	4	GO:0030212	BP	hyaluronan metabolic process	ENSG00000019991,ENSG00000136011,ENSG00000026508,ENSG00000133800
0.00277	4	GO:0002251	BP	organ or tissue specific immune response	ENSG00000170890,ENSG00000169347,ENSG00000185436,ENSG00000162896
0.00277	4	GO:0046471	BP	phosphatidylglycerol metabolic process	ENSG00000170890,ENSG00000116711,ENSG00000100078,ENSG00000166428
0.00277	6	GO:0010827	BP	regulation of glucose transport	ENSG00000157500,ENSG00000106538,ENSG00000169047,ENSG00000105550,ENSG00000105976,ENSG00000125730
0.00277	4	GO:0043666	BP	regulation of phosphoprotein phosphatase activity	ENSG00000151320,ENSG00000197386,ENSG00000184203,ENSG00000058272
0.00278	10	GO:0045666	BP	positive regulation of neuron differentiation	ENSG00000130203,ENSG00000182149,ENSG00000044090,ENSG00000138623,ENSG00000156299,ENSG00000019991,ENSG00000115414,ENSG00000106078,ENSG00000128482,ENSG00000064309
0.00283	8	GO:0021915	BP	neural tube development	ENSG00000090539,ENSG00000064012,ENSG00000185920,ENSG00000168758,ENSG00000106078,ENSG00000138182,ENSG00000008710,ENSG00000168014
0.00283	13	GO:0009101	BP	glycoprotein biosynthetic process	ENSG00000092330,ENSG00000178031,ENSG00000115275,ENSG00000159063,ENSG00000138674,ENSG00000081479,ENSG00000143382,ENSG00000066777,ENSG00000177191,ENSG00000068903,ENSG00000155893,ENSG00000179085,ENSG00000187605
0.00285	9	GO:0043281	BP	regulation of cysteine-type endopeptidase activity involved in apoptotic process	ENSG00000091106,ENSG00000101966,ENSG00000019991,ENSG00000064012,ENSG00000162711,ENSG00000096717,ENSG00000156709,ENSG00000026508,ENSG00000084093
0.00287	7	GO:0006275	BP	regulation of DNA replication	ENSG00000092330,ENSG00000170890,ENSG00000160691,ENSG00000107937,ENSG00000152942,ENSG00000129173,ENSG00000134853
0.00292	5	GO:0006636	BP	unsaturated fatty acid biosynthetic process	ENSG00000167741,ENSG00000170890,ENSG00000059377,ENSG00000096717,ENSG00000148334
0.00292	5	GO:1903310	BP	positive regulation of chromatin modification	ENSG00000143970,ENSG00000130816,ENSG00000072310,ENSG00000164190,ENSG00000096717
0.00292	5	GO:0038024	MF	cargo receptor activity	ENSG00000136960,ENSG00000038945,ENSG00000136011,ENSG00000073060,ENSG00000184012
0.00294	6	GO:0007589	BP	body fluid secretion	ENSG00000112759,ENSG00000109944,ENSG00000143126,ENSG00000114491,ENSG00000060237,ENSG00000102967
0.00294	8	GO:0010976	BP	positive regulation of neuron projection development	ENSG00000130203,ENSG00000182149,ENSG00000044090,ENSG00000138623,ENSG00000156299,ENSG00000019991,ENSG00000115414,ENSG00000106078
0.00295	12	GO:0016604	CC	nuclear body	ENSG00000083168,ENSG00000197579,ENSG00000161021,ENSG00000121741,ENSG00000167978,ENSG00000085276,ENSG00000149016,ENSG00000124782,ENSG00000096717,ENSG00000179583,ENSG00000184436,ENSG00000167258
0.00297	15	GO:0046700	BP	heterocycle catabolic process	ENSG00000113456,ENSG00000111358,ENSG00000241935,ENSG00000084110,ENSG00000105612,ENSG00000132781,ENSG00000152270,ENSG00000272325,ENSG00000128016,ENSG00000154328,ENSG00000096717,ENSG00000119125,ENSG00000151014,ENSG00000156709,ENSG00000103485
0.00297	15	GO:0006397	BP	mRNA processing	ENSG00000164944,ENSG00000111358,ENSG00000160710,ENSG00000167978,ENSG00000128016,ENSG00000014164,ENSG00000149016,ENSG00000116830,ENSG00000151014,ENSG00000152193,ENSG00000064607,ENSG00000129315,ENSG00000167258,ENSG00000070047,ENSG00000158941
0.003	7	GO:0098661	BP	inorganic anion transmembrane transport	ENSG00000011677,ENSG00000181045,ENSG00000131183,ENSG00000074803,ENSG00000094755,ENSG00000121940,ENSG00000146828
0.003	7	GO:0031348	BP	negative regulation of defense response	ENSG00000130203,ENSG00000160710,ENSG00000128016,ENSG00000162711,ENSG00000154710,ENSG00000068903,ENSG00000160703
0.00303	15	GO:0044270	BP	cellular nitrogen compound catabolic process	ENSG00000113456,ENSG00000111358,ENSG00000084110,ENSG00000105612,ENSG00000132781,ENSG00000132837,ENSG00000152270,ENSG00000272325,ENSG00000128016,ENSG00000154328,ENSG00000096717,ENSG00000119125,ENSG00000151014,ENSG00000156709,ENSG00000103485
0.00303	12	GO:0034765	BP	regulation of ion transmembrane transport	ENSG00000127914,ENSG00000151320,ENSG00000131183,ENSG00000197386,ENSG00000198373,ENSG00000145708,ENSG00000175538,ENSG00000115474,ENSG00000167323,ENSG00000135519,ENSG00000173221,ENSG00000152818
0.00305	3	GO:0009310	BP	amine catabolic process	ENSG00000088826,ENSG00000148832,ENSG00000095059
0.00305	3	GO:0034383	BP	low-density lipoprotein particle clearance	ENSG00000105550,ENSG00000073060,ENSG00000084674
0.00305	3	GO:1900078	BP	positive regulation of cellular response to insulin stimulus	ENSG00000106538,ENSG00000169047,ENSG00000096717
[truncated: 1,310 more rows]
